# Supplementary material for: Identification of microRNAs and relative target genes in Moringa oleifera leaf and callus
Source: Sci Rep. 2019 Oct 22;9:15145. doi: 10.1038/s41598-019-51100-4 (PMC6805943; doi:10.1038/s41598-019-51100-4)
Supplement: Supplementary file 1 — Supplementary Dataset 1 [file 41598_2019_51100_MOESM1_ESM.xlsx]

## Sheet: Description
Description of the Supplementary table
ID	Unique ID for the predicted miRNA
miRNA_name	Unique name for the identified microRNA
miRNA_family	Name of the belonging miRNA family
mature_seq	Sequence of the mature miRNA
star_seq	Sequence of the Star miRNA
precursor_seq	Sequence of the precursor miRNA
secondary_structure (link)	Details on the secondary structure of the miRNA
NTC	Non-treated callus
TC	Cold-stressed callus
NTL	Non-treated leaf
SEED	Seed

## Sheet: high_confidence
ID	miRNA_name	miRNA_family	mature_seq	star_seq	precursor_seq	secondary_structure (link)	NTC_1	NTC_2	NTC_3	TC_1	TC_2	TC_3	NTL_1	NTL_2	NTL_3	SEED
scaffold5_size5878941_11829	mol-miR156f_1	mol-miR156	ugacagaagagagugagcac	gcucacuucucuuucuguc	ugacagaagagagugagcacacgcaggcaauuguaugaggacauaccuuugcgggugcgugcucacuucucuuucuguc	scaffold5_size5878941_11829	155	459	582	0	0	0	0	0	0	0
scaffold5_size5878941_16171	mol-miR156f_2	mol-miR156	ugacagaagagagugagcac	ugcucacuucucuuucugucagc	ugacagaagagagugagcacacgcaggcaauuguaugaggacauaccuuugcgggugcgugcucacuucucuuucugucagc	scaffold5_size5878941_16171	0	0	0	480	435	0	0	0	1767	0
scaffold5_size5878941_20281	mol-miR156f_3	mol-miR156	ugacagaagagagugagca	gcucacuucucuuucuguca	ugacagaagagagugagcacacgcaggcaauuguaugaggacauaccuuugcgggugcgugcucacuucucuuucuguca	scaffold5_size5878941_20281	0	0	0	0	0	0	580	414	0	0
scaffold5_size5878941_14471	mol-miR156f_4	mol-miR156	ugacagaagagagugagcac	gcucacuucucuuucugucagc	ugacagaagagagugagcacacgcaggcaauuguaugaggacauaccuuugcgggugcgugcucacuucucuuucugucagc	scaffold5_size5878941_14471	0	0	0	0	0	1164	0	0	0	2427
scaffold4_size6528459_24348	mol-miR156h_1	mol-miR156	uugacagaagaaagagagcac	gcucucuuuucuucuguca	uugacagaagaaagagagcacaacugaacuuguacauaacuggcuuuguguaugaucagucuugugcucucuuuucuucuguca	scaffold4_size6528459_24348	0	0	0	0	0	0	54	0	0	0
scaffold4_size6528459_36584	mol-miR156h_2	mol-miR156	uugacagaagaaagagagcac	gcucucuuuucuucugucaa	uugacagaagaaagagagcacaacugaacuuguacauaacuggcuuuguguaugaucagucuugugcucucuuuucuucugucaa	scaffold4_size6528459_36584	0	0	0	0	0	0	0	45	64	0
scaffold23_size1704085_175	mol-miR156t_1	mol-miR156	uugacagaagagagagagcac	gcuuucucuucuucuguca	uugacagaagagagagagcacaacccggcaucagcuaaagggagucuuugcuuuuguugggagugugcuuucucuucuucuguca	scaffold23_size1704085_175	0	0	0	0	0	0	22	17	0	0
scaffold23_size1704085_213	mol-miR156t_2	mol-miR156	uugacagaagagagagagcac	uuucucuucuucugucaucgcc	uugacagaagagagagagcacaacccggcaucagcuaaagggagucuuugcuuuuguugggagugugcuuucucuucuucugucaucgcc	scaffold23_size1704085_213	0	0	0	0	0	0	0	0	258	0
scaffold23_size1704085_151	mol-miR156t_3	mol-miR156	uugacagaagagagagagcac	gcuuucucuucuucugucauc	uugacagaagagagagagcacaacccggcaucagcuaaagggagucuuugcuuuuguugggagugugcuuucucuucuucugucauc	scaffold23_size1704085_151	0	0	0	0	0	0	0	0	0	126
scaffold12_size2128379_788	mol-miR157a_1	mol-miR157	uugacagaagauagagagcac	gcucucuaugcuucuguc	uugacagaagauagagagcacagaugaugauaugcaauauggagagcugcaucucacuccuuugugcucucuaugcuucuguc	scaffold12_size2128379_788	442	717	638	0	0	165	0	0	0	0
scaffold4_size6528459_14332	mol-miR157a_2	mol-miR157	uugacagaagauagagagcac	gcucucuauucuucugucauca	uugacagaagauagagagcacagaugaugaaaugcauggagcucgcaucucacuccuuugugcucucuauucuucugucauca	scaffold4_size6528459_14332	442	0	0	0	270	0	0	0	0	0
scaffold4_size6528459_15606	mol-miR157a_3	mol-miR157	uugacagaagauagagagcac	gcucucuauucuucuguca	uugacagaagauagagagcacagaugaugaaaugcauggagcucgcaucucacuccuuugugcucucuauucuucuguca	scaffold4_size6528459_15606	0	717	0	0	0	0	18256	12349	0	0
scaffold12_size2128379_1136	mol-miR157a_4	mol-miR157	uugacagaagauagagagcac	gcucucuaugcuucugucauc	uugacagaagauagagagcacagaugaugauaugcaauauggagagcugcaucucacuccuuugugcucucuaugcuucugucauc	scaffold12_size2128379_1136	0	0	0	384	270	0	0	0	34074	348
scaffold4_size6528459_19180	mol-miR157a_5	mol-miR157	uugacagaagauagagagcac	gcucucuauucuucugucauc	uugacagaagauagagagcacagaugaugaaaugcauggagcucgcaucucacuccuuugugcucucuauucuucugucauc	scaffold4_size6528459_19180	0	0	0	384	0	165	0	0	34074	0
scaffold12_size2128379_1372	mol-miR157a_6	mol-miR157	uugacagaagauagagagcac	gcucucuaugcuucuguca	uugacagaagauagagagcacagaugaugauaugcaauauggagagcugcaucucacuccuuugugcucucuaugcuucuguca	scaffold12_size2128379_1372	0	0	0	0	0	0	18256	12349	0	0
scaffold4_size6528459_13750	mol-miR157a_7	mol-miR157	uugacagaagauagagagcac	gcucucuauucuucuguc	uugacagaagauagagagcacagaugaugaaaugcauggagcucgcaucucacuccuuugugcucucuauucuucuguc	scaffold4_size6528459_13750	0	0	638	0	0	0	0	0	0	348
scaffold4_size6528459_13749	mol-miR157a_8	mol-miR157	uugacagaagauagagagcac	ucucucuaucuuucucucug	ucucucuaucuuucucucugauauugaugucuacugaggaggcaguacugguguuguugacagaagauagagagcac	scaffold4_size6528459_13749	442	717	638	384	0	0	18256	12349	34074	348
scaffold148_size669015_12032	mol-miR160h_1	mol-miR160	ugccuggcucccuguaugcca	gcguaugaggagccaugcaua	ugccuggcucccuguaugccauuugcagagcccaccgagugucgcuggccuccguggauggcguaugaggagccaugcaua	scaffold148_size669015_12032	43	0	0	0	0	0	0	0	0	0
scaffold148_size669015_18922	mol-miR160h_2	mol-miR160	ugccuggcucccuguaugcca	gcguaugaggagccaugcauau	ugccuggcucccuguaugccauuugcagagcccaccgagugucgcuggccuccguggauggcguaugaggagccaugcauau	scaffold148_size669015_18922	0	0	0	0	37	0	0	0	0	0
scaffold148_size669015_20614	mol-miR160h_3	mol-miR160	ugccuggcucccuguaugcca	gcguaugaggagccaugca	ugccuggcucccuguaugccauuugcagagcccaccgagugucgcuggccuccguggauggcguaugaggagccaugca	scaffold148_size669015_20614	0	0	0	0	0	0	190	128	1019	0
scaffold148_size669015_14742	mol-miR160h_4	mol-miR160	ugccuggcucccuguaugcca	uggcguaugaggagccaugca	ugccuggcucccuguaugccauuugcagagcccaccgagugucgcuggccuccguggauggcguaugaggagccaugca	scaffold148_size669015_14742	0	0	0	0	0	42	0	0	0	0
scaffold148_size669015_11636	mol-miR160h_5	mol-miR160	ugccuggcucccuguaugcca	gcguaugaggagccaugc	ugccuggcucccuguaugccauuugcagagcccaccgagugucgcuggccuccguggauggcguaugaggagccaugc	scaffold148_size669015_11636	0	0	86	0	0	0	0	0	0	0
scaffold12_size2128379_828	mol-miR162a_1	mol-miR162	ucgauaaaccucugcauccag	ggaggcagcgguucaucg	ggaggcagcgguucaucgaucuuuuccugggaacuuguugugaaaaagcaccaaacaugaaucgaucgauaaaccucugcauccag	scaffold12_size2128379_828	178	0	175	0	0	0	0	0	0	0
scaffold12_size2128379_944	mol-miR162a_2	mol-miR162	ucgauaaaccucugcauccag	uggaggcagcgguucaucgauc	uggaggcagcgguucaucgaucuuuuccugggaacuuguugugaaaaagcaccaaacaugaaucgaucgauaaaccucugcauccag	scaffold12_size2128379_944	0	266	0	240	0	438	0	0	734	176
scaffold12_size2128379_1396	mol-miR162a_3	mol-miR162	ucgauaaaccucugcauccag	ggaggcagcgguucaucgauc	ggaggcagcgguucaucgaucuuuuccugggaacuuguugugaaaaagcaccaaacaugaaucgaucgauaaaccucugcauccag	scaffold12_size2128379_1396	0	0	0	0	175	0	208	0	0	0
scaffold12_size2128379_2280	mol-miR162a_4	mol-miR162	ucgauaaaccucugcauccag	ggaggcagcgguucaucga	ggaggcagcgguucaucgaucuuuuccugggaacuuguugugaaaaagcaccaaacaugaaucgaucgauaaaccucugcauccag	scaffold12_size2128379_2280	0	0	0	0	0	0	0	110	0	0
scaffold146_size369748_12631	mol-miR164d_1	mol-miR164	uggagaagcagggcacgugca	cacgugcuccccuucuccaac	uggagaagcagggcacgugcaaguuucugcagugcuccuugcacgugcuccccuucuccaac	scaffold146_size369748_12631	0	0	0	0	0	25	0	0	0	0
scaffold7_size2803194_3955	mol-miR164d_2	mol-miR164	uggagaagcagggcacgugca	cacgugcuccccuucuccaac	uggagaagcagggcacgugcaagcucccguuagcgcacaugcucugcacgugcuccccuucuccaac	scaffold7_size2803194_3955	0	0	0	0	0	25	0	0	0	0
scaffold96_size635507_15397	mol-miR166e_1	mol-miR166	ucggaccaggcuucauucccc	ggaauguuggcuggcucgaggcu	ggaauguuggcuggcucgaggcuuaaacaaagagguucuacggccaacaacuuuuaaaggcuucggaccaggcuucauucccc	scaffold96_size635507_15397	5853	8582	9643	0	0	0	35647	10459	120731	0
scaffold96_size635507_20275	mol-miR166e_2	mol-miR166	ucggaccaggcuucauucccc	ggaauguuggcuggcucga	ggaauguuggcuggcucgaggcuuaaacaaagagguucuacggccaacaacuuuuaaaggcuucggaccaggcuucauucccc	scaffold96_size635507_20275	0	0	0	8628	0	0	0	0	0	0
scaffold96_size635507_22817	mol-miR166e_3	mol-miR166	ucggaccaggcuucauucccc	ggaauguuggcuggcucg	ggaauguuggcuggcucgaggcuuaaacaaagagguucuacggccaacaacuuuuaaaggcuucggaccaggcuucauucccc	scaffold96_size635507_22817	0	0	0	0	6126	0	0	0	0	0
scaffold96_size635507_18297	mol-miR166e_4	mol-miR166	ucggaccaggcuucauucccc	ggaauguuggcuggcucgagg	ggaauguuggcuggcucgaggcuuaaacaaagagguucuacggccaacaacuuuuaaaggcuucggaccaggcuucauucccc	scaffold96_size635507_18297	0	0	0	0	0	17567	0	0	0	0
scaffold96_size635507_22665	mol-miR166e_5	mol-miR166	ucggaccaggcuucauucccc	gaauguuggcuggcucgaggc	gaauguuggcuggcucgaggcuuaaacaaagagguucuacggccaacaacuuuuaaaggcuucggaccaggcuucauucccc	scaffold96_size635507_22665	0	0	0	0	0	0	0	0	0	65352
scaffold61_size1669772_5282	mol-miR166i_1	mol-miR166	ucggaccaggcuucauucccc	ggaaugucgucugguucgaga	ggaaugucgucugguucgagaucauucauaugaagaugaaaucgccugaaugauuucggaccaggcuucauucccc	scaffold61_size1669772_5282	5848	0	0	0	0	17516	0	0	0	65306
scaffold61_size1669772_5810	mol-miR166i_2	mol-miR166	ucggaccaggcuucauucccc	ggaaugucgucugguucga	ggaaugucgucugguucgagaucauucauaugaagaugaaaucgccugaaugauuucggaccaggcuucauucccc	scaffold61_size1669772_5810	0	8579	9636	8615	6124	0	35651	10471	120881	0
scaffold1_size6786821_9619	mol-miR166u_1	mol-miR166	ucucggaccaggcuucauucc	ggaaugcugucugguucg	ggaaugcugucugguucgagaccauuucguuugacaguggaaaccaccauuaaugaucucggaccaggcuucauucc	scaffold1_size6786821_9619	16723	31185	0	0	0	0	0	0	0	0
scaffold1_size6786821_13561	mol-miR166u_2	mol-miR166	ucucggaccaggcuucauucc	ggaaugcugucugguucgaga	ggaaugcugucugguucgagaccauuucguuugacaguggaaaccaccauuaaugaucucggaccaggcuucauucc	scaffold1_size6786821_13561	0	0	0	17364	0	0	0	0	0	137652
scaffold1_size6786821_15647	mol-miR166u_3	mol-miR166	ucucggaccaggcuucauucc	aaugcugucugguucgagacc	aaugcugucugguucgagaccauuucguuugacaguggaaaccaccauuaaugaucucggaccaggcuucauucc	scaffold1_size6786821_15647	0	0	27793	0	13474	0	83030	35927	0	0
scaffold1_size6786821_12075	mol-miR166u_4	mol-miR166	ucucggaccaggcuucauucc	ggaaugcugucugguucgag	ggaaugcugucugguucgagaccauuucguuugacaguggaaaccaccauuaaugaucucggaccaggcuucauucc	scaffold1_size6786821_12075	0	0	0	0	0	43862	0	0	0	0
scaffold1_size6786821_20029	mol-miR166u_5	mol-miR166	ucucggaccaggcuucauucc	ggaaugcugucugguucgagacc	ggaaugcugucugguucgagaccauuucguuugacaguggaaaccaccauuaaugaucucggaccaggcuucauucc	scaffold1_size6786821_20029	0	0	0	0	0	0	0	0	489032	0
scaffold61_size1669772_5214	mol-miR167d_1	mol-miR167	ugaagcugccagcaugaucuga	ggaucaugugguagcuuc	ugaagcugccagcaugaucugaacuuccuucaugaucaagguuaggucggaucaugugguagcuuc	scaffold61_size1669772_5214	127	0	0	0	0	0	0	0	0	0
scaffold7_size2803194_3201	mol-miR167d_2	mol-miR167	ugaagcugccagcaugaucuga	cuagaucaugcggcaguuuca	ugaagcugccagcaugaucugagcuuuccuuugaauuuauuuguuauguaucggggagagacuagaucaugcggcaguuuca	scaffold7_size2803194_3201	0	0	0	0	0	0	0	24	0	0
scaffold61_size1669772_5724	mol-miR167d_3	mol-miR167	ugaagcugccagcaugaucuga	ggaucaugugguagcuucacc	ugaagcugccagcaugaucugaacuuccuucaugaucaagguuaggucggaucaugugguagcuucacc	scaffold61_size1669772_5724	0	0	0	0	0	282	0	0	0	0
scaffold61_size1669772_7154	mol-miR167d_4	mol-miR167	ugaagcugccagcaugaucuga	ucggaucaugugguagcuuca	ugaagcugccagcaugaucugaacuuccuucaugaucaagguuaggucggaucaugugguagcuuca	scaffold61_size1669772_7154	0	0	0	0	0	0	0	0	0	3717
scaffold7_size2803194_5277	mol-miR167d_5	mol-miR167	ugaagcugccagcaugaucuga	gaucaugcggcaguuucac	ugaagcugccagcaugaucugagcuuuccuuugaauuuauuuguuauguaucggggagagacuagaucaugcggcaguuucac	scaffold7_size2803194_5277	0	0	0	0	0	0	0	0	0	3732
scaffold61_size1669772_8334	mol-miR167d_6	mol-miR167	ugaagcugccagcaugaucuga	ggaucaugugguagcuucac	ugaagcugccagcaugaucugaacuuccuucaugaucaagguuaggucggaucaugugguagcuucac	scaffold61_size1669772_8334	130	176	176	123	0	0	0	0	825	0
scaffold61_size1669772_9048	mol-miR167d_7	mol-miR167	ugaagcugccagcaugaucu	gaucaugugguagcuucacc	ugaagcugccagcaugaucugaacuuccuucaugaucaagguuaggucggaucaugugguagcuucacc	scaffold61_size1669772_9048	0	174	170	0	0	280	0	0	871	0
scaffold7_size2803194_5501	mol-miR167d_8	mol-miR167	ugaagcugccagcaugaucu	aucaugcggcaguuucacc	ugaagcugccagcaugaucugagcuuuccuuugaauuuauuuguuauguaucggggagagacuagaucaugcggcaguuucacc	scaffold7_size2803194_5501	0	0	0	125	0	0	0	0	0	0
scaffold7_size2803194_8627	mol-miR167d_9	mol-miR167	ugaagcugccagcaugaucu	gaucaugcggcaguuuca	ugaagcugccagcaugaucugagcuuuccuuugaauuuauuuguuauguaucggggagagacuagaucaugcggcaguuuca	scaffold7_size2803194_8627	0	0	0	0	96	0	0	0	0	0
scaffold61_size1669772_13930	mol-miR167d_10	mol-miR167	ugaagcugccagcaugaucu	aucaugugguagcuucacc	ugaagcugccagcaugaucugaacuuccuucaugaucaagguuaggucggaucaugugguagcuucacc	scaffold61_size1669772_13930	0	0	0	0	95	0	0	0	0	0
scaffold7_size2803194_4019	mol-miR167d_11	mol-miR167	ugaagcugccagcaugaucuga	agaucaugcggcaguuucacc	ugaagcugccagcaugaucugagcuuuccuuugaauuuauuuguuauguaucggggagagacuagaucaugcggcaguuucacc	scaffold7_size2803194_4019	0	0	0	0	0	0	41	0	0	0
scaffold7_size2803194_5081	mol-miR167d_12	mol-miR167	ugaagcugccagcaugaucu	gaucaugcggcaguuucacc	ugaagcugccagcaugaucugagcuuuccuuugaauuuauuuguuauguaucggggagagacuagaucaugcggcaguuucacc	scaffold7_size2803194_5081	0	0	0	0	0	0	40	0	0	0
scaffold61_size1669772_8230	mol-miR167d_13	mol-miR167	ugaagcugccagcaugaucu	ggaucaugugguagcuucacc	ugaagcugccagcaugaucugaacuuccuucaugaucaagguuaggucggaucaugugguagcuucacc	scaffold61_size1669772_8230	0	0	0	0	0	0	0	24	0	0
scaffold1_size6786821_9804	mol-miR167h_1	mol-miR167	ugaagcugccagcaugaucuu	agaucauguggcaguuucacc	ugaagcugccagcaugaucuuaaccucccuccuucguugaggaaagaucagaucauguggcaguuucacc	scaffold1_size6786821_9804	117	147	160	137	116	120	226	0	2864	0
scaffold1_size6786821_25684	mol-miR167h_2	mol-miR167	ugaagcugccagcaugaucuu	gaucauguggcaguuuca	ugaagcugccagcaugaucuuaaccucccuccuucguugaggaaagaucagaucauguggcaguuuca	scaffold1_size6786821_25684	0	0	0	0	0	0	0	89	0	0
scaffold1_size6786821_15548	mol-miR167h_3	mol-miR167	ugaagcugccagcaugaucuu	gaucauguggcaguuucacc	ugaagcugccagcaugaucuuaaccucccuccuucguugaggaaagaucagaucauguggcaguuucacc	scaffold1_size6786821_15548	0	0	0	0	0	0	0	0	0	18461
scaffold90_size677413_16291	mol-miR169d_1	mol-miR169	uagccaaggaugacuugcc	cagucuccuugggcuauc	uagccaaggaugacuugccuaaaauccaguuuaggguucuuacuaagaacccuaauaugggucuugggcagucuccuugggcuauc	scaffold90_size677413_16291	0	0	0	0	2	0	0	0	0	0
scaffold2_size4618628_6096	mol-miR169d_2	mol-miR169	uagccaaggaugacuugccug	gggagucuccuuggcuagcg	uagccaaggaugacuugccuguggccucgcucuggggucuugaaggaucccuuaguggcuagcagggagucuccuuggcuagcg	scaffold2_size4618628_6096	0	0	0	0	0	0	14	0	0	0
scaffold90_size677413_17293	mol-miR169d_3	mol-miR169	uagccaaggaugacuugccu	gcagucuccuugggcuauc	uagccaaggaugacuugccuaaaauccaguuuaggguucuuacuaagaacccuaauaugggucuugggcagucuccuugggcuauc	scaffold90_size677413_17293	0	0	0	0	0	0	6	7	5	0
scaffold2_size4618628_9602	mol-miR169d_4	mol-miR169	uagccaaggaugacuugccug	gggagucuccuuggcuagc	uagccaaggaugacuugccuguggccucgcucuggggucuugaaggaucccuuaguggcuagcagggagucuccuuggcuagc	scaffold2_size4618628_9602	0	0	0	0	0	0	0	15	0	0
scaffold2_size4618628_7716	mol-miR169d_5	mol-miR169	uagccaaggaugacuugccu	gggagucuccuuggcuagcg	uagccaaggaugacuugccuguggccucgcucuggggucuugaaggaucccuuaguggcuagcagggagucuccuuggcuagcg	scaffold2_size4618628_7716	0	0	0	0	0	0	0	0	10	0
scaffold90_size677413_15913	mol-miR169d_6	mol-miR169	uagccaaggaugacuugccu	gggcagucuccuugggcuauc	uagccaaggaugacuugccuaaaauccaguuuaggguucuuacuaagaacccuaauaugggucuugggcagucuccuugggcuauc	scaffold90_size677413_15913	0	0	0	0	0	0	0	0	0	23
scaffold35_size1551117_3191	mol-miR171a_1	mol-miR171	ugauugagccgugccaauauc	uguuggaauggcucaauca	uguuggaauggcucaaucaaaucaaaucucccaaaguuuuugggucuuuuuguuugauugagccgugccaauauc	scaffold35_size1551117_3191	0	0	0	0	0	0	875	0	0	0
scaffold25_size5551883_13892	mol-miR171a_2	mol-miR171	ugauugagccgugccaauauc	uauuggugcgguucaaucaga	uauuggugcgguucaaucagagagcagcacucugaggauagagcuuuguuguuugauugagccgugccaauauc	scaffold25_size5551883_13892	0	0	0	0	0	11	875	681	5908	0
scaffold51_size1156544_8126	mol-miR171a_3	mol-miR171	ugauugagccgugccaauauc	uauugguccgguucaauaaga	uauugguccgguucaauaagaaaacugugcucugacuguuuugagcccugcuuuuugauugagccgugccaauauc	scaffold51_size1156544_8126	0	0	0	0	0	0	875	0	5908	0
scaffold51_size1156544_12634	mol-miR171a_4	mol-miR171	ugauugagccgugccaauauc	uauugguccgguucaauaag	uauugguccgguucaauaagaaaacugugcucugacuguuuugagcccugcuuuuugauugagccgugccaauauc	scaffold51_size1156544_12634	0	0	0	0	0	0	0	681	0	0
scaffold35_size1551117_4929	mol-miR171a_5	mol-miR171	ugauugagccgugccaauauc	uguuggaauggcucaaucaaa	uguuggaauggcucaaucaaaucaaaucucccaaaguuuuugggucuuuuuguuugauugagccgugccaauauc	scaffold35_size1551117_4929	0	0	0	0	0	0	0	681	5908	122
scaffold35_size1551117_2351	mol-miR171a_6	mol-miR171	ugauugagccgugccaauauc	auguuggaauggcucaaucaaa	auguuggaauggcucaaucaaaucaaaucucccaaaguuuuugggucuuuuuguuugauugagccgugccaauauc	scaffold35_size1551117_2351	0	0	0	0	0	11	0	0	0	0
scaffold25_size5551883_13152	mol-miR171a_7	mol-miR171	ugauugagccgugccaauauc	auauuggugcgguucaaucag	auauuggugcgguucaaucagagagcagcacucugaggauagagcuuuguuguuugauugagccgugccaauauc	scaffold25_size5551883_13152	0	0	0	0	0	0	0	0	0	122
scaffold51_size1156544_7398	mol-miR171a_8	mol-miR171	ugauugagccgugccaauauc	auugguccgguucaauaagaaa	auugguccgguucaauaagaaaacugugcucugacuguuuugagcccugcuuuuugauugagccgugccaauauc	scaffold51_size1156544_7398	0	0	0	0	0	0	0	0	0	122
scaffold4_size6528459_21616	mol-miR171a_9	mol-miR171	ugauugagccgugccaauauc	uguuggcauagcucaaucaaa	uguuggcauagcucaaucaaaucaaagaucuuauuaaucgaguucuuuagucugauugagccgugccaauauc	scaffold4_size6528459_21616	0	0	0	0	0	0	0	0	0	93
scaffold3_size4469567_13871	mol-miR172m_1	mol-miR172	agaauccugaugaugcugcau	ggagcaucaucaagauucaca	ggagcaucaucaagauucacaugcaaacccuaguguuucagcagcccaucugcagaugagaauccugaugaugcugcau	scaffold3_size4469567_13871	0	8	8	28	0	0	0	0	7	0
scaffold3_size4469567_19635	mol-miR172m_2	mol-miR172	agaauccugaugaugcugcau	ggagcaucaucaagauucac	ggagcaucaucaagauucacaugcaaacccuaguguuucagcagcccaucugcagaugagaauccugaugaugcugcau	scaffold3_size4469567_19635	0	0	0	0	20	0	0	0	0	0
scaffold3_size4469567_32867	mol-miR172m_3	mol-miR172	agaauccugaugaugcugca	gagcaucaucaagauucaca	gagcaucaucaagauucacaugcaaacccuaguguuucagcagcccaucugcagaugagaauccugaugaugcugca	scaffold3_size4469567_32867	0	0	0	0	0	0	0	3	0	0
scaffold3_size4469567_15245	mol-miR172m_4	mol-miR172	agaauccugaugaugcugcau	ggagcaucaucaagauuc	ggagcaucaucaagauucacaugcaaacccuaguguuucagcagcccaucugcagaugagaauccugaugaugcugcau	scaffold3_size4469567_15245	0	0	0	0	0	20	0	0	0	0
scaffold3_size4469567_19194	mol-miR172m_5	mol-miR172	ggagcaucaucaagauucac	gaauccugaugaugcugcau	ggagcaucaucaagauucacaugcaaacccuaguguuucagcagcccaucugcagaugagaauccugaugaugcugcau	scaffold3_size4469567_19194	0	0	0	0	0	0	0	0	0	6
scaffold39_size1817707_2504	mol-miR172m*_6	mol-miR172	gaaucuugaugaugcugca	cuucauuacacuagcucuc	cuucauuacacuagcucucuuugauaugagaaucuugaugaugcugca	scaffold39_size1817707_2504	0	0	7	2	0	0	0	1	0	0
scaffold13_size2089811_1831	mol-miR319_1	mol-miR319	uuggacugaagggagcucccu	ggagcuacguucagccaugg	ggagcuacguucagccauggcugucacgucuuggacugaagggagcucccu	scaffold13_size2089811_1831	0	0	0	10528	10719	0	0	0	0	0
scaffold13_size2089811_1367	mol-miR319_2	mol-miR319	uuggacugaagggagcuccc	gagcuacguucagccaugg	gagcuacguucagccauggcugucacgucuuggacugaagggagcuccc	scaffold13_size2089811_1367	7789	9784	9172	0	0	15826	1043	1216	1556	579
scaffold13_size2089811_1368	mol-miR319_3	mol-miR319	uuggacugaagggagcuccc	ucuguucuuucauuucaagc	uuggacugaagggagcucccucgaaguuuuuacuccuuuucaggucuguucuuucauuucaagc	scaffold13_size2089811_1368	7789	9784	9172	0	0	15826	1043	1216	1556	579
scaffold22_size2476735_1479	mol-miR319e_1	mol-miR319	uuggacugaagggagcucc	aguuccuugcagcccaaaa	aguuccuugcagcccaaaacaguucaugagaugaaucucuugcccuuuguuuuggacugaagggagcucc	scaffold22_size2476735_1479	234	356	0	377	410	341	34	41	0	0
scaffold22_size2476735_3051	mol-miR319e_2	mol-miR319	uuuggacugaagggagcuccu	gaguuccuugcagcccaaaac	gaguuccuugcagcccaaaacaguucaugagaugaaucucuugcccuuuguuuuggacugaagggagcuccu	scaffold22_size2476735_3051	0	0	0	0	0	0	0	0	42	983
scaffold22_size2476735_1517	mol-miR319e_3	mol-miR319	uggacugaagggagcucc	aguuccuugcagcccaaa	aguuccuugcagcccaaaacaguucaugagaugaaucucuugcccuuuguuuuggacugaagggagcucc	scaffold22_size2476735_1517	0	0	323	0	0	0	0	0	0	0
scaffold22_size2476735_1518	mol-miR319e_4	mol-miR319	uggacugaagggagcucc	auuuuccuuuguucauc	uggacugaagggagcuccuaauucuucauuuuccuuuguucauc	scaffold22_size2476735_1518	0	0	323	0	0	0	0	0	0	0
scaffold66_size1021960_8925	mol-miR319g_1	mol-miR319	uggacugaagggagcucc	agcuagcuagugugcgac	agcuagcuagugugcgacugugugaaugaagcgggagauacuuuugcaucccucuuuuucugugcuuggacugaagggagcucc	scaffold66_size1021960_8925	0	0	308	0	0	0	0	0	0	0
scaffold3_size4469567_12883	mol-miR390a_1	mol-miR390	aagcucaggagggauagcgcc	cgcuauccauccugaguuuca	aagcucaggagggauagcgccauggagggacuugauucuucugauaauggggguuucgaucgccauuugcgcuauccauccugaguuuca	scaffold3_size4469567_12883	1033	1116	2223	0	0	0	32	0	0	0
scaffold14_size2251027_431	mol-miR390a_2	mol-miR390	aagcucaggagggauagcgcc	cgcuaucuauccugaguu	aagcucaggagggauagcgccaugaacuacgaugaucacuacuuguuguuuuucauccguaguggcgcuaucuauccugaguu	scaffold14_size2251027_431	0	0	0	0	0	0	31	25	0	0
scaffold14_size2251027_313	mol-miR390a_3	mol-miR390	aagcucaggagggauagcgcc	cgcuaucuauccugaguuug	aagcucaggagggauagcgccaugaacuacgaugaucacuacuuguuguuuuucauccguaguggcgcuaucuauccugaguuug	scaffold14_size2251027_313	0	0	0	0	0	7563	0	0	295	1150
scaffold14_size2251027_276	mol-miR390a_4	mol-miR390	aagcucaggagggauagcgcc	ugcuuccucucucugcgaguaaac	ugcuuccucucucugcgaguaaacaguacuggagaaucuguaaagcucaggagggauagcgcc	scaffold14_size2251027_276	937	1026	2045	2721	3131	7563	31	25	295	1150
scaffold3_size4469567_12414	mol-miR390a_5	mol-miR390	aagcucaggagggauagcgcc	uguuuuuguugauggguagag	uguuuuuguugauggguagagaaaguaguaaaguagggaagaaucuguuaagcucaggagggauagcgcc	scaffold3_size4469567_12414	1033	1116	2223	2905	3325	7921	32	27	316	1171
scaffold14_size2251027_289	mol-miR390d_1	mol-miR390	aagcucaggagggauagcgcc	cgcuaucuauccugaguuuga	aagcucaggagggauagcgccaugaacuacgaugaucacuacuuguuguuuuucauccguaguggcgcuaucuauccugaguuuga	scaffold14_size2251027_289	937	1026	2045	2721	3131	0	0	0	0	0
scaffold3_size4469567_17439	mol-miR390d_2	mol-miR390	aagcucaggagggauagcgcc	cgcuauccauccugaguu	aagcucaggagggauagcgccauggagggacuugauucuucugauaauggggguuucgaucgccauuugcgcuauccauccugaguu	scaffold3_size4469567_17439	0	0	0	2905	0	0	0	0	0	0
scaffold3_size4469567_19923	mol-miR390d_3	mol-miR390	aagcucaggagggauagcgcc	cgcuauccauccugaguuuc	aagcucaggagggauagcgccauggagggacuugauucuucugauaauggggguuucgaucgccauuugcgcuauccauccugaguuuc	scaffold3_size4469567_19923	0	0	0	0	3325	7921	0	0	316	1171
scaffold3_size4469567_33383	mol-miR390d_4	mol-miR390	aagcucaggagggauagcgcc	cuauccauccugaguuuc	aagcucaggagggauagcgccauggagggacuugauucuucugauaauggggguuucgaucgccauuugcgcuauccauccugaguuuc	scaffold3_size4469567_33383	0	0	0	0	0	0	0	27	0	0
scaffold39_size1817707_2492	mol-miR393a_1	mol-miR393	uccaaagggaucgcauugauc	ucaugcuaucccuuuggauu	uccaaagggaucgcauugauccagagggugcagcagucucucucuagcucuucugccauaauuuuggaucaugcuaucccuuuggauu	scaffold39_size1817707_2492	85	69	72	84	0	0	27	29	0	0
scaffold39_size1817707_4122	mol-miR393a_2	mol-miR393	uccaaagggaucgcauugauc	aucaugcuaucccuuuggauu	uccaaagggaucgcauugauccagagggugcagcagucucucucuagcucuucugccauaauuuuggaucaugcuaucccuuuggauu	scaffold39_size1817707_4122	0	0	0	0	64	156	0	0	212	1301
scaffold2_size4618628_4115	mol-miR394b_1	mol-miR394	uuggcauucuguccaccucc	agguggccagcaugccaaac	uuggcauucuguccaccuccauugaaagguucuaaauacccaauucagcucacugucuucuggagguggccagcaugccaaac	scaffold2_size4618628_4115	0	13	8	19	15	29	331	346	1424	1148
scaffold48_size3365121_6492	mol-miR394b_2	mol-miR394	uuggcauucuguccaccucc	aggugggcuuacugccaaca	uuggcauucuguccaccucccacaucaacagaaaaccucucuucucucucugaaggaggugggcuuacugccaaca	scaffold48_size3365121_6492	0	12	8	16	13	29	331	346	1425	1148
scaffold48_size3365121_6603	mol-miR394b_3	mol-miR394	uuggcauucuguccaccucc	aggugggcaugcugccaaca	uuggcauucuguccaccucccacaucaacaaaaaaacuuucuucucucucucccucucucugaaggaggugggcaugcugccaaca	scaffold48_size3365121_6603	0	12	8	16	13	29	331	346	1425	1148
scaffold103_size578502_13372	mol-miR395a_1	mol-miR395	guuccccugagcacuucacc	cugaaguguuugggggaacu	guuccccugagcacuucaccgggcacucucgcaguaccaaaguacaauuaggcccacugaaguguuugggggaacu	scaffold103_size578502_13372	0	0	0	0	0	0	0	0	0	257
scaffold5_size5878941_11295	mol-miR396h_1	mol-miR396	uuccacagcuuucuugaacug	guucaguugcugcacgacg	guucaguugcugcacgacggcgccaugaucgauccuucuugugauguuccacagcuuucuugaacug	scaffold5_size5878941_11295	14618	0	9532	11269	11394	15624	1170	1274	7323	891
scaffold25_size5551883_8265	mol-miR397a_1	mol-miR397	ucauugagugcagcguugaug	ccagcgcugcacucaaucaug	ucauugagugcagcguugaugaauucccuggugcaggaugguuucaccagcgcugcacucaaucaug	scaffold25_size5551883_8265	16372	17490	13491	17860	17548	8434	105	89	2136	631
scaffold25_size5551883_8022	mol-miR397a_2	mol-miR397	ucauugagugcagcguugaug	gacuccuggauugaagaaaca	gacuccuggauugaagaaacaucauugagugcagcguugaug	scaffold25_size5551883_8022	0	0	13491	0	0	0	0	0	0	0
scaffold4_size6528459_14416	mol-miR398c_1	mol-miR398	uguguucucaggucgccccug	gggucgacaugagaucac	gggucgacaugagaucacauucacaugucacagacacuaucccuacguugucauccugccuguuugauguguucucaggucgccccug	scaffold4_size6528459_14416	36164	49959	44661	88092	0	0	0	0	0	0
scaffold4_size6528459_21776	mol-miR398c_2	mol-miR398	uguguucucaggucgccccug	gggucgacaugagaucaca	gggucgacaugagaucacauucacaugucacagacacuaucccuacguugucauccugccuguuugauguguucucaggucgccccug	scaffold4_size6528459_21776	0	0	0	0	83125	0	4335	2464	60677	3343
scaffold4_size6528459_17378	mol-miR398c_3	mol-miR398	uguguucucaggucgccccug	gggucgacaugagaucacauucaca	gggucgacaugagaucacauucacaugucacagacacuaucccuacguugucauccugccuguuugauguguucucaggucgccccug	scaffold4_size6528459_17378	0	0	0	0	0	95245	0	0	0	0
scaffold21853_size307_18431	mol-miR399a_1	mol-miR399	cgccaaaggagaguugcccuu	gggcuccucuucuuuggc	gggcuccucuucuuuggcaggugaugaugaugaucacggccacggcuguccaucggcccgccaaaggagaguugcccuu	scaffold21853_size307_18431	31	0	0	0	0	0	0	0	0	0
scaffold241_size244810_13121	mol-miR399a_2	mol-miR399	cgccaaaggagaguugcccuu	gggcuccucuucuuuggc	gggcuccucuucuuuggcaggugaugaugaugaucacggccacggcuguccaucgacccgccaaaggagaguugcccuu	scaffold241_size244810_13121	0	0	104	0	0	0	0	0	0	0
scaffold21853_size307_23781	mol-miR399a_3	mol-miR399	cgccaaaggagaguugcccu	agggcuccucuucuuuggca	agggcuccucuucuuuggcaggugaugaugaugaucacggccacggcuguccaucggcccgccaaaggagaguugcccu	scaffold21853_size307_23781	0	0	0	0	0	0	0	0	0	145
scaffold241_size244810_17761	mol-miR399a_4	mol-miR399	cgccaaaggagaguugcccu	agggcuccucuucuuuggca	agggcuccucuucuuuggcaggugaugaugaugaucacggccacggcuguccaucgacccgccaaaggagaguugcccu	scaffold241_size244810_17761	0	0	0	0	0	0	0	0	0	145
scaffold21853_size307_30933	mol-miR399a_5	mol-miR399	cgccaaaggagaguugcccuu	gggcuccucuucuuuggca	gggcuccucuucuuuggcaggugaugaugaugaucacggccacggcuguccaucggcccgccaaaggagaguugcccuu	scaffold21853_size307_30933	31	0	0	0	0	0	0	0	0	0
scaffold241_size244810_22453	mol-miR399a_6	mol-miR399	cgccaaaggagaguugcccuu	gggcuccucuucuuuggca	gggcuccucuucuuuggcaggugaugaugaugaucacggccacggcuguccaucgacccgccaaaggagaguugcccuu	scaffold241_size244810_22453	0	0	0	129	159	0	0	0	0	0
scaffold21853_size307_44803	mol-miR399a_7	mol-miR399	cgccaaaggagaguugcccuu	gggcuccucuucuuuggcagg	gggcuccucuucuuuggcaggugaugaugaugaucacggccacggcuguccaucggcccgccaaaggagaguugcccuu	scaffold21853_size307_44803	0	0	0	129	159	0	0	0	0	0
scaffold241_size244810_34123	mol-miR399a_8	mol-miR399	cgccaaaggagaguugcccuu	gggcuccucuucuuuggcagg	gggcuccucuucuuuggcaggugaugaugaugaucacggccacggcuguccaucgacccgccaaaggagaguugcccuu	scaffold241_size244810_34123	0	0	0	0	0	8	62	0	270	0
scaffold21853_size307_17409	mol-miR399a_9	mol-miR399	cgccaaaggagaguugccc	gggcuccucuucuuuggca	gggcuccucuucuuuggcaggugaugaugaugaucacggccacggcuguccaucggcccgccaaaggagaguugccc	scaffold21853_size307_17409	0	0	0	0	0	8	62	0	270	0
scaffold241_size244810_12645	mol-miR399a_10	mol-miR399	cgccaaaggagaguugccc	gggcuccucuucuuuggca	gggcuccucuucuuuggcaggugaugaugaugaucacggccacggcuguccaucgacccgccaaaggagaguugccc	scaffold241_size244810_12645	0	0	0	0	0	0	0	58	0	0
scaffold241_size244810_19807	mol-miR399a_11	mol-miR399	cgccaaaggagaguugcccuu	agggcuccucuucuuuggcagg	agggcuccucuucuuuggcaggugaugaugaugaucacggccacggcuguccaucgacccgccaaaggagaguugcccuu	scaffold241_size244810_19807	0	0	0	0	0	0	0	58	0	0
scaffold21853_size307_27025	mol-miR399a_12	mol-miR399	cgccaaaggagaguugcccuu	agggcuccucuucuuuggcagg	agggcuccucuucuuuggcaggugaugaugaugaucacggccacggcuguccaucggcccgccaaaggagaguugcccuu	scaffold21853_size307_27025	0	0	104	0	0	0	0	0	0	0
scaffold8_size3318699_2759	mol-miR399d_1	mol-miR399	gccaaaggagaguugccc	gcaccucuuuuuuggcau	gcaccucuuuuuuggcauguaauggugaugaggccauuuaaucccaaugacuugccaaaggagaguugccc	scaffold8_size3318699_2759	14	0	0	0	0	0	0	0	0	0
scaffold8_size3318699_3041	mol-miR399d_2	mol-miR399	gccaaaggagaguugccc	gggcaccucuuuuuuggca	gggcaccucuuuuuuggcauguaauggugaugaggccauuuaaucccaaugacuugccaaaggagaguugccc	scaffold8_size3318699_3041	0	21	0	0	0	0	0	0	0	0
scaffold8_size3318699_4619	mol-miR399d_3	mol-miR399	gccaaaggagaguugcccu	gggcaccucuuuuuuggcaug	gggcaccucuuuuuuggcauguaauggugaugaggccauuuaaucccaaugacuugccaaaggagaguugcccu	scaffold8_size3318699_4619	0	0	0	0	18	0	0	0	0	0
scaffold8_size3318699_4833	mol-miR399d_4	mol-miR399	ugccaaaggagaguugcccu	gggcaccucuuuuuuggca	gggcaccucuuuuuuggcauguaauggugaugaggccauuuaaucccaaugacuugccaaaggagaguugcccu	scaffold8_size3318699_4833	0	0	0	0	0	0	17	0	0	0
scaffold8_size3318699_7479	mol-miR399d_5	mol-miR399	ugccaaaggagaguugcccuu	gggcaccucuuuuuuggcaug	gggcaccucuuuuuuggcauguaauggugaugaggccauuuaaucccaaugacuugccaaaggagaguugcccuu	scaffold8_size3318699_7479	0	0	0	0	0	0	0	14	21	0
scaffold8_size3318699_2745	mol-miR399d_6	mol-miR399	gccaaaggagaguugcccu	ggcaccucuuuuuuggcau	ggcaccucuuuuuuggcauguaauggugaugaggccauuuaaucccaaugacuugccaaaggagaguugcccu	scaffold8_size3318699_2745	0	0	24	0	0	0	0	0	0	0
scaffold8_size3318699_4469	mol-miR399d_7	mol-miR399	ugccaaaggagaguugcccuu	agggcaccucuuuuuuggcaug	agggcaccucuuuuuuggcauguaauggugaugaggccauuuaaucccaaugacuugccaaaggagaguugcccuu	scaffold8_size3318699_4469	0	0	0	0	0	0	0	0	0	103
scaffold1_size6786821_13690	mol-miR535a_1	mol-miR535	ugacaacgagagagagcacgc	gugcucucuaucguuguc	ugacaacgagagagagcacgcuuguuaccacucaugcaaggugcaugguuguguacaggcgugcucucuaucguuguc	scaffold1_size6786821_13690	0	0	196	195	0	0	0	0	0	0
scaffold1_size6786821_15790	mol-miR535a_2	mol-miR535	ugacaacgagagagagcacgc	gugcucucuaucguugucaua	ugacaacgagagagagcacgcuuguuaccacucaugcaaggugcaugguuguguacaggcgugcucucuaucguugucaua	scaffold1_size6786821_15790	0	0	0	0	184	552	0	0	2041	389
scaffold1_size6786821_16622	mol-miR535a_3	mol-miR535	ugacaacgagagagagcacgc	gugcucucuaucguuguca	ugacaacgagagagagcacgcuuguuaccacucaugcaaggugcaugguuguguacaggcgugcucucuaucguuguca	scaffold1_size6786821_16622	0	0	0	0	0	0	517	0	0	0
scaffold1_size6786821_25449	mol-miR535a_4	mol-miR535	gugcucucuaucguuguca	ugacaacgagagagagcacgc	ugacaacgagagagagcacgcuuguuaccacucaugcaaggugcaugguuguguacaggcgugcucucuaucguuguca	scaffold1_size6786821_25449	0	0	0	0	0	0	0	365	0	0
scaffold2_size4618628_3832	mol-miR827*_1	mol-miR827	uuagaugaccaucaacaaacg	uuuguugaugaucaucuauuc	uuuguugaugaucaucuauucaacucauucuaucuaagcauguuuacgguuagaugaccaucaacaaacg	scaffold2_size4618628_3832	774	809	622	1343	1501	298	3	0	34	27
scaffold2_size4618628_10151	mol-miR827*_2	mol-miR827	uuuguugaugaucaucuauuc	uuagaugaccaucaacaaacg	uuuguugaugaucaucuauucaacucauucuaucuaagcauguuuacgguuagaugaccaucaacaaacg	scaffold2_size4618628_10151	0	0	0	0	0	0	0	4	0	0
