# Supplementary material for: Identification of microRNAs and relative target genes in Moringa oleifera leaf and callus
Source: Sci Rep. 2019 Oct 22;9:15145. doi: 10.1038/s41598-019-51100-4 (PMC6805943; doi:10.1038/s41598-019-51100-4)
Supplement: Supplementary file 2 — Supplementary Dataset 2 [file 41598_2019_51100_MOESM2_ESM.xlsx]

## Sheet: Description
Description of the Supplementary Table
miRNA_name	Name of the miRNA identified in the analysis
miRNA_family	Name of the belonging miRNA family
mature_seq	Mature sequence of the miRNA
conservation_rate	Total number of other plant species where the specific miRNA is present
NTC	Non-treated callus
TC	Cold-stressed callus
NTL	Non-treated leaf
SEED	Seed

## Sheet: low_confidence
miRNA_name	miRNA_family	mature_seq	conservation_rate	NTC_1	NTC_2	NTC_3	TC_1	TC_2	TC_3	NTL_1	NTL_2	NTL_3	SEED
mol-miR10532_1	mol-miR10532	AAGTGTGTCTCTGAGATTTCGGGC	1	0	0	0	0	0	0	0	0	0	1
mol-miR10537_1	mol-miR10537	ATTTACCCCAAGTTCGTTGTC	1	0	0	0	0	0	0	0	0	0	1
mol-miR1515b-5p_1	mol-miR1515	TCATTTTTGCGTGCAATGATCC	2	12	11	12	27	27	46	16	8	136	35
mol-miR156_1	mol-miR156	TTGACAGAAGATAGAGAGC	1	6	12	18	22	9	4	116	121	127	8
mol-miR156_2	mol-miR156	TGACAGAAGAGAGTGAGCACA	10	2	8	7	6	7	38	4	3	47	13
mol-miR156_3	mol-miR156	CTGACAGAAGAGAGTGAGCAC	1	0	0	1	0	0	2	0	0	0	3
mol-miR156a_1	mol-miR156	TGACAGAAGAGAGTGAGTAC	1	0	1	0	0	0	1	0	0	0	0
mol-miR156a_2	mol-miR156	TGACAGAAGAGAGTGAGCAC	165	0	0	0	0	0	0	217	95	0	0
mol-miR156a-3p_1	mol-miR156	TGCTCACTTCTCTTTCTGTCAG	1	4	3	4	4	3	5	4	5	16	4
mol-miR156ab_1	mol-miR156	TTGACAGGAGATAGAGAGCAC	1	0	0	0	0	0	0	1	0	1	0
mol-miR156c_1	mol-miR156	TTGACAGAAGAAAGAGAGCAC	1	18	27	20	6	5	43	0	0	0	473
mol-miR156c-3p_1	mol-miR156	GCTCACTCTCTATCTGTCACC	4	0	0	0	0	1	0	0	0	0	3
mol-miR156d-3p_1	mol-miR156	GCTCTCTATGCTTCTGTCATCA	1	0	1	0	0	0	0	1	0	24	0
mol-miR156e_1	mol-miR156	TTGACAGAAGAGAGTGAGCAC	7	76	167	108	122	79	217	203	99	749	87
mol-miR156e_2	mol-miR156	TGACAGAAGAGAGCGAGCAC	2	0	0	0	0	0	0	0	0	1	0
mol-miR156e-5p_1	mol-miR156	TGATAGAAGAGAGTGAGCAC	1	0	0	0	0	0	0	0	0	0	1
mol-miR156f-3p_1	mol-miR156	GCTCACTTCTCTTTCTGTCAGC	6	0	0	3	13	24	0	2	3	38	0
mol-miR156f-5p_1	mol-miR156	CTGACAGAAGAGAGTGAGCA	1	0	0	0	0	0	1	0	0	0	0
mol-miR156g_1	mol-miR156	GACAGAAGAGAGTGAGCAC	1	0	0	1	3	4	1	0	0	12	49
mol-miR156g_2	mol-miR156	ACAGAAGATAGAGAGCACAG	1	0	0	0	0	0	0	0	0	1	0
mol-miR156g-3p_1	mol-miR156	GCTCTCTATGCTTCTGTCATC	3	0	3	0	0	0	0	29	18	0	0
mol-miR156g-3p_2	mol-miR156	GCTCTCTATTCTTCTGTCATC	1	0	0	0	0	0	0	174	191	0	0
mol-miR156g-5p_1	mol-miR156	TTGACGGAAGATAGAGAGCAC	1	0	1	0	0	0	0	2	2	6	0
mol-miR156g-5p_2	mol-miR156	CGACAGAAGAGAGTGAGCAC	3	0	0	0	2	0	0	0	0	0	0
mol-miR156h_1	mol-miR156	TGACAGAAGAAAGAGAGCAC	6	0	0	0	0	1	6	0	3	4	33
mol-miR156h_2	mol-miR156	TGACAGAAGAGAGTGAGCTC	1	0	0	0	0	0	0	1	0	1	0
mol-miR156i-5p_1	mol-miR156	TTGACAGAAGATAGATAGCAC	1	0	0	1	0	0	1	8	2	11	0
mol-miR156j_1	mol-miR156	TGACAGAAGAGAGAGAGCAC	6	0	1	0	1	0	1	0	0	2	4
mol-miR156j_2	mol-miR156	TGACAGAAGAGGGTGAGCAC	1	0	0	0	0	0	1	0	0	0	0
mol-miR156k_1	mol-miR156	TTGACAGAAGAGAGAGAGCAC	7	0	0	0	0	0	1	0	0	0	0
mol-miR156l_1	mol-miR156	TTGACAGAAGATGGAGAGCAC	1	0	0	0	0	0	0	0	2	4	0
mol-miR156o_1	mol-miR156	CTGACAGAAGATAGAGAGCAC	7	0	0	1	0	0	0	0	1	3	0
mol-miR156s_1	mol-miR156	TGACAGAAGAGAGTGAGCACT	2	0	5	3	2	4	10	1	1	15	17
mol-miR156w_1	mol-miR156	TTGACAGAAGATAGAGGGCAC	12	0	0	0	0	0	0	2	0	5	0
mol-miR156z_1	mol-miR156	TGACAGAAGATAGAGAGCAC	16	2	7	13	7	3	1	487	279	1498	14
mol-miR159_1	mol-miR159	TTTGGATTGAAGGGAGCTCTA	30	25136	34133	23988	28432	29433	36665	22021	25358	107929	9022
mol-miR159_2	mol-miR159	TTTGGACTGAAGGGAGCTCTA	1	4	4	4	7	4	1	4	3	16	2
mol-miR159_3	mol-miR159	TTTGGTTTGAAGGGAGCTCTA	1	3	7	2	1	5	2	3	2	7	2
mol-miR159a_1	mol-miR159	TTTGGATTGAAGGGAGCTCTG	18	13	11	10	3	5	6	14	14	28	3
mol-miR159a_2	mol-miR159	TTTGGATTGAAGGGAGCTCCT	3	1	2	1	0	1	1	0	0	1	0
mol-miR159a_3	mol-miR159	TTGGATTGAAGGGAGCTCCA	1	0	0	0	0	1	0	0	0	0	1
mol-miR159a-3p_1	mol-miR159	CTTGGATTGAAGGGAGCTCT	1	3	2	0	4	1	1	0	1	3	0
mol-miR159a-5p_1	mol-miR159	GAGCTCCTTGAAGTCCAAAAG	1	8	9	9	31	21	15	4	0	30	45
mol-miR159b_1	mol-miR159	TTTGGATTGAAGGGAGCTCTC	1	9	14	11	14	15	17	20	14	84	4
mol-miR159b-3p_1	mol-miR159	TTTGGATTGAAGGGAGCTCTT	5	126	126	72	114	150	164	215	193	1004	63
mol-miR159b-5p_1	mol-miR159	AGCTGCCGACTCATTCATTCA	1	0	0	0	0	0	1	0	0	0	0
mol-miR159c_1	mol-miR159	ATTGGATTGAAGGGAGCTCCA	1	0	0	0	1	1	1	0	0	2	0
mol-miR159c-3p_1	mol-miR159	CTTGGACTGAAGGGAGCTCCC	4	646	735	829	675	698	1331	39	53	65	22
mol-miR159f_1	mol-miR159	CTTGGATTGAAGGGAGCTCTA	1	10	12	10	13	9	8	10	8	37	1
mol-miR160_1	mol-miR160	TGCCTGGCTCCTTGTATGCCA	2	0	0	0	0	0	0	0	1	0	0
mol-miR160a_1	mol-miR160	TGCCTGGCTCCCTGTATGCC	8	7	3	9	5	4	1	7	34	109	5
mol-miR160a-3p_1	mol-miR160	GCGTATGAGGAGCCATGCATA	8	0	0	0	0	0	0	0	0	1	0
mol-miR160b-5p_1	mol-miR160	TGCCTGGCTCCCTGTATGCCG	4	0	0	0	0	0	0	0	1	2	0
mol-miR160c-5p_1	mol-miR160	TGCCTGGCTCCCTGTATGCTT	1	0	0	0	0	0	0	0	0	1	1
mol-miR160d_1	mol-miR160	TGCCTGGCTCCCTGCATGCCA	2	0	0	1	0	0	0	0	0	0	0
mol-miR160f_1	mol-miR160	TGCCTGGCTCCCTGAATGCCA	14	0	0	0	0	0	0	0	0	1	0
mol-miR160g_1	mol-miR160	TGCCTGGCTCCCTGGATGCCA	6	0	0	0	0	0	0	26	11	68	0
mol-miR162-5p_1	mol-miR162	TGGAGGCAGCGGTTCATCGATC	3	1	0	1	0	0	0	0	0	0	0
mol-miR162-5p_2	mol-miR162	GGAGGCAGCGGTTCATCGATC	7	0	0	0	0	0	1	0	0	0	0
mol-miR162a_1	mol-miR162	TCGATAAACCTCTGCATCCA	3	4	9	6	31	16	28	39	41	38	16
mol-miR162a_2	mol-miR162	TCGATAAACCTCTGCATCCGG	2	0	0	0	0	2	0	1	0	1	0
mol-miR162b_1	mol-miR162	TCGATAAGCCTCTGCATCCAG	3	0	0	0	0	0	0	0	0	1	0
mol-miR164a_1	mol-miR164	TGGAGAAGCAGGGCACGTGCA	86	9	3	8	12	14	0	3	1	17	180
mol-miR164a_2	mol-miR164	CACGTGCTCCCCTTCTCCAAC	2	2	2	1	0	1	0	0	0	1	2
mol-miR164a-5p_1	mol-miR164	TGGAGAAGCAGGGCACGTGCT	6	0	0	0	0	0	1	0	0	0	1
mol-miR164d_1	mol-miR164	TGGAGAAGCAGGGCACGTGC	3	2	0	0	0	0	0	0	0	0	4
mol-miR164g-3p_1	mol-miR164	CACGTGCTCCCCTTCTCCACC	1	0	0	0	0	0	1	0	0	0	0
mol-miR165a-5p_1	mol-miR165	GGAATGTTGTCTGGATCGAGG	1	0	1	0	0	0	0	0	0	0	0
mol-miR165b-3p_1	mol-miR165	TCGGACCAGGCTTCATCCCC	2	0	1	0	0	1	0	3	0	5	0
mol-miR166-3p_1	mol-miR166	ATTTCGGACCAGGCTTCATTCCCC	1	0	0	0	1	0	0	0	0	2	3
mol-miR166a_1	mol-miR166	TCGGACCAGGCTTCATTCC	6	56	107	89	60	34	69	74	44	199	666
mol-miR166a_2	mol-miR166	TCGGACCAGGCTTCATTCCTC	17	0	0	1	1	0	1	3	1	7	37
mol-miR166a-5p_1	mol-miR166	GGAATGTTGTCTGGCTCGAGG	16	31	42	50	27	23	135	3	1	65	204
mol-miR166a-5p_2	mol-miR166	GGAATGTTGTCTGGTTCAAGG	6	4	3	4	0	1	4	2	0	1	0
mol-miR166b_1	mol-miR166	TCGGACCAGGCTTCATTCCC	23	116	187	255	225	180	142	115	65	248	319
mol-miR166b_2	mol-miR166	TCTCGGACCAGGCTTCATTCT	1	0	1	1	3	0	3	2	4	66	1
mol-miR166c_1	mol-miR166	TCGGACCAGGCTTCATCCCCC	6	2	4	3	3	3	5	10	4	34	14
mol-miR166c_2	mol-miR166	TCGGACCAGGCTTCATTCCT	2	0	0	1	0	1	0	0	0	10	1
mol-miR166c-5p_1	mol-miR166	GGGATGTTGTCTGGCTCGACA	1	0	0	0	0	0	0	0	0	0	1
mol-miR166d_1	mol-miR166	TCGGACCAGGCTTCATTCCCG	2	40	73	60	40	32	244	258	233	845	554
mol-miR166d-5p_1	mol-miR166	GGGAATGTCGTCTGGTTCGA	1	0	0	0	0	0	0	0	0	1	0
mol-miR166e_1	mol-miR166	GGACCAGGCTTCATTCCCC	1	0	0	2	1	1	2	2	0	10	376
mol-miR166e-3p_1	mol-miR166	CTCGGACCAGGCTTCATTCCC	1	27	28	40	68	67	127	3	2	48	1271
mol-miR166e-3p_2	mol-miR166	TCGAACCAGGCTTCATTCCCC	1	1	0	1	3	0	4	4	2	17	3
mol-miR166e-5p_1	mol-miR166	GGAATGTTGGCTGGCTCGAGG	3	0	5	4	5	3	0	0	0	0	0
mol-miR166f-3p_1	mol-miR166	TCGGACCAGGCTTCATTCCCCT	3	18	18	19	15	12	52	42	10	169	31
mol-miR166f-3p_2	mol-miR166	TCGGACCAGGCTTCATTCCCT	3	8	7	7	6	1	13	15	6	43	12
mol-miR166g-5p_1	mol-miR166	GAATGCTGTCTGGTTCGAGAC	1	0	0	0	0	0	0	0	0	0	84
mol-miR166h_1	mol-miR166	TCGGACCAGGCTTCATTCCCGT	2	0	0	1	0	0	1	2	2	2	2
mol-miR166i_1	mol-miR166	TTGGACCAGGCTTCATTCCCC	1	2	0	1	1	1	3	5	2	15	3
mol-miR166i_2	mol-miR166	TCGGACCAGGCTTCATTCTC	1	0	1	0	0	0	0	0	0	0	0
mol-miR166i-5p_1	mol-miR166	GGAATGTCGTCTGGTTCGAG	1	0	0	0	0	0	0	0	0	0	1
mol-miR166j_1	mol-miR166	CCGGACCAGGCTTCATTCCCC	1	1	0	0	2	1	0	6	6	16	4
mol-miR166k_1	mol-miR166	TCGGACCAGGCTTCATTCCCCC	5	0	0	0	0	2	0	4	0	4	2
mol-miR166k-3p_1	mol-miR166	TCTTGGACCAGGCTTCATTCC	2	0	1	3	1	0	4	3	6	43	4
mol-miR166m_1	mol-miR166	CGGACCAGGCTTCATTCCCC	1	0	0	4	8	11	5	2	2	14	1527
mol-miR166u_1	mol-miR166	TCTCGGACCAGGCTTCATTC	1	14	34	23	13	14	31	43	11	392	172
mol-miR167-3p_1	mol-miR167	AGATCATGTGGCAGTTTCACC	4	0	0	0	0	0	0	0	1	0	247
mol-miR167a_1	mol-miR167	AGATCATGCGGCAGTTTCACC	2	9	17	17	8	7	0	0	0	1	0
mol-miR167a_2	mol-miR167	TGAAGCTGCCAGCATGATCTA	72	4	1	2	3	2	1	1	0	14	18
mol-miR167a_3	mol-miR167	TGAAGCTGCCAGCATGATCTC	2	1	2	1	4	1	1	0	0	27	65
mol-miR167b_1	mol-miR167	TGAAGCTGCCAGCATGATCT	9	9	13	7	9	10	12	0	0	196	0
mol-miR167b_2	mol-miR167	TGAAGCTGCCAGCATGATCTGG	9	1	0	0	1	0	5	36	11	784	33
mol-miR167b_3	mol-miR167	TGAAGCTGCCAGCATGATCTGA	19	0	0	0	0	0	0	7	2	0	132
mol-miR167b_4	mol-miR167	TGAAGCTGCCAGCATGATCTAA	2	0	0	0	0	0	0	0	0	1	0
mol-miR167b_5	mol-miR167	GGTCATGCTGTGACAGCCTCACT	1	0	0	0	0	0	0	0	0	0	1
mol-miR167b-3p_1	mol-miR167	TCAGGTCATCTTGCAGCTTCA	1	0	0	1	0	0	2	3	4	75	0
mol-miR167b-5p_1	mol-miR167	TAAAGCTGCCAGCATGATCTGG	1	0	0	0	0	0	0	0	0	0	1
mol-miR167c_1	mol-miR167	TGAAGCTGCCAGCATGATCTG	40	36	59	47	33	26	94	6	4	151	59
mol-miR167c-3p_1	mol-miR167	AGGTCATCTTGCAGCTTCAAT	1	0	0	0	0	0	0	0	0	0	1
mol-miR167d_1	mol-miR167	TGAAGCTGCCAGCATGATCTTA	4	21	29	41	35	34	29	42	20	538	2237
mol-miR167d_2	mol-miR167	TGAAGCTGCCAGCATGATCTCA	1	1	0	0	0	0	0	0	0	0	1
mol-miR168_1	mol-miR168	TCGCTTGGTGCAGGTCGGGA	1	30	35	38	53	30	165	18	18	27	139
mol-miR168-3p_1	mol-miR168	TCCCGCCTTGCATCAACTGAAT	1	0	0	0	0	0	2	0	0	1	0
mol-miR168-5p_1	mol-miR168	TCGCTTGGTGCAGGTCGGGAAC	1	0	0	0	3	0	1	0	0	0	0
mol-miR168a_1	mol-miR168	TCGCTTGGTGCAGGTCGGGAA	33	70	101	154	133	147	425	18	14	166	332
mol-miR168b_1	mol-miR168	TCGCTTGGTGCAGGTCGGG	1	9	3	7	4	8	7	1	1	1	5
mol-miR168b-3p_1	mol-miR168	CCCGCCTTGCATCAACTGAAT	11	0	2	1	3	4	27	1	0	16	52
mol-miR168b-5p_1	mol-miR168	TCGCTTGGTGCAGGTCGGGAC	7	0	0	0	0	0	1	0	0	0	5
mol-miR169a_1	mol-miR169	CAGCCAAGGATGACTTGCCGA	42	0	0	0	0	0	0	0	2	0	0
mol-miR169b_1	mol-miR169	CAGCCAAGGATGACTTGCCGG	69	1	2	0	2	0	0	64	0	0	3
mol-miR169b-3p_1	mol-miR169	GGCAAGTTGTTCTTGGCTACA	2	0	0	0	0	0	0	1	0	2	0
mol-miR169c_1	mol-miR169	TAGCCAAGGATGACTTGCCT	28	0	0	1	2	1	0	0	0	0	0
mol-miR169d_1	mol-miR169	TAGCCAAGGATGACTTGCCTA	24	0	0	0	0	0	0	1	2	0	0
mol-miR169e_1	mol-miR169	TAGCCAAGGATGACTTGCCGG	8	6	4	7	2	5	2	5	6	132	1
mol-miR169e_2	mol-miR169	TGAGCCAAGGATGACTTGCCG	15	0	0	0	0	0	0	0	1	1	0
mol-miR169e_3	mol-miR169	AGCCAAGGATGACTTGCCGG	1	0	0	0	0	0	0	0	0	7	0
mol-miR169l_1	mol-miR169	TAGCCAAGGATGACTTGCCTG	59	0	0	0	0	0	0	0	0	3	6
mol-miR169l-3p_1	mol-miR169	AGGCAGTCTCCTTGGCTAAC	1	0	0	0	0	0	0	0	0	0	1
mol-miR169s-5p_1	mol-miR169	AAGCCAAGGATGACTTGCCGG	2	0	0	0	0	0	0	0	1	0	0
mol-miR169t_1	mol-miR169	TAGCCAAGGATGACTTGCCTT	2	0	0	0	0	0	0	0	0	1	0
mol-miR169v_1	mol-miR169	CAGCCAAGGATGACTTGCC	1	0	0	0	0	0	0	4	0	6	1
mol-miR171a_1	mol-miR171	TGATTGAGCCGTGCCAATATC	92	2	6	8	1	1	0	0	0	0	0
mol-miR171a_2	mol-miR171	TTGAGCCGTGCCAATATCACT	1	0	1	0	1	0	0	0	0	3	0
mol-miR171a_3	mol-miR171	TGATTGAGCCGTGCCAATAT	1	0	0	0	0	0	0	3	1	8	0
mol-miR171a_4	mol-miR171	TTGAGCCGTGCCAATATCAC	2	0	0	0	0	0	0	1	0	4	4
mol-miR171a_5	mol-miR171	TGATTGAGTCGTGCCAATATC	1	0	0	0	0	0	0	0	3	0	0
mol-miR171a_6	mol-miR171	TGATTGAGCCGCGCCAATATC	20	0	0	0	0	0	0	0	0	3	0
mol-miR171a_7	mol-miR171	TATTGGTGCGGTTCAATGAGA	2	0	0	0	0	0	0	0	0	0	1
mol-miR171a-5p_1	mol-miR171	TATTGGCCTGGTTCACTCAGA	11	1	1	1	0	0	3	12	6	1372	64
mol-miR171b_1	mol-miR171	TTGAGCCGCGCCAATATCACA	1	1	0	3	1	1	2	0	0	0	0
mol-miR171b_2	mol-miR171	TTGAGCCGTGCCAATATCACG	33	0	0	0	0	0	1	9	6	120	9
mol-miR171b_3	mol-miR171	TTGAGCCGCGCCAATATCACT	14	0	0	0	0	0	0	8	3	43	2
mol-miR171b_4	mol-miR171	TTGAGCCGTGCCAATATCACA	7	0	0	0	0	0	0	0	0	1	0
mol-miR171c_1	mol-miR171	TGATTGAGCCGTGCCAATATT	1	0	0	0	0	0	0	0	0	5	0
mol-miR171c-3p_1	mol-miR171	TGACTGAGCCGTGCCAATATC	1	0	0	0	0	0	0	0	0	1	0
mol-miR171c-5p_1	mol-miR171	AGATATTGGTGCGGTTCAATC	6	0	0	0	0	0	1	0	0	0	3
mol-miR171d_1	mol-miR171	TTGAGCCGCGCCAATATCAC	1	4	8	0	5	3	3	0	0	0	0
mol-miR171d_2	mol-miR171	ATGAGCCGTGCCAATATCACG	1	0	0	0	0	0	0	0	0	1	0
mol-miR171f-5p_1	mol-miR171	CGATGTTGGTGAGGTTCAATC	5	0	0	0	0	0	0	0	0	5	0
mol-miR171j_1	mol-miR171	CGAGCCGAATCAATATCACT	3	0	0	0	0	0	0	0	0	2	0
mol-miR172_1	mol-miR172	AGAATCCTGATGATGCTGCAG	3	0	0	0	0	1	0	0	0	0	0
mol-miR172a_1	mol-miR172	AGAATCTTGATGATGCTGCAT	76	3	5	8	6	3	4	7	3	94	0
mol-miR172b_1	mol-miR172	GGAATCTTGATGATGCTGCAT	21	1	1	2	3	3	1	1	0	0	0
mol-miR172b_2	mol-miR172	AGAATCATGATGATGCTGCAT	1	0	0	0	0	1	0	0	0	0	0
mol-miR172b_3	mol-miR172	GGGAATCTTGATGATGCTGCA	2	0	0	0	0	0	0	0	0	0	2
mol-miR172b-5p_1	mol-miR172	GTAGCATCATCAAGATTCAC	1	1	0	0	3	4	5	0	0	2	5
mol-miR172c_1	mol-miR172	AGAATCTTGATGATGCTGCAG	14	1	0	0	0	0	0	0	0	0	0
mol-miR172c_2	mol-miR172	AGAATCTTGATGATGCTGCA	15	0	0	0	1	1	1	0	0	0	7
mol-miR172c_3	mol-miR172	GGAGCATCATCAAGATTCACA	6	0	0	0	0	0	0	0	0	0	1
mol-miR172c-3p_1	mol-miR172	AGAATCTTGATGATGCTGC	1	0	0	0	0	0	0	2	0	0	3
mol-miR172d_1	mol-miR172	AGAATCCTGATGATGCTGCAT	1	5	0	0	0	0	0	1	1	0	0
mol-miR172e-3p_1	mol-miR172	GAATCTTGATGATGCTGCAT	1	0	0	0	0	0	2	0	0	0	0
mol-miR172i_1	mol-miR172	AGAATCCTGATGATGCTGCAA	1	1	0	0	0	0	0	0	0	0	0
mol-miR1919-5p_1	mol-miR1919	TGTCGCAGATGACTTTCGCCC	2	0	0	0	0	0	0	0	0	0	2
mol-miR2111-5p_1	mol-miR2111	TAATCTGCATCCTGAGGTTTG	3	0	0	0	0	0	0	2	6	0	0
mol-miR2111b_1	mol-miR2111	TAATCTGCATCCTGAGGTTTA	40	0	0	0	0	0	0	0	3	5	0
mol-miR2111b-5p_1	mol-miR2111	TAATCTGCATCCTGAGGTTT	3	0	0	0	0	0	0	0	0	54	0
mol-miR319_1	mol-miR319	ATTGGACTGAAGGGAGCTCC	2	0	0	0	0	0	0	0	1	2	2
mol-miR319_2	mol-miR319	TTGGACTGAAGGGAGCTCC	1	0	0	87	0	0	0	0	0	0	3
mol-miR319a_1	mol-miR319	TTGGACTGAAGGGAGCTCCCT	36	3135	3861	3444	0	0	6439	68	49	186	150
mol-miR319a_2	mol-miR319	CTTGGACTGAAGGGAGCTCC	3	8	20	13	16	21	19	2	0	0	0
mol-miR319a_3	mol-miR319	TTGGACTGAAGGGAGCTCCC	26	0	0	0	3899	3949	0	0	0	0	0
mol-miR319a-5p_1	mol-miR319	AGAGCTTCCTTCAGTCCACTC	1	0	1	0	1	0	1	0	0	0	0
mol-miR319b_1	mol-miR319	TTTGGACTGAAGGGAGCTCCT	9	8	17	17	7	9	35	3	0	0	0
mol-miR319b_2	mol-miR319	TTGGACTGAAGGGTGCTCCC	8	0	1	2	0	1	0	0	0	0	0
mol-miR319b-3p_1	mol-miR319	TTGGACTGAAGGGTGCTCCCT	1	0	0	1	0	0	0	0	0	0	0
mol-miR319c_1	mol-miR319	TTGGACTGAAGGGAGCTCCT	8	9	14	8	16	19	12	2	3	6	0
mol-miR319c-3p_1	mol-miR319	TTGGACTGAAGGGAGCTCCCA	2	31	20	16	22	40	70	0	0	0	1
mol-miR319c-3p_2	mol-miR319	TTGGACTGAAGGGAGCTCCTT	7	3	4	3	3	3	5	0	1	6	2
mol-miR319g_1	mol-miR319	GAGCTTTCTTCAGTCCACTC	4	0	0	0	0	0	2	0	0	0	0
mol-miR319h_1	mol-miR319	CTTGGACTGAAGGGAGCTCCT	2	0	0	1	0	0	2	0	0	0	0
mol-miR319i_1	mol-miR319	TTGGGCTGAAGGGAGCTCCC	1	1	1	0	1	0	2	0	0	0	0
mol-miR319l_1	mol-miR319	TTGGACTGAAGGGAGCTCCTTC	2	0	0	0	0	0	1	0	0	0	0
mol-miR319p_1	mol-miR319	TTTTGGACTGAAGGGAGCTCC	1	0	2	5	4	0	3	0	1	1	166
mol-miR3711_1	mol-miR3711	TGGCGCTAGAAGGAGGGCCT	1	2	0	1	1	1	0	31	16	111	3
mol-miR390_1	mol-miR390	CGCTATCCATCCTGAGTTTC	3	13	17	14	124	0	0	0	0	0	0
mol-miR390_2	mol-miR390	AAGCTCAGGAGGGATAGCGTC	1	0	0	0	0	1	0	0	0	0	0
mol-miR390a-3p_1	mol-miR390	CGCTATCCATCCTGAGTTTTA	2	1	0	0	1	0	0	0	0	0	0
mol-miR390a-3p_2	mol-miR390	CGCTATCCATCCTGAGTTTCA	7	0	0	0	109	117	112	0	0	3	27
mol-miR390a-5p_1	mol-miR390	AAGCTCAGGAGGGATAGCACC	5	3	3	1	8	19	12	0	0	0	1
mol-miR390b-5p_1	mol-miR390	AGCTCAGGAGGGATAGCGCC	2	8	6	7	52	87	269	2	0	24	169
mol-miR390c-5p_1	mol-miR390	GAGCTCAGGAGGGATAGCGCC	1	0	3	0	1	2	3	0	0	1	0
mol-miR391-5p_1	mol-miR391	TACGCAGGAGAGATGATGCTG	1	0	0	0	0	0	0	0	0	0	2
mol-miR393-5p_1	mol-miR393	TTCCAAAGGGATCGCATTGAT	1	5	6	7	7	5	11	3	2	15	172
mol-miR393a_1	mol-miR393	ATCCAAAGGGATCGCATTGATC	1	3	3	1	6	4	6	1	0	6	0
mol-miR393a_2	mol-miR393	TCCAAAGGGATCGCATTGATTC	1	1	0	2	1	0	2	0	0	4	9
mol-miR393b_1	mol-miR393	TCCAAAGGGATCGCATTGATCT	11	269	328	374	492	436	1095	56	53	504	9745
mol-miR393b-5p_1	mol-miR393	TTCCAAAGGGATCGCATTGATC	5	467	412	385	495	499	1122	48	43	358	7445
mol-miR393b-5p_2	mol-miR393	TCCAAAGGGATCGCATTGATCC	19	1	2	4	1	1	2	6	7	72	20
mol-miR394_1	mol-miR394	TTTGGCATTCTGTCCACCTCC	1	1	2	1	5	4	2	1	3	9	7
mol-miR395a_1	mol-miR395	CTGAAGGGTTTGGAGGAACTC	4	3	6	8	1	3	3	1	0	6	2
mol-miR395a_2	mol-miR395	CTGAAGTGTTTGGGGGAACTC	99	0	0	0	0	0	0	5	4	22	17
mol-miR395b_1	mol-miR395	TGAAGTGTTTGGGGGAACTC	25	0	0	0	0	0	0	0	0	2	17
mol-miR396-5p_1	mol-miR396	TTCCACAGCTTTCTTGAACT	2	695	561	299	997	805	874	78	53	538	267
mol-miR396a_1	mol-miR396	TTCCACAGCTTTCTTGAACAG	1	4	11	6	6	6	10	0	1	7	0
mol-miR396a_2	mol-miR396	TTCCACAGCTTTCTTGAACGT	1	0	0	0	0	0	0	0	0	5	0
mol-miR396a-3p_1	mol-miR396	GTTCAATAAAGCTGTGGGAAG	9	30	46	36	108	86	178	8	3	74	2
mol-miR396a-3p_2	mol-miR396	TTCAATAAAGCTGTGGGAAG	1	12	16	8	32	22	42	9	2	22	1
mol-miR396a-3p_3	mol-miR396	GTTCAAGAAAGCTGTGGGAAA	1	0	0	0	0	0	1	1	0	1	0
mol-miR396a-5p_1	mol-miR396	TTCCACAGCTTTCTTGAACTA	2	10	7	4	7	9	15	3	0	28	11
mol-miR396b_1	mol-miR396	TTCCACAGCTTTCTTGAACTT	52	93	127	99	228	219	268	693	267	14139	7061
mol-miR396b-3p_1	mol-miR396	GTTCAATAAAGCTGTGGGAA	2	0	5	1	23	28	61	2	0	16	2
mol-miR396e_1	mol-miR396	TTCCACAGCTTTCTTGAACTGT	1	19	17	9	20	22	37	4	5	32	0
mol-miR396e-3p_1	mol-miR396	CTCAAGAAAGCTGTGGGAGA	1	0	2	4	3	4	5	15	13	311	41
mol-miR396f_1	mol-miR396	TTCCACGGCTTTCTTGAACTG	6	3	1	2	2	3	1	0	0	0	0
mol-miR396f-3p_1	mol-miR396	GCTCAAGAAAGCTGTGGGAGA	4	0	0	0	0	1	0	2	0	7	2
mol-miR396h_1	mol-miR396	TCCACAGCTTTCTTGAACTG	1	9	8	7	29	14	20	2	1	9	18
mol-miR396t_1	mol-miR396	TTCCACGGCTTTCTTGAACTT	16	0	0	0	0	0	0	1	0	0	1
mol-miR397_1	mol-miR397	ATTGAGTGCAGCGTTGATGT	1	1	0	0	2	0	2	0	0	0	1
mol-miR397_2	mol-miR397	CCATTGAGTGCAGCGTTGATG	2	1	1	1	3	2	1	0	0	0	0
mol-miR397-5p_1	mol-miR397	ATTGAGTGCAGCGTTGATGA	1	1	0	3	0	3	3	0	0	0	0
mol-miR397a_1	mol-miR397	TCCTTGAGTGCAGCGTTGATG	1	0	0	1	1	0	0	0	0	0	0
mol-miR397a-5p_1	mol-miR397	TCATTGAGTGCAGCGTTGAT	1	0	0	0	0	0	0	0	1	0	0
mol-miR397b_1	mol-miR397	TCATTGAGTGCAGCGTTGATGT	2	493	525	465	574	563	211	3	2	37	48
mol-miR397b_2	mol-miR397	TCATTGAGTGCATCGTTGATG	1	7	0	2	3	1	2	0	0	4	0
mol-miR397b_3	mol-miR397	TTATTGAGTGCAGCGTTGATG	1	1	1	1	2	2	0	0	0	0	0
mol-miR397b_4	mol-miR397	TCATTGAGTGCAGCGTTGACG	1	1	1	2	2	1	0	0	0	0	0
mol-miR397b_5	mol-miR397	TCATTGAGTGCAGCGTTGGTG	1	0	1	0	0	1	0	0	0	0	0
mol-miR397b-3p_1	mol-miR397	TCAACGCTGCACTCAATGATG	1	0	0	1	3	2	0	0	0	0	2
mol-miR397b-5p_1	mol-miR397	TCATTGAGCGCAGCGTTGATG	2	3	0	0	1	4	2	0	0	1	0
mol-miR397b-5p_2	mol-miR397	ATTGAGTGCAGCGTTGATGAA	2	0	0	0	0	0	1	0	0	1	0
mol-miR398_1	mol-miR398	TGTGTTCTCAGGTCGCCCCCG	6	130	89	52	57	39	49	2	0	20	0
mol-miR398_2	mol-miR398	TGTGTTCCCAGGTCGCCCCTG	1	3	11	5	17	12	16	0	1	4	0
mol-miR398a_1	mol-miR398	TATGTTCTCAGGTCGCCCCTG	2	4	4	2	18	13	12	0	0	7	0
mol-miR398b_1	mol-miR398	CGTGTTCTCAGGTCGCCCCTG	1	9	12	13	20	14	18	0	0	9	0
mol-miR398b_2	mol-miR398	TGTGTTCTCAGGTCACCCCT	5	0	0	0	2	0	1	1	0	2	0
mol-miR398b-3p_1	mol-miR398	TGTGTTCTCAGGTCACCCCTG	4	8	7	6	15	15	27	0	2	11	0
mol-miR398e_1	mol-miR398	TGTGTTCTCAGGTCACCCCTC	3	0	0	0	0	1	0	0	0	0	0
mol-miR398f_1	mol-miR398	GGTGTTCTCAGGTCGCCCCTG	1	78	58	47	84	103	122	2	5	68	0
mol-miR399_1	mol-miR399	TGCCAAAGGAGAATTGCCC	1	0	0	1	0	1	0	0	0	0	3
mol-miR399a_1	mol-miR399	CGCCAAAGGAGAGTTGCCCTT	1	0	11	13	43	47	0	0	0	0	0
mol-miR399a_2	mol-miR399	TGCCAAAGGAGATTTGCCCCG	9	0	0	0	0	0	0	2	1	0	7
mol-miR399b_1	mol-miR399	TGCCAAAGGAGATTTGCCCGG	22	1	4	0	2	4	3	20	19	45	30
mol-miR399b_2	mol-miR399	TGCCAAAGGAGAATTGCCCTG	28	0	1	2	2	1	0	0	0	0	0
mol-miR399e_1	mol-miR399	CGCCAAAGGAGAGTTGCCCTC	1	0	0	0	0	0	0	0	0	0	1
mol-miR399k_1	mol-miR399	TGCCAAAGGAGAGTTGCCCTT	3	1	0	0	0	1	0	5	0	0	0
mol-miR403_1	mol-miR403	TTAGATTCACGCACAAACTCGT	1	62	69	79	118	96	138	27	19	322	85
mol-miR403-3p_1	mol-miR403	CTAGATTCACGCACAAGCTCG	1	0	0	0	0	0	0	0	0	0	1
mol-miR403a_1	mol-miR403	TTAGATTCACGCACAAACTCG	33	2430	2344	2381	4650	5066	5179	1048	942	11218	4469
mol-miR403b_1	mol-miR403	TTAGATTCACGCACAAACTTG	2	1	1	0	1	3	0	1	0	5	0
mol-miR408_1	mol-miR408	TGCACTGCCTCTTCCCTGGCT	7	67	65	53	116	69	82	14	5	43	2
mol-miR408_2	mol-miR408	CTGCACTGCCTCTTCCCTGGC	15	1	0	4	4	4	7	0	0	1	0
mol-miR408_3	mol-miR408	TGCACTGCCTCTTCCCTGGCTG	1	1	1	1	0	2	1	0	0	0	0
mol-miR408_4	mol-miR408	ATGCACTGCCTCTTCCCTGGC	17	0	0	0	0	6835	0	0	0	0	171
mol-miR408-3p_1	mol-miR408	TGCACTGCCTCTTCCCTGCC	1	5	3	0	4	2	1	0	0	0	0
mol-miR408d_1	mol-miR408	TGCACTGCCTCTTCCCTGGC	1	477	453	466	1093	766	974	77	35	481	27
mol-miR4414a-5p_1	mol-miR4414	AGCTGCTGACTCGTTGGCTC	1	0	0	0	0	0	0	0	0	0	1
mol-miR477a_1	mol-miR477	ACTCTCCCTCAAGGGCTTCTG	1	0	0	0	0	0	0	3	1	3	10
mol-miR477a_2	mol-miR477	ACTCTCCCTCAAGGGCTTCTC	1	0	0	0	0	0	0	0	0	0	1
mol-miR477b_1	mol-miR477	CTCTCCCTCAAGGGCTTCTA	3	0	0	0	0	0	0	0	0	1	0
mol-miR477d_1	mol-miR477	CTCTCCCTCAAGGGCTTCTC	1	0	0	0	0	0	0	0	0	1	0
mol-miR477e_1	mol-miR477	CTCTCCCTCAAGGGCTTCTG	4	0	0	0	0	0	0	1	2	1	4
mol-miR482a_1	mol-miR482	TTTCCAATTCCACCCATTCCTA	4	0	0	0	0	0	0	0	0	0	3
mol-miR482b_1	mol-miR482	TCTTGCCTACACCGCCCATGCC	2	0	0	0	0	0	0	0	0	0	13
mol-miR482d-3p_1	mol-miR482	TTTCCTATTCCACCCATGCCAA	2	0	0	0	0	0	0	0	0	0	1
mol-miR482e-3p_1	mol-miR482	TCTTTCCTACTCCTCCCATACC	2	0	0	0	0	0	0	0	0	0	12
mol-miR4995_1	mol-miR4995	AGGCAGTGGCTTGGTTAAGGG	1	0	0	0	0	0	0	0	1	0	1
mol-miR5083_1	mol-miR5083	AGACTACAATTATCTGATCA	1	15	7	2	9	9	4	4	1	8	0
mol-miR5139_1	mol-miR5139	AAACCTGGCTCTGATACCA	2	0	0	0	0	0	0	0	0	1	7
mol-miR5139a_1	mol-miR5139	GAAACCTGGCTCTGATACCA	1	0	0	0	0	0	1	0	0	0	2
mol-miR530_1	mol-miR530	TCTGCATTTGCACCTGCACCT	3	4	1	7	8	1	19	199	43	1082	893
mol-miR5300_1	mol-miR5300	TCCCCAGTCCAGGCATTCCAAC	1	0	0	0	0	0	0	0	0	0	1
mol-miR530a_1	mol-miR530	TGCATTTGCACCTGCACCTT	7	0	0	0	0	0	0	1	1	1	1
mol-miR530b_1	mol-miR530	TGCATTTGCACCTGCACCTTA	1	0	0	0	0	0	0	2	1	18	6
mol-miR535_1	mol-miR535	TGACAACGATAGAGAGCACGC	1	0	0	0	0	0	0	1	0	0	0
mol-miR535a_1	mol-miR535	TGACAACGAGAGAGAGCACGC	20	52	82	0	0	0	0	0	0	0	0
mol-miR535a_2	mol-miR535	TGACAACGAGAGAGAGCACGT	1	0	0	0	0	0	0	0	0	0	1
mol-miR535b_1	mol-miR535	TGACGACGAGAGAGAGCACGC	2	0	0	0	1	0	1	0	0	0	0
mol-miR5368_1	mol-miR5368	GGACAGTCTCAGGTAGACA	1	0	0	0	0	0	0	0	2	1	1
mol-miR6022_1	mol-miR6022	TGGAAGGGAGAATATCCAGGA	2	0	0	0	0	0	0	0	0	0	1
mol-miR6023_1	mol-miR6023	TTCCATGAAAGAGTTTTTGGAT	1	0	0	0	0	0	0	0	0	0	1
mol-miR6026_1	mol-miR6026	TTCTTGGCTAGAGTTGTATTGC	2	0	0	0	0	0	0	0	0	0	1
mol-miR6027_1	mol-miR6027	TGAATCCTTCGGCTATCCATAA	2	0	0	0	0	0	0	0	0	0	1
mol-miR6027-5p_1	mol-miR6027	ATGGGTAGCACAAGGATTAATG	1	0	0	0	0	0	0	0	0	0	6
mol-miR6173_1	mol-miR6173	AGCCGTAAACGATGGATACT	1	0	0	0	0	0	0	0	0	0	1
mol-miR6300_1	mol-miR6300	GTCGTTGTAGTATAGTGG	1	6618	8843	6662	4933	2696	594	12383	8670	5104	4809
mol-miR8019-3p_1	mol-miR8019	AAAAGAATGACCTGGTTTGACTTG	1	0	0	0	0	0	0	0	0	0	1
mol-miR8155_1	mol-miR8155	GTAACCTGGCTCTGATACCA	1	0	0	0	0	0	0	0	0	0	1
mol-miR8175_1	mol-miR8175	GATCCCCGGCAACGGCGCCA	1	2	1	3	4	6	2	24	34	15	8
mol-miR827_1	mol-miR827	TTAGATGACCATCAACAAACT	1	28	28	20	64	68	10	0	0	3	1
mol-miR827_2	mol-miR827	TTAGATGACCATCAACAAACA	9	1	1	1	0	3	0	0	0	0	0
mol-miR827b_1	mol-miR827	TAAGATGACCATCAACAAAC	1	0	1	0	0	0	0	0	0	0	0
mol-miR828a_1	mol-miR828	TCTTGCTCAAATGAGTATTCCA	12	0	0	2	0	0	1	5	1	34	1
mol-miR858b_1	mol-miR858	TTCGTTGTCTGTTCGACCTTG	2	1	1	2	2	1	2	16	7	195	34
mol-miR894_1	mol-miR894	CGTTTCACGTCGGGTTCACC	1	1	2	8	31	19	2	2	0	13	0
mol-miR9470-3p_1	mol-miR9470	TTTGGCTCATGGATTTTAGC	1	0	0	0	0	0	0	0	0	0	3
mol-miR9471a-3p_1	mol-miR9471	TTGGCTGAGTGAGCATCACGG	1	0	0	0	0	0	0	0	0	0	1
mol-miR9471b-3p_1	mol-miR9471	TTGGCTGAGTGAGCATCACTG	1	0	0	0	0	0	0	0	0	0	3
mol-miR9475-5p_1	mol-miR9475	AACGATCTCTACATTGTAGGC	1	0	0	0	0	0	0	0	0	0	1
