# Supplementary material for: Identification of microRNAs and relative target genes in Moringa oleifera leaf and callus
Source: Sci Rep. 2019 Oct 22;9:15145. doi: 10.1038/s41598-019-51100-4 (PMC6805943; doi:10.1038/s41598-019-51100-4)
Supplement: Supplementary file 3 — Supplementary Dataset 3 [file 41598_2019_51100_MOESM3_ESM.xlsx]

## Sheet: Description
Description of the Supplementary table
ID	Unique ID for the predicted miRNA
miRNA_name	Unique name for the identified microRNA
miRNA_family	Name of the belonging miRNA family
mature_seq	Sequence of the mature miRNA
star_seq	Sequence of the Star miRNA
precursor_seq	Sequence of the precursor miRNA
secondary_structure (link)	Details on the secondary structure of the miRNA
NTC	Non-treated callus
TC	Cold-stressed callus
NTL	Non-treated leaf
SEED	Seed

## Sheet: Novel
ID	miRNA_name	mature_seq	star_seq	precursor_seq	secondary_structure (link)	NTC_1	NTC_2	NTC_3	TC_1	TC_2	TC_3	NTL_1	NTL_2	NTL_3	SEED
scaffold1_size6786821_10839	mol-miR-n1	cugcaaucucauuaggguug	ccuugaugugauugcauu	ccuugaugugauugcauucacugcaaucucauuaggguug	scaffold1_size6786821_10839	0	22	0	0	0	0	0	0	0	0
scaffold1_size6786821_15817	mol-miR-n2	gacccgggucuggcucggcacc	ugccgaaauccgagaucccggaaaga	ugccgaaauccgagaucccggaaagaagacccgggucuggcucggcacc	scaffold1_size6786821_15817	0	0	0	0	20	0	0	0	0	0
scaffold1_size6786821_16808	mol-miR-n3	ggagcugcucuuggaccg	cgguucagaagcuucucca	cgguucagaagcuucuccaaaagcugaaguuauuggagcugcucuuggaccg	scaffold1_size6786821_16808	0	0	0	0	0	0	11	0	0	0
scaffold1_size6786821_17008	mol-miR-n4	ggaagcugguuuggugcu	cgccgacuagcugccau	cgccgacuagcugccauagaaggaagcugguuuggugcu	scaffold1_size6786821_17008	0	0	0	0	0	0	4	0	0	0
scaffold1_size6786821_20365	mol-miR-n5	uuuugaguggaaagguaccuu	gauacaccccuucaaagg	uuuugaguggaaagguaccuuucuauuaaagauguaucauuucuuuuaagaugcaucucuuuggaaagauacaccccuucaaagg	scaffold1_size6786821_20365	0	0	0	0	0	0	0	0	4	0
scaffold1_size6786821_25052	mol-miR-n6	ccccucucuuuccgggcu	gcccggaggggagggcgccacca	ccccucucuuuccgggcugcgacuaugagcacuggcucaucgucauggacaagcccggaggggagggcgccacca	scaffold1_size6786821_25052	0	0	0	0	0	0	0	3	0	0
scaffold1_size6786821_25751	mol-miR-n7	cgguucagaagcuucucca	ggagcugcucuuggaccg	cgguucagaagcuucuccaaaagcugaaguuauuggagcugcucuuggaccg	scaffold1_size6786821_25751	0	0	0	0	0	0	0	16	0	0
scaffold1_size6786821_25989	mol-miR-n8	guucuuaucaaccggcuuca	gagguucuguuguuaagaaca	guucuuaucaaccggcuucauucagagguucuguuguuaagaaca	scaffold1_size6786821_25989	0	0	0	0	0	0	0	12	0	0
scaffold1_size6786821_9549	mol-miR-n9	cugcaaucucauuaggguug	cccuugaugugauugcauuc	cccuugaugugauugcauucacugcaaucucauuaggguug	scaffold1_size6786821_9549	0	0	11	0	0	0	0	0	0	0
scaffold1_size6786821_9753	mol-miR-n10	ugcaaucucauuaggguug	cccuugaugugauugcauu	cccuugaugugauugcauucacugcaaucucauuaggguug	scaffold1_size6786821_9753	30	0	0	0	0	0	0	0	0	0
scaffold101_size587136_23701	mol-miR-n11	cucuaagucagaauccgggcu	acuggauuaugacugaaugccu	cucuaagucagaauccgggcuagaauucgcgcuugguugaaaagccaguggugcgaagcuaccgugcacuggauuaugacugaaugccu	scaffold101_size587136_23701	0	0	0	0	0	0	0	0	0	11585
scaffold101_size587136_23720	mol-miR-n12	accgguuggcucgucccu	gggaugggucggccggucc	gggaugggucggccgguccaccuacggugugaaccgguuggcucgucccu	scaffold101_size587136_23720	0	0	0	0	0	0	0	0	0	34513
scaffold101_size587136_31227	mol-miR-n13	cucuaagucagaauccgggcu	cuggauuaugacugaaugccu	cucuaagucagaauccgggcuagaauucgcgcuugguugaaaagccaguggugcgaagcuaccgugcacuggauuaugacugaaugccu	scaffold101_size587136_31227	0	0	0	0	0	0	0	0	3448	0
scaffold104_size577346_17736	mol-miR-n14	uuuagaauugugaacuaaauuggu	ugguuuuguucacaguuuuaauga	ugguuuuguucacaguuuuaaugaauucuaucuuauucacaguuuuagaauugugaacuaaauuggu	scaffold104_size577346_17736	0	0	0	0	0	0	0	0	23	0
scaffold105_size834622_10697	mol-miR-n15	gguggacugcucgagcugc	gcggcgagagcgggucgcc	gguggacugcucgagcugcuccagcggcgagagcgggucgcc	scaffold105_size834622_10697	74793	28499	0	0	0	15146	0	0	0	0
scaffold105_size834622_18557	mol-miR-n16	gguggacugcucgagcugcu	gcggcgagagcgggucgccg	gguggacugcucgagcugcuccagcggcgagagcgggucgccg	scaffold105_size834622_18557	0	0	0	0	0	0	298615	273469	0	0
scaffold106_size570868_14125	mol-miR-n17	agaaccuuuugaaucaaaua	agugauucaaaagguucuu	agaaccuuuugaaucaaauaguaaagugauucaaaagguucuu	scaffold106_size570868_14125	0	0	0	0	0	0	0	0	0	8
scaffold106_size570868_14953	mol-miR-n18	gauucaaaagguucugaca	gucaagaaccuuuugaauca	gucaagaaccuuuugaaucacuuuacuauuugauucaaaagguucugaca	scaffold106_size570868_14953	0	0	0	0	0	0	101	121	0	0
scaffold109_size571660_13015	mol-miR-n19	agcagccgcgcggugagc	ucgcugucuauagcgguauacuc	agcagccgcgcggugagcacagagcgaacuauucuuucgccuuuuacuaaagaauaccgugugcucgcugucuauagcgguauacuc	scaffold109_size571660_13015	0	0	0	0	0	113	0	0	0	0
scaffold109_size571660_21648	mol-miR-n20	ucaacuuguuuacaaugauga	aauugugggcauggggg	aauugugggcauggggggacugggaaaaaccacacuugcucaacuuguuuacaaugauga	scaffold109_size571660_21648	0	0	0	0	0	0	0	0	11	0
scaffold1157_size6930_18256	mol-miR-n21	gacaagagaauaguuggauguccug	ggaagauccugcuguuaucaaguccu	ggaagauccugcuguuaucaaguccuauuacgacaagagaauaguuggauguccug	scaffold1157_size6930_18256	0	14	0	0	0	0	0	0	0	0
scaffold12_size2128379_1953	mol-miR-n22	uuugcauauaucaggagcugc	agcugcugagcuaugcauccc	agcugcugagcuaugcaucccacagcccuaccccaucauuguuuugucaucuggguaggcuugcgguuugcauauaucaggagcugc	scaffold12_size2128379_1953	0	0	0	0	0	0	0	0	8991	1450
scaffold12_size2128379_2219	mol-miR-n23	cggcggucucggcagagcgagcu	cuccucagccugagaccgucgug	cuccucagccugagaccgucguguuggacaccggcggucucggcagagcgagcu	scaffold12_size2128379_2219	0	0	0	0	0	0	0	11	0	0
scaffold12_size2128379_873	mol-miR-n24	uuugcauauaucaggagcugc	agcugcugagcuaugcaucc	agcugcugagcuaugcaucccacagcccuaccccaucauuguuuugucaucuggguaggcuugcgguuugcauauaucaggagcugc	scaffold12_size2128379_873	3172	3565	2624	6197	6359	6487	0	0	0	0
scaffold120_size517115_18632	mol-miR-n25	auauagcgacugauuagacucagu	uugaaucuaauuagucguuaacua	uugaaucuaauuagucguuaacuaaaaucuuuuagcaaccaauuuuuauugagucguuaaauauauagcgacugauuagacucagu	scaffold120_size517115_18632	0	0	0	0	0	0	0	0	22	0
scaffold121_size763206_23323	mol-miR-n26	aggcauggacuuugaacuguuca	guuuguuugaaguuuuuuuucuau	guuuguuugaaguuuuuuuucuauuuagggccuuccuaagugcuuuuaguaggcauggacuuugaacuguuca	scaffold121_size763206_23323	0	0	0	0	0	0	0	14	0	0
scaffold1297_size6209_28712	mol-miR-n27	cgguuggcucgucccuacugccggc	gggauugguuggccgguc	gggauugguuggccggucugccuacgguguggaccgguuggcucgucccuacugccggc	scaffold1297_size6209_28712	0	0	0	0	0	0	55898	49665	0	0
scaffold13_size2089811_1738	mol-miR-n28	aacacuguagcugcaccaaauugg	aauuuggugcagcuacauuacugc	aauuuggugcagcuacauuacugcaccaaauuugguguaacacuguagcugcaccaaauugg	scaffold13_size2089811_1738	0	0	0	0	0	11	0	0	0	0
scaffold13_size2089811_2783	mol-miR-n29	uaaagaacaaauaucacgucgauu	uugacgugaauuuccuucuuucuaau	uaaagaacaaauaucacgucgauucuuaaaauugacgugaauuuccuucuuucuaau	scaffold13_size2089811_2783	0	0	0	0	0	0	0	0	19	0
scaffold131_size409992_26272	mol-miR-n30	gguggacugcucgagcugcu	gcggcgagagcgggucgccg	gguggacugcucgagcugcucucgcggcgagagcgggucgccg	scaffold131_size409992_26272	0	0	0	0	0	0	292935	266703	0	0
scaffold13109_size747_44312	mol-miR-n31	cgguggacugcucgagcugcu	gcggcaagagcgggucgucg	cgguggacugcucgagcugcucccgcggcaagagcgggucgucg	scaffold13109_size747_44312	0	0	0	0	0	0	1271729	1070459	0	0
scaffold133_size417934_20707	mol-miR-n32	ucgcgagaaguccacugaaccu	ugaaguguucggaucgcggcg	ugaaguguucggaucgcggcgacuuugggcggcucacugcucacgaugucgcgagaaguccacugaaccu	scaffold133_size417934_20707	0	0	0	0	0	0	0	0	6586	0
scaffold1347_size5895_42017	mol-miR-n33	cgguggacugcucgagcugcu	cgcggcgagagcgggucaucg	cgguggacugcucgagcugcucccgcggcgagagcgggucaucg	scaffold1347_size5895_42017	0	0	0	0	0	0	0	1070459	0	0
scaffold13707_size703_30550	mol-miR-n34	ccgguuggcucgucccua	gggaugggucggcugguc	gggaugggucggcugguccgccuacgguguguaccgguuggcucgucccua	scaffold13707_size703_30550	0	0	0	0	0	0	12807	0	0	0
scaffold13707_size703_44358	mol-miR-n35	ccgguuggcucgucccua	gggaugggucggcuggucc	gggaugggucggcugguccgccuacgguguguaccgguuggcucgucccua	scaffold13707_size703_44358	0	0	0	0	0	0	0	7064	0	0
scaffold1378_size5774_16208	mol-miR-n36	cacaauuggcauuaaagguug	gccuucaacgccaguugugcc	gccuucaacgccaguugugccaaaacuggcguuaaagucuguaguauucaacaccuguucugucacaauuggcauuaaagguug	scaffold1378_size5774_16208	0	0	17	0	0	0	0	0	0	0
scaffold139_size748103_21077	mol-miR-n37	guacggguuuuuguuagua	ggaacaaaaaccggguacua	ggaacaaaaaccggguacuaaaaaaaauagaauauuuuuuuuaguacggguuuuuguuagua	scaffold139_size748103_21077	0	0	0	0	0	0	12	0	0	0
scaffold139_size748103_21091	mol-miR-n38	gaagggcggaggccuuugguauc	acaaaagcucugcccuuccu	acaaaagcucugcccuuccucucuaucuaugcaagggauagaagggcggaggccuuugguauc	scaffold139_size748103_21091	0	0	0	0	0	0	89	0	0	0
scaffold139_size748103_25026	mol-miR-n39	aaaggauugagccgaccc	cucgacccaaucuuuuacu	cucgacccaaucuuuuacuaaaggauugagccgaccc	scaffold139_size748103_25026	0	0	0	0	0	0	0	0	8165	0
scaffold139_size748103_25050	mol-miR-n40	auuccuuuucuugugucgaagac	ucgacacaagaaaaggaa	ucgacacaagaaaaggaaguguaaaauuccuuuucuugugucgaagac	scaffold139_size748103_25050	0	0	0	0	0	0	0	0	339	0
scaffold139_size748103_25067	mol-miR-n41	uacgcccccaugucgccaca	agggacauaagggcauaaa	uacgcccccaugucgccacacgagagggacauaagggcauaaa	scaffold139_size748103_25067	0	0	0	0	0	0	0	0	132	0
scaffold139_size748103_32045	mol-miR-n42	gaagggcggaggccuuugguauc	aacaaaagcucugcccuuccu	aacaaaagcucugcccuuccucucuaucuaugcaagggauagaagggcggaggccuuugguauc	scaffold139_size748103_32045	0	0	0	0	0	0	0	98	0	0
scaffold14054_size678_34270	mol-miR-n43	cgagaaucgaacucgcgaccu	guugcgagaaucgaacucgcg	guugcgagaaucgaacucgcgaccucucgcacccgaagcgaaagucaaaaauauuggacgggguguugcgagaaucgaacucgcgaccu	scaffold14054_size678_34270	0	0	0	0	0	0	0	0	21	0
scaffold143_size387197_10629	mol-miR-n44	gugacugaucagcgauugauuc	aucagucgcuaauaaguuaguu	gugacugaucagcgauugauucaauuagaaguuaaacaccuaaaucagucgcuaauaaguuaguu	scaffold143_size387197_10629	0	0	12	0	0	0	0	0	0	0
scaffold1448_size5543_28826	mol-miR-n45	ccgguuggcucgucccua	gggaugggucagccgguc	gggaugggucagccgguccgccuacggugugcuccgguuggcucgucccua	scaffold1448_size5543_28826	0	0	0	0	0	0	7194	0	0	0
scaffold145_size373516_16043	mol-miR-n46	cguaguuggaccuuggga	ccuacugccggcgacgcg	cguaguuggaccuugggaagggucgaucgguccaccuacgaugugcaccgguugguucaucccuacugccggcgacgcg	scaffold145_size373516_16043	0	0	0	0	0	0	0	0	0	359
scaffold1480_size5427_28794	mol-miR-n47	gcggcgagagcgggucgccg	cgguggacugcucgaacugcu	cgguggacugcucgaacugcucccgcggcgagagcgggucgccg	scaffold1480_size5427_28794	0	0	0	0	0	0	15087	0	0	0
scaffold149_size360202_10244	mol-miR-n48	uuguuugaguugaauucaacu	uugaauuaaacucaaacaacu	uugaauuaaacucaaacaacugcaaauuuuaaaauugguuuaaaauuugcaguuguuugaguugaauucaacu	scaffold149_size360202_10244	3	0	0	0	0	0	13	6	82	0
scaffold15_size4305215_8380	mol-miR-n49	gaaacuuuuaugauagucuugguc	acaaaccaucauaaaaguuuuaa	gaaacuuuuaugauagucuuggucgaccgucauaaguuuuuuaugaugaccucuuacaaaccaucauaaaaguuuuaa	scaffold15_size4305215_8380	0	0	0	0	0	0	0	0	23	25
scaffold154_size364054_16998	mol-miR-n50	cuagauuagugcugcaacuacu	aguaguaguaucacuaauuuagca	aguaguaguaucacuaauuuagcaauaaucuaauaguagcagugaucuagauuacugcuagauuagugcugcaacuacu	scaffold154_size364054_16998	0	0	0	0	9	0	0	0	0	0
scaffold15669_size577_34406	mol-miR-n51	aacgauuuuuagguuucugaaauu	auuccagcaaccaaacuuucagau	auuccagcaaccaaacuuucagauuucuugauacccagugaaaaauugagaaaggaaacgauuuuuagguuucugaaauu	scaffold15669_size577_34406	0	0	0	0	0	0	0	0	8	0
scaffold157_size318370_12239	mol-miR-n52	auaaauaacaauaccgggcuc	gagucugguaauuggagugagua	auaaauaacaauaccgggcucuucgagucugguaauuggagugagua	scaffold157_size318370_12239	20326	0	0	0	0	0	0	0	0	0
scaffold158_size317661_18252	mol-miR-n53	ccuuuaaucuuaucggcuca	ggccguaagauaaaaucuucu	ccuuuaaucuuaucggcucaauuuuucuuuuuccaaaaggaaaaguaaugagugaaggccguaagauaaaaucuucu	scaffold158_size317661_18252	0	0	0	0	0	0	2	0	0	0
scaffold16_size3785743_16215	mol-miR-n54	gaauugaggagucagggccg	guccucaacucccaguucac	guccucaacucccaguucacugaugaagaauugaggagucagggccg	scaffold16_size3785743_16215	0	0	0	0	0	0	0	10	0	0
scaffold16_size3785743_16465	mol-miR-n55	gggaugcaacucggguugua	gcaacuucgaguucauucccu	gcaacuucgaguucauucccuucgggucgggucggagguccugcccagggaugcaacucggguugua	scaffold16_size3785743_16465	0	0	0	0	0	0	0	54	0	0
scaffold16_size3785743_16466	mol-miR-n56	gggaugcaacucggguugua	gcaacuucgaguucauucccu	gggaugcaacucggguuguacacgcuggagacagcaacuucgaguucauucccu	scaffold16_size3785743_16466	0	0	0	0	0	0	0	54	0	0
scaffold16_size3785743_9924	mol-miR-n57	uauagaguucgugugauuauu	uauucacaugaacucuauaca	uauucacaugaacucuauacauugagauuuauggcaguuucucagucuauagaguucgugugauuauu	scaffold16_size3785743_9924	0	0	0	0	0	0	0	0	0	11
scaffold162_size305980_19076	mol-miR-n58	gggagaguggccgagugg	acgcagguuuaaaucauaccucu	gggagaguggccgagugguuaaaagcaacagacugcaauaaaucuguugaaguuuuucuacgcagguuuaaaucauaccucu	scaffold162_size305980_19076	0	0	0	0	0	0	10	0	0	17
scaffold1648_size4834_17225	mol-miR-n59	uuuugugggcucuagauggugccu	uaccuuugauaaggccuauugggc	uaccuuugauaaggccuauugggcuuuugugccuuuuugugggcucuagauggugccu	scaffold1648_size4834_17225	30	0	0	19	13	73	0	0	51	0
scaffold1648_size4834_18425	mol-miR-n60	uuuugugggcucuagauggugccu	accuuugauaaggccuauugggc	accuuugauaaggccuauugggcuuuugugccuuuuugugggcucuagauggugccu	scaffold1648_size4834_18425	0	62	40	0	0	0	0	0	0	0
scaffold1648_size4834_24783	mol-miR-n61	uaccuuugauaaggccuauugggc	ccuugaugggcuucaagggcuuu	ccuugaugggcuucaagggcuuuugguaccuuugauaaggccuauugggc	scaffold1648_size4834_24783	0	0	0	0	0	0	0	0	0	38
scaffold165_size315528_18619	mol-miR-n62	gaugaugguugugacaca	ugucacaauccucaucua	gaugaugguugugacacaaacuaucaucuuauuuaaauagcuuuagaugaugguugugucacaauccucaucua	scaffold165_size315528_18619	0	0	0	0	0	0	8	0	0	0
scaffold169_size409816_10828	mol-miR-n63	uguguucucaggucaccccuu	ggagugccaacugagaacacugg	ggagugccaacugagaacacugguggguuggcucugcugcaagaaugcuaaugcacguuguguucucaggucaccccuu	scaffold169_size409816_10828	36	25	15	0	36	54	0	10	112	0
scaffold169_size409816_15116	mol-miR-n64	uguguucucaggucaccccuu	ggagugccaacugagaacac	ggagugccaacugagaacacugguggguuggcucugcugcaagaaugcuaaugcacguuguguucucaggucaccccuu	scaffold169_size409816_15116	0	0	0	46	0	0	0	0	0	0
scaffold169_size409816_17263	mol-miR-n65	ggagugccaacugagaacacugg	uguguucucaggucaccccuu	ggagugccaacugagaacacugguggguuggcucugcugcaagaaugcuaaugcacguuguguucucaggucaccccuu	scaffold169_size409816_17263	0	0	0	0	0	0	0	0	0	5
scaffold169_size409816_18794	mol-miR-n66	uguguucucaggucaccccuu	ggagugccaacugagaacacu	ggagugccaacugagaacacugguggguuggcucugcugcaagaaugcuaaugcacguuguguucucaggucaccccuu	scaffold169_size409816_18794	0	0	0	0	0	0	13	0	0	0
scaffold17_size1943661_3086	mol-miR-n67	guauguccuagguauuguagga	ccuaucuuuaccugggucuagguc	guauguccuagguauuguaggaucccaaucuacccgacuuucggaugguauugguugccuaucuuuaccugggucuagguc	scaffold17_size1943661_3086	0	0	0	0	0	0	0	135	0	0
scaffold171_size351806_15021	mol-miR-n68	uaggaugcuauuaaaaguucacc	ugaacuuuuaguagcauccu	ugaacuuuuaguagcauccuaucgauugaauaggaugcuauuaaaaguucacc	scaffold171_size351806_15021	0	0	0	10	0	0	0	0	0	0
scaffold171_size351806_17175	mol-miR-n69	uaggaugcuauuaaaaguucacc	ugaacuuuuaguagcauccuauc	ugaacuuuuaguagcauccuaucgauugaauaggaugcuauuaaaaguucacc	scaffold171_size351806_17175	0	0	0	0	0	0	0	0	0	12
scaffold176_size269868_29592	mol-miR-n70	gcuuggaaucgucaaugcga	cgcauuguacgacucgagca	gcuuggaaucgucaaugcgaaaucgcauuguacgacucgagca	scaffold176_size269868_29592	0	0	0	0	0	0	0	22	0	0
scaffold176_size269868_29836	mol-miR-n71	ggucagucuucacgucucuggca	ccgaaacguaaaggcuuacc	ccgaaacguaaaggcuuaccagguuuaaggucagucuucacgucucuggca	scaffold176_size269868_29836	0	0	0	0	0	0	0	14	0	0
scaffold176_size269868_30006	mol-miR-n72	gcgaagcgagccccuuacucaccu	guggaaggcagcgagcuccgcaa	guggaaggcagcgagcuccgcaacaaaagcgaagcgagccccuuacucaccu	scaffold176_size269868_30006	0	0	0	0	0	0	0	46	0	0
scaffold18_size2204445_1063	mol-miR-n73	uggucuucaaaguucucugauugcu	caaaaugaugagauuuuauuaacug	caaaaugaugagauuuuauuaacugaaaucgaugugaaacaaaccuuaucgaauuggucuucaaaguucucugauugcu	scaffold18_size2204445_1063	0	0	0	0	0	0	0	210	0	0
scaffold18_size2204445_687	mol-miR-n74	uggucuucaaaguucucugauugcu	caaaaugaugagauuuuauuaacugaaa	caaaaugaugagauuuuauuaacugaaaucgaugugaaacaaaccuuaucgaauuggucuucaaaguucucugauugcu	scaffold18_size2204445_687	0	0	0	0	0	0	173	0	0	0
scaffold183_size251519_17475	mol-miR-n75	uccggggcugccuaaguaaac	ugcuuggugcagcucuggaac	ugcuuggugcagcucuggaacuauuugguuucgugcgcagccaacccgauuccggggcugccuaaguaaac	scaffold183_size251519_17475	0	0	0	0	0	0	0	0	0	5
scaffold183_size251519_19054	mol-miR-n76	uugcuuggggcagcucuggaa	uccagggcugcccaagcaaacu	uugcuuggggcagcucuggaacuauuugguuucguacacagccaaccaaauuccagggcugcccaagcaaacu	scaffold183_size251519_19054	0	0	0	0	0	0	3	0	0	0
scaffold183_size251519_22932	mol-miR-n77	uugcuuggggcagcucuggaac	uccagggcugcccaagcaaac	uugcuuggggcagcucuggaacuauuugguuucguacacagccaaccaaauuccagggcugcccaagcaaac	scaffold183_size251519_22932	0	0	0	0	0	0	0	0	11	0
scaffold184_size251340_19019	mol-miR-n78	aaguuggugguugugucuacu	guagacauaguuaucagcuu	guagacauaguuaucagcuuaaccaggaaguuggugguugugucuacu	scaffold184_size251340_19019	0	0	0	0	0	0	4	0	0	0
scaffold187_size298418_18902	mol-miR-n79	guuucuugauuguaauaaccu	cgauuagcaguugagaagccccacug	cgauuagcaguugagaagccccacugaaguuacacacaacuucaguuucuugauuguaauaaccu	scaffold187_size298418_18902	0	0	0	0	8	0	0	0	0	0
scaffold190_size275656_36115	mol-miR-n80	aaaguaaucagccuccca	aggaggcugauuacuuca	aaaguaaucagccucccaauauuaggaggcugauuacuuca	scaffold190_size275656_36115	0	0	0	0	0	0	0	1604	0	0
scaffold191_size244184_11600	mol-miR-n81	auuccgagaucaauaaucgugcu	aguacguauuaagccuucucgggaugc	aguacguauuaagccuucucgggaugccaauuccgagaucaauaaucgugcu	scaffold191_size244184_11600	12	0	0	0	0	0	0	0	0	0
scaffold191_size244184_12762	mol-miR-n82	auuccgagaucaauaaucgugcua	guacguauuaagccuucucgggaugc	guacguauuaagccuucucgggaugccaauuccgagaucaauaaucgugcua	scaffold191_size244184_12762	0	24	0	0	0	0	0	18	0	0
scaffold192_size291204_16824	mol-miR-n83	cuugcagcucguuuggugc	acuugacgaccugcauaau	acuugacgaccugcauaaucgauggcccuuuugcucaucgacuugcagcucguuuggugc	scaffold192_size291204_16824	68	0	0	0	0	0	0	0	0	0
scaffold195_size313072_20698	mol-miR-n84	ggacacgguguuggggcua	gucccauggugcccacca	ggacacgguguuggggcuauguuagcugggggagcggcugcagcugcggccgcucuuggugcccaccacaugucccauggugcccacca	scaffold195_size313072_20698	0	0	0	0	0	0	2	0	0	0
scaffold197_size296066_19087	mol-miR-n85	uauaaugacaguucuuugaauaac	uucaaaacugucauuaaaaguaag	uauaaugacaguucuuugaauaacugucauuaaaagauucauuaacauuuuuuaugauaguuauuucaaaacugucauuaaaaguaag	scaffold197_size296066_19087	0	0	0	0	125	0	0	0	0	166
scaffold198_size323173_16698	mol-miR-n86	agagacuuuucugugcaaaaccc	cuuugccuggaauuucucu	agagacuuuucugugcaaaacccaaaacuuugccuggaauuucucu	scaffold198_size323173_16698	0	0	0	8	0	0	0	0	0	0
scaffold198_size323173_16713	mol-miR-n87	auuggauuuagcugaggu	gaaagcuauucaaugu	auuggauuuagcugagguuccuuaauagauaauaaaauauaucauacuuagacgauuaaggaagaaagcuauucaaugu	scaffold198_size323173_16713	0	0	0	8	0	0	0	0	0	0
scaffold2_size4618628_3680	mol-miR-n88	cuccucggucgagugggagcc	cuccagacucugccaaggaggc	cuccagacucugccaaggaggcuggacuccucggucgagugggagcc	scaffold2_size4618628_3680	0	0	7	0	0	0	0	0	0	0
scaffold2_size4618628_3708	mol-miR-n89	cuccucggucgagugggagcc	gcuccagacucugccaaggagg	gcuccagacucugccaaggaggcuggacuccucggucgagugggagcc	scaffold2_size4618628_3708	7	0	0	0	0	0	0	0	0	0
scaffold2_size4618628_3771	mol-miR-n90	cagauacuugguaggcuucc	gaagcccucuaagucaucug	cagauacuugguaggcuuccuaggaagcccucuaagucaucug	scaffold2_size4618628_3771	26	0	0	0	0	0	0	0	0	0
scaffold2_size4618628_3786	mol-miR-n91	gcucucgauucgucgagc	ucgacauaucgagagcuc	ucgacauaucgagagcucuuccccuaagcucucgauucgucgagc	scaffold2_size4618628_3786	0	0	17	0	0	0	0	0	0	0
scaffold2_size4618628_3826	mol-miR-n92	agcucucgauucgucgagcu	cucgacauaucgagagcucu	cucgacauaucgagagcucuuccccuaagcucucgauucgucgagcu	scaffold2_size4618628_3826	16	0	0	0	0	0	0	0	0	0
scaffold2_size4618628_4093	mol-miR-n93	cagauacuugguaggcuucc	ggaagcccucuaagucaucug	cagauacuugguaggcuuccuaggaagcccucuaagucaucug	scaffold2_size4618628_4093	0	19	0	0	0	0	0	0	0	0
scaffold2_size4618628_4160	mol-miR-n94	agcucucgauucgucgagc	ucgacauaucgagagcucu	ucgacauaucgagagcucuuccccuaagcucucgauucgucgagc	scaffold2_size4618628_4160	0	31	0	12	10	0	0	0	0	0
scaffold2_size4618628_5684	mol-miR-n95	guuccccugggcacuucacu	cugaagugucugggggaacuc	guuccccugggcacuucacugagguucugagaaacccuacugaagugucugggggaacuc	scaffold2_size4618628_5684	0	0	0	0	0	0	0	0	0	11
scaffold204_size214249_31718	mol-miR-n96	gagugaggcugagaaggcggcu	cugcuuucgaggccacauucaa	gagugaggcugagaaggcggcugcagcaaaagcugcuuucgaggccacauucaa	scaffold204_size214249_31718	0	0	0	0	0	0	0	10	0	0
scaffold21_size2255682_3083	mol-miR-n97	ugccuggcucccugcaugcca	gcguguagggagccaagcagg	ugccuggcucccugcaugccaucugagaagcuugccgaagauugucggccaccuuuuuacuuggcguguagggagccaagcagg	scaffold21_size2255682_3083	0	0	0	0	0	0	3	2	12	13
scaffold210_size274509_12554	mol-miR-n98	aaagauaucagcaauaaaggc	cuuuauugcugguaucuuuca	aaagauaucagcaauaaaggcugaacauugcugaauauuacucaccuaauauuuggccuuuauugcugguaucuuuca	scaffold210_size274509_12554	0	0	16	0	0	0	0	0	0	86
scaffold210_size274509_15784	mol-miR-n99	aaagauaucagcaauaaaggc	cuuuauugcugguaucuuuc	aaagauaucagcaauaaaggcugaacauugcugaauauuacucaccuaauauuuggccuuuauugcugguaucuuuc	scaffold210_size274509_15784	0	0	0	0	0	18	0	0	0	0
scaffold210_size274509_17656	mol-miR-n100	aaagauaucagcaauaaaggc	uuuauugcugguaucuuuca	aaagauaucagcaauaaaggcugaacauugcugaauauuacucaccuaauauuuggccuuuauugcugguaucuuuca	scaffold210_size274509_17656	0	0	0	6	0	0	0	0	0	0
scaffold210_size274509_20154	mol-miR-n101	aaagauaucagcaauaaaggc	cuuuauugcugguaucuuu	aaagauaucagcaauaaaggcugaacauugcugaauauuacucaccuaauauuuggccuuuauugcugguaucuuu	scaffold210_size274509_20154	0	0	0	0	12	0	0	0	0	0
scaffold210_size274509_22274	mol-miR-n102	aaagauaucagcaauaaaggc	uuuauugcugguaucuuucaa	aaagauaucagcaauaaaggcugaacauugcugaauauuacucaccuaauauuuggccuuuauugcugguaucuuucaa	scaffold210_size274509_22274	0	0	0	0	0	0	15	42	0	0
scaffold210_size274509_26078	mol-miR-n103	aaagauaucagcaauaaaggc	uuauugcugguaucuuucaac	aaagauaucagcaauaaaggcugaacauugcugaauauuacucaccuaauauuuggccuuuauugcugguaucuuucaac	scaffold210_size274509_26078	0	0	0	0	0	0	0	0	70	0
scaffold212_size203786_15936	mol-miR-n104	uuuuuggacccaaggucggcu	ccgauccgggcagaagaca	uuuuuggacccaaggucggcuuuggcuagccgauccgggcagaagaca	scaffold212_size203786_15936	6686	4100	0	0	0	0	0	0	0	0
scaffold212_size203786_23418	mol-miR-n105	uguuuuuggacccaaggucggcu	ccgauccgggcagaagacauc	uguuuuuggacccaaggucggcuuuggcuagccgauccgggcagaagacauc	scaffold212_size203786_23418	0	0	0	0	41835	0	0	0	0	0
scaffold218_size192162_22146	mol-miR-n106	gguucagauuucgguuca	gaaccgaaacuugaacca	gaaccgaaacuugaaccauuaaauugcaguuuuaguuaaaguucgguucaaaaguaauucugguucgguucagauuucgguuca	scaffold218_size192162_22146	0	0	0	0	0	0	5	0	0	0
scaffold2186_size3875_22273	mol-miR-n107	cucagaaccgucauguauacuaug	uuuuuuaugacgguuuuuucagac	cucagaaccgucauguauacuauguuuuuuaugacggucucucagaaccgucauguauauuauguuuuuuaugacgguuuuuucagac	scaffold2186_size3875_22273	0	0	0	35	0	0	0	0	0	0
scaffold2186_size3875_24853	mol-miR-n108	uuuuuuaugacgguuuuuucagac	cucagaaccgucauguauacuaug	cucagaaccgucauguauacuauguuuuuuaugacggucucucagaaccgucauguauauuauguuuuuuaugacgguuuuuucagac	scaffold2186_size3875_24853	0	0	0	0	9	17	0	0	0	0
scaffold22_size2476735_1516	mol-miR-n109	cgauguuggugagguucaauc	uugagccgcgccaauaucacu	cgauguuggugagguucaaucugaagacggauuuaccggugauuuguucguaauauacgaucucagauugagccgcgccaauaucacu	scaffold22_size2476735_1516	329	0	0	0	0	0	0	0	0	0
scaffold22_size2476735_1520	mol-miR-n110	cggggaccgagcucgagcc	cucgccgcuuggaccccaau	cggggaccgagcucgagcccucaaauucuucacuaaagcucgccgcuuggaccccaau	scaffold22_size2476735_1520	0	0	11	0	0	0	0	0	0	0
scaffold22_size2476735_1721	mol-miR-n111	uugagccgcgccaauaucacu	cgauguuggugagguucaauc	cgauguuggugagguucaaucugaagacggauuuaccggugauuuguucguaauauacgaucucagauugagccgcgccaauaucacu	scaffold22_size2476735_1721	0	657	499	724	553	1325	0	0	0	0
scaffold22_size2476735_1954	mol-miR-n112	aacacuguagcugcaccaaauugg	aauuuggugcaguuacuguacc	aauuuggugcaguuacuguaccaaauuuaauguaacacuguagcugcaccaaauugg	scaffold22_size2476735_1954	0	0	0	0	0	11	0	0	0	0
scaffold22_size2476735_2132	mol-miR-n113	uuuugggcugcaaggaacucc	agcucccuucaguccaaaaca	agcucccuucaguccaaaacaaagggcaagagauucaucucaugaacuguuuugggcugcaaggaacucc	scaffold22_size2476735_2132	0	0	0	10	0	172	0	0	0	0
scaffold22_size2476735_2400	mol-miR-n114	uuuugggcugcaaggaacucc	agcucccuucaguccaaaac	agcucccuucaguccaaaacaaagggcaagagauucaucucaugaacuguuuugggcugcaaggaacucc	scaffold22_size2476735_2400	0	0	0	0	13	0	0	0	0	0
scaffold22_size2476735_2562	mol-miR-n115	ggggaccgagcucgagcc	gcucgccgcuuggacccca	ggggaccgagcucgagcccucaaauucuucacuaaagcucgccgcuuggacccca	scaffold22_size2476735_2562	0	0	0	0	0	0	25	0	0	0
scaffold22_size2476735_3840	mol-miR-n116	cggggaccgagcucgagcc	gcucgccgcuuggacccca	cggggaccgagcucgagcccucaaauucuucacuaaagcucgccgcuuggacccca	scaffold22_size2476735_3840	0	0	0	0	0	0	0	31	0	0
scaffold22_size2476735_3893	mol-miR-n117	agauugagccgcgccaauauc	uguuggugagguucaaucuga	uguuggugagguucaaucugaagacggauuuaccggugauuuguucguaauauacgaucucagauugagccgcgccaauauc	scaffold22_size2476735_3893	0	0	0	0	0	0	0	8	0	0
scaffold220_size282957_35370	mol-miR-n118	uuggacccaaggucggcu	ccgaucgaucuggguugaaga	uuggacccaaggucggcuuuggccgaucgaucuggguugaaga	scaffold220_size282957_35370	0	0	0	0	0	0	0	4235	0	0
scaffold221_size182987_32457	mol-miR-n119	gccaaguucagauaaggga	ccccuauuugaauaaggcu	ccccuauuugaauaaggcuggaaagaaugcccgccaaguucagauaaggga	scaffold221_size182987_32457	0	0	0	0	0	0	0	64	0	0
scaffold222_size239895_26418	mol-miR-n120	auuccuuuucuugugucgaagac	gacacaagaaaaggaugugua	gacacaagaaaaggauguguaaaauuccuuuucuugugucgaagac	scaffold222_size239895_26418	0	0	0	0	0	0	0	0	339	0
scaffold224_size181095_22216	mol-miR-n121	ugacugcagugcucuuucgugugca	guuaacaaaaggggauuggaguggga	guuaacaaaaggggauuggagugggagauaugacugcagugcucuuucgugugca	scaffold224_size181095_22216	0	0	0	0	0	0	3	0	0	0
scaffold2249_size3791_17346	mol-miR-n122	ccgggucuggaucuggauc	uccaguuccggaucugggu	uccaguuccggaucugggucucgauccgguuccagacccgggucuggaucuggauc	scaffold2249_size3791_17346	11	0	0	0	0	0	0	0	0	0
scaffold22704_size295_18443	mol-miR-n123	caccgguuggcucgucccu	ggucgugccuccggugcu	caccgguuggcucgucccugcugccggcgaugcgcuccuggccuuaauuggccgggucgugccuccggugcu	scaffold22704_size295_18443	5683	0	0	0	0	0	0	0	0	0
scaffold22704_size295_30951	mol-miR-n124	accgguuggcucgucccu	ggucgugccuccggugc	accgguuggcucgucccugcugccggcgaugcgcuccuggccuuaauuggccgggucgugccuccggugc	scaffold22704_size295_30951	0	0	0	0	0	0	7789	0	0	0
scaffold229_size177223_22648	mol-miR-n125	cgcggcgacgugggcgguu	gccgcucgcgacgucgga	cgcggcgacgugggcgguucgccgcucgcgacgucgga	scaffold229_size177223_22648	0	0	0	0	0	0	8759	9709	0	0
scaffold229_size177223_22658	mol-miR-n126	acacugauguauucaacgaguuua	gguaaucuuugaaauuucauc	acacugauguauucaacgaguuuauugccuuggccgacaggcccggguaaucuuugaaauuucauc	scaffold229_size177223_22658	0	0	0	0	0	0	6767	0	0	0
scaffold23_size1704085_191	mol-miR-n127	agccaaggaugacuugccg	gggggucauccuugguuua	agccaaggaugacuugccggaauucgguaauuugcuuucucagcaauauuaacgaguacucuuccggggggucauccuugguuua	scaffold23_size1704085_191	0	0	0	0	0	0	0	14	0	0
scaffold23466_size286_30976	mol-miR-n128	uguuucggugcgggccgcg	gcgguaccaaaucgaggcaa	uguuucggugcgggccgcgagagcgguaccaaaucgaggcaa	scaffold23466_size286_30976	0	0	0	0	0	0	5104	0	0	0
scaffold24_size2810641_1051	mol-miR-n129	guuugauuggagagagagg	ccucuuugaucucuguaacacc	guuugauuggagagagaggguaaaauuuaagguuuuaaaugacauuuacccuuaucuuuuuuauucuccucuuugaucucuguaacacc	scaffold24_size2810641_1051	0	46	0	0	0	0	0	0	0	0
scaffold246_size182937_13077	mol-miR-n130	uaccugguugauccugca	ucuaaaagauuaagccaugcau	uaccugguugauccugcaaguaguuauaugcuugucuaaaagauuaagccaugcau	scaffold246_size182937_13077	0	0	40	0	0	0	0	0	0	0
scaffold2477_size3504_29138	mol-miR-n131	ggcuggaagagcaccgca	ugguguuuggugugcccc	ggcuggaagagcaccgcacgucgugugguguuuggugugcccc	scaffold2477_size3504_29138	0	0	0	0	0	0	621	0	0	0
scaffold25_size5551883_10117	mol-miR-n132	uuuccuuuguuugauucuugaauu	uucaagaaucaaacaaaggaaaaa	uucaagaaucaaacaaaggaaaaacacuuugauagaaguucuagcaaaguguuuuuccuuuguuugauucuugaauu	scaffold25_size5551883_10117	0	0	0	0	0	12	0	0	0	0
scaffold25_size5551883_13012	mol-miR-n133	ugccaaaggagaauugcccug	gggcgauucuccuuuggcug	gggcgauucuccuuuggcugaaacauugcuguuguaguagcauuguucacugccaaaggagaauugcccug	scaffold25_size5551883_13012	0	0	0	0	0	0	0	0	0	254
scaffold25_size5551883_13724	mol-miR-n134	ggagaaccuggcugacca	ggcuggcuauguucucca	ggcuggcuauguucuccauguuuggguucuuuguucaggcuauagugacuggaaaggguccauuggagaaccuggcugacca	scaffold25_size5551883_13724	0	0	0	0	0	0	265	274	0	0
scaffold25_size5551883_13764	mol-miR-n135	ugccaaaggagaauugcccug	gggcgauucuccuuuggcuga	gggcgauucuccuuuggcugaaacauugcuguuguaguagcauuguucacugccaaaggagaauugcccug	scaffold25_size5551883_13764	0	0	0	0	0	0	8	0	48	0
scaffold25_size5551883_16595	mol-miR-n136	uuuccuuuguuugauucuugaauu	aauucaagaaucaaacaaaggaaa	aauucaagaaucaaacaaaggaaaaacacuuugauagaaguucuagcaaaguguuuuuccuuuguuugauucuugaauu	scaffold25_size5551883_16595	0	0	0	0	0	0	0	0	15	0
scaffold25_size5551883_20415	mol-miR-n137	ugccaaaggagaauugcccug	gggcaauucuccuuuggca	gggcaauucuccuuuggcagugaaaaaugcuacugaaacggcacaauguuacugccaaaggagaauugcccug	scaffold25_size5551883_20415	0	0	0	0	0	0	0	9	0	0
scaffold25_size5551883_20850	mol-miR-n138	ugccaaaggagaauugcccug	gggcgauucuccuuuggcu	gggcgauucuccuuuggcugaaacauugcuguuguaguagcauuguucacugccaaaggagaauugcccug	scaffold25_size5551883_20850	0	0	0	0	0	0	0	9	0	0
scaffold25_size5551883_20856	mol-miR-n139	ugccaaaggagaauugcccug	gggcaauucuccuuuggca	gggcaauucuccuuuggcaguaacauugugccguuucaguagcauuuuucacugccaaaggagaauugcccug	scaffold25_size5551883_20856	0	0	0	0	0	0	0	9	0	0
scaffold25_size5551883_20964	mol-miR-n140	ggaggaguaguuggagcc	acuucaaugucuccucca	acuucaaugucuccuccaagcauuggaggaguaguuggagcc	scaffold25_size5551883_20964	0	0	0	0	0	0	0	2	0	0
scaffold25_size5551883_8047	mol-miR-n141	ugccaaaggagaauugcccug	gggcaauucuccuuuggcagu	gggcaauucuccuuuggcagugaaaaaugcuacugaaacggcacaauguuacugccaaaggagaauugcccug	scaffold25_size5551883_8047	5	0	0	0	0	0	8	0	47	253
scaffold25_size5551883_8202	mol-miR-n142	ugccaaaggagaauugcccug	gggcaauucuccuuuggcagu	gggcaauucuccuuuggcaguaacauugugccguuucaguagcauuuuucacugccaaaggagaauugcccug	scaffold25_size5551883_8202	4	0	0	0	0	0	8	0	48	254
scaffold25_size5551883_8204	mol-miR-n143	ugccaaaggagaauugcccug	gugcgauuuuccuuuggcagg	gugcgauuuuccuuuggcaggaauguugcuucugguguagcacuguuacugccaaaggagaauugcccug	scaffold25_size5551883_8204	4	0	0	0	0	0	8	9	48	254
scaffold25_size5551883_8206	mol-miR-n144	ugccaaaggagaauugcccug	gggcaguccuccuuuggcagc	gggcaguccuccuuuggcagcauagagagaagagaugcucuuacgcaugcaagauuugaucucuuucugccaaaggagaauugcccug	scaffold25_size5551883_8206	4	0	0	0	0	0	8	9	49	255
scaffold25_size5551883_8840	mol-miR-n145	acaaaguuagauugauacauu	uguaucaaucuaacuuugugu	acaaaguuagauugauacauucaaaguagcucuuauuacagcuagacaggcuacuuugaauguaucaaucuaacuuugugu	scaffold25_size5551883_8840	0	8	11	0	0	0	0	0	0	0
scaffold25_size5551883_8887	mol-miR-n146	gccaaaggagaauugccc	gcaauucuccuuuggcag	gcaauucuccuuuggcagugaaaaaugcuacugaaacggcacaauguuacugccaaaggagaauugccc	scaffold25_size5551883_8887	0	5	0	0	0	0	0	0	0	0
scaffold25_size5551883_9067	mol-miR-n147	acaaaguuagauugauacauu	uguaucaaucuaacuuugugu	acaaaguuagauugauacauucaaaguagccugucuagcuguaauaagagcuacuuugaauguaucaaucuaacuuugugu	scaffold25_size5551883_9067	0	8	11	0	0	0	0	0	0	0
scaffold25_size5551883_9085	mol-miR-n148	gggcgauucuccuuuggc	gccaaaggagaauugccc	gggcgauucuccuuuggcugaaacauugcuguuguaguagcauuguucacugccaaaggagaauugccc	scaffold25_size5551883_9085	0	14	0	0	0	0	0	0	0	0
scaffold25_size5551883_9090	mol-miR-n149	gccaaaggagaauugccc	gcaauucuccuuuggcag	gcaauucuccuuuggcaguaacauugugccguuucaguagcauuuuucacugccaaaggagaauugccc	scaffold25_size5551883_9090	0	4	0	0	0	0	0	0	0	0
scaffold25_size5551883_9092	mol-miR-n150	gccaaaggagaauugccc	gcgauuuuccuuuggcag	gcgauuuuccuuuggcaggaauguugcuucugguguagcacuguuacugccaaaggagaauugccc	scaffold25_size5551883_9092	0	4	0	0	0	0	0	0	0	0
scaffold25_size5551883_9094	mol-miR-n151	gccaaaggagaauugccc	gcaguccuccuuuggcag	gcaguccuccuuuggcagcauagagagaagagaugcucuuacgcaugcaagauuugaucucuuucugccaaaggagaauugccc	scaffold25_size5551883_9094	0	4	0	0	0	0	0	0	0	0
scaffold25_size5551883_9143	mol-miR-n152	gcagucuccaugcuuggacc	guucauggcugaagaccg	gcagucuccaugcuuggacccucucuguucauggcugaagaccg	scaffold25_size5551883_9143	0	6	0	0	0	0	0	0	0	0
scaffold251_size144920_17904	mol-miR-n153	uaacugguugauccugcc	uccugccaguagucauau	uccugccaguagucauaugcuccucuuaaagauuaagccaugcauguguacuaacugguugauccugcc	scaffold251_size144920_17904	0	0	0	15950	0	8065	0	0	0	0
scaffold263_size172895_16149	mol-miR-n154	gcccaagccccucgucgugcg	cggcaagggugcccgggc	cggcaagggugcccgggcuugcgcccaagccccucgucgugcg	scaffold263_size172895_16149	419	0	0	0	0	0	0	0	0	0
scaffold263_size172895_17359	mol-miR-n155	gcccaagccccucgucgugcg	gcacggcaagggugcccgggc	gcacggcaagggugcccgggcuugcgcccaagccccucgucgugcg	scaffold263_size172895_17359	0	1316	0	0	0	0	0	0	0	0
scaffold263_size172895_27193	mol-miR-n156	gcccaagccccucgucgugcg	cggcaagggugcccgggcu	cggcaagggugcccgggcuugcgcccaagccccucgucgugcg	scaffold263_size172895_27193	0	0	0	0	0	0	209	0	0	0
scaffold2633_size3336_17394	mol-miR-n157	uguguucucaggucaccccuu	ggagugccaacugagaacacugg	uguguucucaggucaccccuuugaucggaggagugccaacugagaacacugg	scaffold2633_size3336_17394	36	25	15	0	36	54	0	10	112	0
scaffold2633_size3336_22388	mol-miR-n158	uguguucucaggucaccccuu	ggagugccaacugagaacac	uguguucucaggucaccccuuugaucggaggagugccaacugagaacac	scaffold2633_size3336_22388	0	0	0	46	0	0	0	0	0	0
scaffold2633_size3336_29164	mol-miR-n159	uguguucucaggucaccccuu	ggagugccaacugagaacacu	uguguucucaggucaccccuuugaucggaggagugccaacugagaacacu	scaffold2633_size3336_29164	0	0	0	0	0	0	13	0	0	0
scaffold2669_size3303_32703	mol-miR-n160	uucuaugggacauugagcaguacu	agcugcucacauccuagaggaag	uucuaugggacauugagcaguacuuuaaagcugcucacauccuagaggaag	scaffold2669_size3303_32703	0	0	0	0	0	0	0	0	54	0
scaffold267_size173120_14069	mol-miR-n161	cgguggacuucucgagcugcu	cggcgagagaggguugccacg	cgguggacuucucgagcugcuccaacggcgagagaggguugccacg	scaffold267_size173120_14069	138	0	0	0	0	0	0	0	0	0
scaffold267_size173120_15349	mol-miR-n162	cgguggacuucucgagcugc	ggcgagagaggguugccacg	cgguggacuucucgagcugcuccaacggcgagagaggguugccacg	scaffold267_size173120_15349	0	67	0	0	0	28	0	0	0	0
scaffold27_size2004115_2337	mol-miR-n163	ugucggguuuggaucgaaa	aggauuagaacugguuaggcggc	ugucggguuuggaucgaaauggaauuuuugaaaaaucgagggcuaaaggauuagaacugguuaggcggc	scaffold27_size2004115_2337	14	0	0	0	13	19	77	184	99	0
scaffold27_size2004115_2573	mol-miR-n164	gucggguuuggaucgaaa	aggauuagaacugguuaggcgg	gucggguuuggaucgaaauggaauuuuugaaaaaucgagggcuaaaggauuagaacugguuaggcgg	scaffold27_size2004115_2573	0	20	0	0	0	0	0	0	0	0
scaffold27_size2004115_3821	mol-miR-n165	aauuacuaauucaugaucuggc	cgagaauuuuuaugaaagccu	aauuacuaauucaugaucuggcauguacagaaugaaaauuucauucgcgauucuacgagaauuuuuaugaaagccu	scaffold27_size2004115_3821	0	0	0	0	34028	0	0	0	0	0
scaffold27_size2004115_3936	mol-miR-n166	guuuuuaaaaauaaaggagca	ugcuccuuuauuuaguuauu	guuuuuaaaaauaaaggagcaauaaucaacuucuucuuuuaucaagaagguugguauugcuccuuuauuuaguuauu	scaffold27_size2004115_3936	0	0	0	0	0	0	18816	0	0	0
scaffold27_size2004115_5082	mol-miR-n167	auuccuuuucuugugucgacc	cgacacaagaaaaggaug	cgacacaagaaaaggauguguaaaauuccuuuucuugugucgacc	scaffold27_size2004115_5082	0	0	0	0	0	0	0	0	337	0
scaffold27093_size244_23898	mol-miR-n168	aucaauauuccaaauguuaaugcu	cauuaacauuuguaauaucgauc	aucaauauuccaaauguuaaugcuaauugaccacauagcauuaacauuuguaauaucgauc	scaffold27093_size244_23898	0	0	0	127	203	447	0	0	0	0
scaffold273_size217522_37528	mol-miR-n169	gcagcucguauggugcug	cagcacucgaugaccugca	cagcacucgaugaccugcacgaucgaugggccuuucgcucgucagauugcagcucguauggugcug	scaffold273_size217522_37528	0	0	0	0	0	0	0	840	0	0
scaffold28_size1594772_4661	mol-miR-n170	cauuuucucgauuguaugggagc	uccugucugucgagaaaaugau	uccugucugucgagaaaaugauauaccauuuucucgauuguaugggagc	scaffold28_size1594772_4661	0	0	15	0	0	0	0	0	0	0
scaffold284_size104108_28064	mol-miR-n171	uuuguuacaacugugaauaaaggu	uuuuauucauaguuauuauuaaaac	uuuguuacaacugugaauaaaggucuauuuaguucacaguuuuauuacgauugugaacuaauauucuuuuauucauaguuauuauuaaaac	scaffold284_size104108_28064	0	0	0	0	0	0	0	0	10	0
scaffold284_size104108_28066	mol-miR-n172	uuuguuacaacugugaauaaaggu	uuauucacaguuguuauuaaaacu	uuuguuacaacugugaauaaaggucuauuuuguucacaguuuuguugcaauugugaacuaauguucuuuuauucacaguuguuauuaaaacu	scaffold284_size104108_28066	0	0	0	0	0	0	0	0	10	0
scaffold28913_size227_31092	mol-miR-n173	gaagggcggaggccuuugguauc	acaaaagcucugcccuuccu	acaaaagcucugcccuuccucucuauuuaugcaagggauagaagggcggaggccuuugguauc	scaffold28913_size227_31092	0	0	0	0	0	0	89	0	0	0
scaffold28913_size227_45030	mol-miR-n174	gaagggcggaggccuuugguauc	aacaaaagcucugcccuuccu	aacaaaagcucugcccuuccucucuauuuaugcaagggauagaagggcggaggccuuugguauc	scaffold28913_size227_45030	0	0	0	0	0	0	0	98	0	0
scaffold29_size3233748_14460	mol-miR-n175	ccuuugucgcuucgauacgu	cguaagugguagaguggccu	cguaagugguagaguggccuugcuaccacgaucugguaagauucggcccuuugucgcuucgauacgu	scaffold29_size3233748_14460	0	0	42	0	0	0	0	0	0	0
scaffold29_size3233748_15107	mol-miR-n176	gguggucugcucgagcugc	aaugagagcgggucgccac	gguggucugcucgagcugcuuucgcaaugagagcgggucgccac	scaffold29_size3233748_15107	231	0	0	0	0	0	0	0	0	0
scaffold29_size3233748_15136	mol-miR-n177	ccuuugucgcuucgauacgu	guaucguaagugguagaguggc	guaucguaagugguagaguggccuugcuaccacgaucugguaagauucggcccuuugucgcuucgauacgu	scaffold29_size3233748_15136	52	0	0	0	0	0	80	0	79	0
scaffold29_size3233748_15142	mol-miR-n178	ucggcuugcagcacguuuggugcug	gcacucgacgaccuguaugaucgaug	gcacucgacgaccuguaugaucgauggcccuuucgcuugucggcuugcagcacguuuggugcug	scaffold29_size3233748_15142	46	0	0	0	0	0	0	0	0	0
scaffold29_size3233748_16422	mol-miR-n179	ugcagcacguuuggugcug	gcacucgacgaccuguaug	gcacucgacgaccuguaugaucgauggcccuuucgcuugucggcuugcagcacguuuggugcug	scaffold29_size3233748_16422	0	763	0	0	0	0	0	0	0	0
scaffold29_size3233748_25665	mol-miR-n180	gguggucugcucgagcugcu	caaugagagcgggucgccac	gguggucugcucgagcugcuuucgcaaugagagcgggucgccac	scaffold29_size3233748_25665	0	0	0	0	0	0	520	459	0	0
scaffold29_size3233748_38448	mol-miR-n181	gcagcacguuuggugcug	gcacucgacgaccuguau	gcacucgacgaccuguaugaucgauggcccuuucgcuugucggcuugcagcacguuuggugcug	scaffold29_size3233748_38448	0	0	0	0	0	0	0	794	0	0
scaffold3_size4469567_12720	mol-miR-n182	ugccuggcucccuguaugcca	gcgugcgaggagccaugcaug	ugccuggcucccuguaugccauguucaaagcccaucaggaagcugguggccuucguggauggcgugcgaggagccaugcaug	scaffold3_size4469567_12720	43	48	86	39	37	40	190	128	1015	34
scaffold3_size4469567_12925	mol-miR-n183	ucauugagugcagcguugau	cagccuguacguaucugcag	ucauugagugcagcguugaucagacggagaagauaaguuuuuccuggcuucacccucagccuguacguaucugcag	scaffold3_size4469567_12925	815	957	728	999	888	593	7	0	184	84
scaffold3_size4469567_21852	mol-miR-n184	uaaucugcauccugagguuu	uccuugggaugcagauuacc	uaaucugcauccugagguuuggaucagcacguauguugcaucuaguccuugggaugcagauuacc	scaffold3_size4469567_21852	0	0	0	0	0	0	51	0	0	0
scaffold3_size4469567_25620	mol-miR-n185	uaaucugcauccugagguuug	guccuugggaugcagauuacc	uaaucugcauccugagguuuggaucagcacguauguugcaucuaguccuugggaugcagauuacc	scaffold3_size4469567_25620	0	0	0	0	0	0	0	0	141	0
scaffold3_size4469567_33100	mol-miR-n186	uaaucugcauccugagguuu	cuugggaugcagauuaccucu	uaaucugcauccugagguuuggaucagcacguauguugcaucuaguccuugggaugcagauuaccucu	scaffold3_size4469567_33100	0	0	0	0	0	0	0	71	0	0
scaffold3_size4469567_33459	mol-miR-n187	ucauugagugcagcguugauc	ucagccuguacguaucugcag	ucauugagugcagcguugaucagacggagaagauaaguuuuuccuggcuucacccucagccuguacguaucugcag	scaffold3_size4469567_33459	0	0	0	0	0	0	0	6	0	0
scaffold300_size94968_39583	mol-miR-n188	gcagcucguuuggugcuu	gcacaugaugaccugcau	gcacaugaugaccugcaugaucgaugggccuuuugcucgucggcuugcagcucguuuggugcuu	scaffold300_size94968_39583	0	0	0	0	0	0	0	858	0	0
scaffold31515_size210_45104	mol-miR-n189	gggucgaugcccgagcgg	aaaggaaguugaucauggau	aaaggaaguugaucauggauuaucaauaaacuuaaaauugauucuuccugggucgaugcccgagcgg	scaffold31515_size210_45104	0	0	0	0	0	0	0	344	0	0
scaffold318_size83757_16175	mol-miR-n190	augaauuuucuauaguaguuggcc	caaucuauaauggcauucacc	augaauuuucuauaguaguuggccaaccuaaggaaugaucgcaagucagagaucuuccuuagcguaggucaaucuauaauggcauucacc	scaffold318_size83757_16175	0	50	0	0	0	0	0	0	0	0
scaffold318_size83757_19799	mol-miR-n191	augaauuuucuauaguaguuggcc	ucaaucuauaauggcauucaccu	augaauuuucuauaguaguuggccaaccuaaggaaugaucgcaagucagagaucuuccuuagcguaggucaaucuauaauggcauucaccu	scaffold318_size83757_19799	0	0	0	41	47	0	0	0	0	26
scaffold319_size83035_23093	mol-miR-n192	cccgacucgucgacagcgccu	gugugacaggguccggac	cccgacucgucgacagcgccucauggugugacaggguccggac	scaffold319_size83035_23093	0	0	0	0	0	0	0	0	0	1471
scaffold32_size3700312_2117	mol-miR-n193	guacugcuccucucuggccc	uccagaagcagcuagacca	guacugcuccucucuggcccuugacucuauggucuuuguccagaagcagcuagacca	scaffold32_size3700312_2117	12	0	0	0	0	0	0	0	0	0
scaffold32_size3700312_2154	mol-miR-n194	cuuugcaccucauaaagacaug	gcagcuuuguguauuguaagga	gcagcuuuguguauuguaaggauaugcuugaagugguugaagaucacaucucuaagccuuauaaguagcuuugcaccucauaaagacaug	scaffold32_size3700312_2154	0	0	12	0	0	0	0	0	0	0
scaffold32_size3700312_3742	mol-miR-n195	gguuggaucugaaucucaa	ugagguucagacugcagcua	ugagguucagacugcagcuaaaagguuggaucugaaucucaa	scaffold32_size3700312_3742	0	0	0	0	0	0	3	0	0	0
scaffold32_size3700312_5492	mol-miR-n196	aagaaugaggauuucaau	ugauauucugacuugc	aagaaugaggauuucaauuggaaugugaaugggauuuccauugugaguucuaaaauuacaugcuuauugauauucugacuugc	scaffold32_size3700312_5492	0	0	0	0	0	0	0	47	0	0
scaffold33_size1500608_2358	mol-miR-n197	gaugaggacgaggaggcagac	cugccaacacgccgucauccc	gaugaggacgaggaggcagacaaucaagugguuccauggucugccaacacgccgucauccc	scaffold33_size1500608_2358	3	0	0	0	0	0	0	0	0	0
scaffold33_size1500608_2435	mol-miR-n198	ucaauagaacuaugggucacu	gacccauaguucuaucgaggc	ucaauagaacuaugggucacuaaaccccauaagcuccugguuuagugacccauaguucuaucgaggc	scaffold33_size1500608_2435	7	0	0	27	0	0	0	0	0	0
scaffold33_size1500608_2677	mol-miR-n199	ucaauagaacuaugggucacu	ugacccauaguucuaucgaggc	ucaauagaacuaugggucacuaaaccccauaagcuccugguuuagugacccauaguucuaucgaggc	scaffold33_size1500608_2677	0	25	0	0	0	0	0	23	120	0
scaffold33_size1500608_3809	mol-miR-n200	auguugacaaaaugaacccau	ggguuccuuuugucaacaucu	ggguuccuuuugucaacaucuugcacuucuuccaauacaugcauuccccauucaaaguagugcaagauguugacaaaaugaacccau	scaffold33_size1500608_3809	0	0	0	0	0	0	0	0	0	10
scaffold33_size1500608_3922	mol-miR-n201	auaaagcaguaucugaagccu	gcagcaggugcugcaacccuuuuagu	gcagcaggugcugcaacccuuuuagugggccaccgugcagaaggcaugcugccuauauaaagcaguaucugaagccu	scaffold33_size1500608_3922	0	0	0	0	0	0	0	0	0	19
scaffold33_size1500608_3975	mol-miR-n202	ucaauagaacuaugggucacu	ccauaguucuaucgaggcu	ucaauagaacuaugggucacuaaaccccauaagcuccugguuuagugacccauaguucuaucgaggcu	scaffold33_size1500608_3975	0	0	0	0	23	0	0	0	0	0
scaffold33_size1500608_3999	mol-miR-n203	cugauucuguuugguucccgggga	ccucggggaaacugaacagaacagaa	cugauucuguuugguucccggggaaaccucggggaaacugaacagaacagaa	scaffold33_size1500608_3999	0	0	0	0	5	0	0	0	0	0
scaffold33_size1500608_4138	mol-miR-n204	gaugaggacgaggaggcagaca	ucugccaacacgccgucauccc	gaugaggacgaggaggcagacaaucaagugguuccauggucugccaacacgccgucauccc	scaffold33_size1500608_4138	0	0	0	0	0	0	6	0	0	0
scaffold33_size1500608_4293	mol-miR-n205	ucaauagaacuaugggucacu	gacccauaguucuaucgaggcu	ucaauagaacuaugggucacuaaaccccauaagcuccugguuuagugacccauaguucuaucgaggcu	scaffold33_size1500608_4293	0	0	18	0	0	23	37	0	0	44
scaffold333_size83359_39019	mol-miR-n206	gauaguaugguagaaaga	cuuucuaucauacuaucua	gauaguaugguagaaagaaagauucaucuauuucuuucuaucauacuaucua	scaffold333_size83359_39019	0	0	0	0	0	0	0	493	0	0
scaffold334_size125288_17995	mol-miR-n207	cgggacccaacucuucuuuucuuu	ugauucgaggaggaggggcccguu	cgggacccaacucuucuuuucuuugucugauucgaggaggaggggcccguu	scaffold334_size125288_17995	0	0	0	0	0	1569	0	0	0	0
scaffold334_size125288_17997	mol-miR-n208	cgggacccaacucuucuuuucuuu	ucugauucgaggaggagggucccguu	cgggacccaacucuucuuuucuuugucugauucgaggaggagggucccguu	scaffold334_size125288_17997	0	0	0	0	0	1569	0	0	0	0
scaffold34_size2392003_12790	mol-miR-n209	gcaagcuuccagaggcagcca	cgacugcucuuggagcuugcu	cgacugcucuuggagcuugcuugauaggcacagcaccauuuugcaagcuuccagaggcagcca	scaffold34_size2392003_12790	0	0	0	0	0	0	0	7	0	0
scaffold34_size2392003_5999	mol-miR-n210	auccgcgacugcucuuggagcuug	agcuuccagaggcagccaugg	auccgcgacugcucuuggagcuugcuugauaggcacagcaccauuuugcaagcuuccagaggcagccaugg	scaffold34_size2392003_5999	0	0	0	0	0	10	0	0	0	55
scaffold345_size69642_26307	mol-miR-n211	cgguggacugcucgagcugcu	gcggcgagagcggguugccg	cgguggacugcucgagcugcucccgcggcgagagcggguugccg	scaffold345_size69642_26307	0	0	0	0	0	0	1271729	1070459	0	0
scaffold35_size1551117_1845	mol-miR-n212	cgucgucgucgagcucguc	cgagcuugacggcgucucc	cgucgucgucgagcucguccuccgaggccgacgagcuugacggcgucucc	scaffold35_size1551117_1845	10	0	0	0	0	0	0	0	0	0
scaffold35_size1551117_3184	mol-miR-n213	cccuuuucacuguguuccu	aggaacacagugaaaagggua	cccuuuucacuguguuccucuucuuuaauucccuagagaggaacacagugaaaagggua	scaffold35_size1551117_3184	0	0	0	0	0	0	34	0	0	0
scaffold35_size1551117_3207	mol-miR-n214	guuuccaugccuucagagga	ccuuugaaggcaucggagaca	guuuccaugccuucagaggaaguaauugccgcaacauuuuccagguuuggaccuuugaaggcaucggagaca	scaffold35_size1551117_3207	0	0	0	0	0	0	7	0	0	0
scaffold35_size1551117_3241	mol-miR-n215	cccuuuucacuguguuccu	aggaacacagugaaaagggua	cccuuuucacuguguuccucucuagggaauuaaagaagaggaacacagugaaaagggua	scaffold35_size1551117_3241	0	0	0	0	0	0	34	0	0	0
scaffold35_size1551117_4889	mol-miR-n216	cgggccaagcacagaagaa	cuccugucuuggcucgag	cuccugucuuggcucgagauccgggccaagcacagaagaa	scaffold35_size1551117_4889	0	0	0	0	0	0	0	23	0	0
scaffold353_size65220_26343	mol-miR-n217	ggcggaugcagccaagugga	caauuccugucguucgccca	ggcggaugcagccaaguggaucaagguaguggauugugaauccaccaugcgcggguucaauuccugucguucgccca	scaffold353_size65220_26343	0	0	0	0	0	54317	7648	0	0	16794
scaffold36_size1569057_1915	mol-miR-n218	ugccuggcucccuguaugcca	gcgugcgaggagccaagcaua	ugccuggcucccuguaugccacaagcacugaccaaucaaggugaucggccgucgccgguggcgugcgaggagccaagcaua	scaffold36_size1569057_1915	43	48	86	0	37	40	0	0	1013	0
scaffold36_size1569057_2493	mol-miR-n219	auauuaaugacugucuguaaugga	auagaccgucauaaaauauauuga	auauuaaugacugucuguaauggaccgucauaaaaaacucaugaugguccauaauagaccgucauaaaauauauuga	scaffold36_size1569057_2493	0	0	0	0	0	5	0	0	0	0
scaffold36_size1569057_2663	mol-miR-n220	ugccuggcucccuguaugcca	gcgugcgaggagccaagc	ugccuggcucccuguaugccacaagcacugaccaaucaaggugaucggccgucgccgguggcgugcgaggagccaagc	scaffold36_size1569057_2663	0	0	0	39	0	0	0	0	0	0
scaffold36_size1569057_3369	mol-miR-n221	ugccuggcucccuguaugcca	gcgugcgaggagccaagca	ugccuggcucccuguaugccacaagcacugaccaaucaaggugaucggccgucgccgguggcgugcgaggagccaagca	scaffold36_size1569057_3369	0	0	0	0	0	0	190	128	0	32
scaffold364_size61582_18557	mol-miR-n222	uaacgauaguuauaauagaacugu	uucuauuagaacugucauuaaa	uaacgauaguuauaauagaacugucauuaaaagccauuuuuuaacaacaguucuauuagaacugucauuaaa	scaffold364_size61582_18557	0	0	0	0	0	7	0	0	0	0
scaffold364_size61582_20546	mol-miR-n223	gaauugucguuaaauugagagccu	gcuuuuaaugacaguucua	gaauugucguuaaauugagagccuuuaaugacaguucuaauagaacuguuguuaaaaaauggcuuuuaaugacaguucua	scaffold364_size61582_20546	0	0	0	4	0	0	0	0	0	0
scaffold365_size101046_27602	mol-miR-n224	ccuuugucgcuucgauucgu	guaucguaagugguagaguggc	guaucguaagugguagaguggccuugcugccacgauccaguaagauuaagcccuuugucgcuucgauucgu	scaffold365_size101046_27602	0	0	0	0	0	0	82609	0	0	0
scaffold37_size1394847_2997	mol-miR-n225	cugugauugcaacuguggcagc	ugccacgguuccuguugcaguu	cugugauugcaacuguggcagcucaaguugcugccacgguuccuguugcaguu	scaffold37_size1394847_2997	18	10	0	0	0	0	0	0	0	0
scaffold3755_size2614_32994	mol-miR-n226	cuugauucaaaagguucugacga	gucaagaaucuuuugaaucacuac	gucaagaaucuuuugaaucacuacauuacuugauucaaaagguucugacga	scaffold3755_size2614_32994	0	0	0	0	0	0	0	0	47	0
scaffold388_size102208_18656	mol-miR-n227	aaaacguuaaugaacugugaacu	uucacaguucuauaauugu	uucacaguucuauaauugugaacaaaacguuaaugaacugugaacuaaaauaguuuuaauucacaguucuauaacuguaaacaaaacguuaaugaacugugaacu	scaffold388_size102208_18656	0	0	0	0	0	12	0	0	0	0
scaffold392_size52910_23132	mol-miR-n228	guuccccugagcacuucacu	cugaagugucugggggaacuc	guuccccugagcacuucacuaggcacucucgcaguaccaaaguacaauuaggcccacugaagugucugggggaacuc	scaffold392_size52910_23132	0	0	0	0	0	0	0	0	0	14
scaffold397_size51807_28009	mol-miR-n229	cgguuggcucgucccuacugccggc	uggaccuugggauuggucagccggu	uggaccuugggauuggucagccggucugccuacgguguggaccgguuggcucgucccuacugccggc	scaffold397_size51807_28009	0	0	0	0	0	0	55898	0	0	0
scaffold4_size6528459_14179	mol-miR-n230	gagcagauucguuuggca	ccagauuuaucuguucuu	ccagauuuaucuguucuugugcugcagagcagauucguuuggca	scaffold4_size6528459_14179	14	0	0	0	0	0	0	0	0	0
scaffold4_size6528459_14484	mol-miR-n231	cuucagucaucguuaggc	accugaugaugcugaagg	accugaugaugcugaaggugagagaguugugaggaaguccacaagaacuucagucaucguuaggc	scaffold4_size6528459_14484	19	0	0	0	0	0	0	0	0	0
scaffold4_size6528459_14498	mol-miR-n232	uuuccuaguccccccaugccga	gggccugggaaagauucuc	gggccugggaaagauucucugauucgaugugagagacucuuuccuaguccccccaugccga	scaffold4_size6528459_14498	1167	1912	1773	2339	1780	0	0	0	0	0
scaffold4_size6528459_15453	mol-miR-n233	gagcagauucguuuggcac	gccagauuuaucuguucuu	gccagauuuaucuguucuugugcugcagagcagauucguuuggcac	scaffold4_size6528459_15453	0	20	0	0	0	0	0	0	0	0
scaffold4_size6528459_28770	mol-miR-n234	uuuccuaguccccccaugccga	gguacgggggccugggaaaga	gguacgggggccugggaaagauucucugauucgaugugagagacucuuuccuaguccccccaugccga	scaffold4_size6528459_28770	0	0	0	0	0	0	0	0	2063	0
scaffold4_size6528459_28837	mol-miR-n235	ugggggaaugaaacuguuacu	uaacaugauucauucccccaca	ugggggaaugaaacuguuacuuuuauuguaguagacauguagccgucucauuuucuauagaaguaacaugauucauucccccaca	scaffold4_size6528459_28837	0	0	0	0	0	0	0	0	4	8
scaffold4_size6528459_37217	mol-miR-n236	gcaauagagaaacugaca	ccagugucucuguuacua	gcaauagagaaacugacaugcaaugaugccagugucucuguuacua	scaffold4_size6528459_37217	0	0	0	0	0	0	0	3	0	0
scaffold4_size6528459_37235	mol-miR-n237	cagccaaggaugacuugccgg	guuaaaucaucuagcgua	cagccaaggaugacuugccggcaagcuucugucuaacguuaaaucaucuagcgua	scaffold4_size6528459_37235	0	0	0	0	0	0	0	63	953	0
scaffold40_size1328615_4619	mol-miR-n238	gagccagaaagaagagagca	gcucuccucucucugucucu	gcucuccucucucugucucucuccuucagauagagccagaaagaagagagca	scaffold40_size1328615_4619	0	0	0	0	0	0	7	0	0	0
scaffold4015_size2484_43020	mol-miR-n239	cgguggacugcucgagcugcu	gcggcgagagcgggucgcca	cgguggacugcucgagcugcucccgcggcgagagcgggucgcca	scaffold4015_size2484_43020	0	0	0	0	0	0	1271729	1070459	0	0
scaffold402_size106184_15766	mol-miR-n240	ggccaaggaaguuugaggc	cucaaacguucugggccgc	ggccaaggaaguuugaggcaauaauagguuuauggugcccucaaacguucugggccgc	scaffold402_size106184_15766	263	0	0	0	0	0	0	0	0	0
scaffold402_size106184_15767	mol-miR-n241	caccgguuggcucguccc	gggaugggucagccaguc	gggaugggucagccaguccgucuacgaugugcaccgguuggcucguccc	scaffold402_size106184_15767	2163	0	0	0	0	0	0	0	0	0
scaffold402_size106184_17071	mol-miR-n242	caccgguuggcucguccc	gaugggucagccaguccg	gaugggucagccaguccgucuacgaugugcaccgguuggcucguccc	scaffold402_size106184_17071	0	732	0	0	0	0	0	0	0	0
scaffold402_size106184_23191	mol-miR-n243	caccgguuggcucguccc	gggaugggucagccagucc	gggaugggucagccaguccgucuacgaugugcaccgguuggcucguccc	scaffold402_size106184_23191	0	0	0	0	0	0	0	0	0	7520
scaffold406_size48818_27288	mol-miR-n244	ccuuugucgcuucgauucgu	cgacuuaaauacgcgacggggua	cgacuuaaauacgcgacgggguauuguaaguggcagaguggccuuacugccacgauccacugagauuaagcccuuugucgcuucgauucgu	scaffold406_size48818_27288	0	0	0	0	0	0	82609	0	0	0
scaffold42_size1583408_3373	mol-miR-n245	aguucuagagcugugaauaaaacu	uuauucauaguuuuagaacugu	aguucuagagcugugaauaaaacuuuaaugaacaguaaaggaauguuuguuuuauucauaguuuuagaacugu	scaffold42_size1583408_3373	0	0	0	0	0	9	0	0	0	0
scaffold42_size1583408_3699	mol-miR-n246	guucuagagcugugaauaaaacu	guuuuauucauaguuuuagaacu	guucuagagcugugaauaaaacuuuaaugaacaguaaaggaauguuuguuuuauucauaguuuuagaacu	scaffold42_size1583408_3699	0	0	0	12	0	0	0	0	0	0
scaffold42_size1583408_5563	mol-miR-n247	uuuuaauaacaguuucguuggaac	uucaacagaacugucguuaaaugg	uucaacagaacugucguuaaauggucccccuuuuuaauaacaguuucguuggaac	scaffold42_size1583408_5563	0	0	0	0	0	0	0	0	59	0
scaffold42_size1583408_5564	mol-miR-n248	uuuuaauaacaguuucguuggaac	guucuguuugaaauuguuguua	uuuuaauaacaguuucguuggaacugucauuaaagggcauccccauuuaacgucaguucuguuugaaauuguuguua	scaffold42_size1583408_5564	0	0	0	0	0	0	0	0	59	0
scaffold42_size1583408_5593	mol-miR-n249	guucuagagcugugaauaaaacu	uuauucauaguuuuagaacug	guucuagagcugugaauaaaacuuuaaugaacaguaaaggaauguuuguuuuauucauaguuuuagaacug	scaffold42_size1583408_5593	0	0	0	0	0	0	0	0	4	0
scaffold424_size80920_28239	mol-miR-n250	cgguggacugcucgagcugcu	gcggcgagagcgguucgccg	cgguggacugcucgagcugcucccgcggcgagagcgguucgccg	scaffold424_size80920_28239	0	0	0	0	0	0	1271729	0	0	0
scaffold424_size80920_41397	mol-miR-n251	cgguggacugcucgagcugcu	gcgagagcgguucgccgcu	cgguggacugcucgagcugcucccgcggcgagagcgguucgccgcu	scaffold424_size80920_41397	0	0	0	0	0	0	0	1070459	0	0
scaffold43_size1301024_6436	mol-miR-n252	gauuggcucugagggcug	gucccgaaccagucga	gauuggcucugagggcugggcacaagggucccagucccgaaccagucga	scaffold43_size1301024_6436	0	0	462	876	0	0	0	0	0	0
scaffold43_size1301024_7234	mol-miR-n253	gacccuguugagcuugacucua	gcagaaucagcggggaaa	gcagaaucagcggggaaauaagacccuguugagcuugacucua	scaffold43_size1301024_7234	0	0	0	0	0	0	0	0	0	17737
scaffold43_size1301024_7787	mol-miR-n254	gguggacugcucgagcugcu	gcggcgagagcgggucgcca	gguggacugcucgagcugcuccagcggcgagagcgggucgcca	scaffold43_size1301024_7787	0	0	0	0	0	0	298177	273106	0	0
scaffold43_size1301024_7882	mol-miR-n255	cgguggacugcucgagcugcu	cgggucaccgcguguuggccgga	cgguggacugcucgagcugcucuuagcacgagagcgggucaccgcguguuggccgga	scaffold43_size1301024_7882	0	0	0	0	0	0	1228228	1020093	0	0
scaffold43_size1301024_9680	mol-miR-n256	ggccaagcucgcguggcgga	ggagccucgcgggcugcc	ggccaagcucgcguggcggaggagccucgcgggcugcc	scaffold43_size1301024_9680	0	0	0	0	0	0	0	0	11758	0
scaffold44_size1285323_11086	mol-miR-n257	gccuaucucggauugggua	uccaguccccagauuggaca	uccaguccccagauuggacaauacuagugccuaucucggauugggua	scaffold44_size1285323_11086	0	0	0	0	0	0	0	277	0	0
scaffold44_size1285323_5132	mol-miR-n258	uagugccuaucucggauugggua	uccaguccccagauuggacaaua	uccaguccccagauuggacaauacuagugccuaucucggauugggua	scaffold44_size1285323_5132	0	0	0	0	0	170	0	0	0	0
scaffold44_size1285323_6547	mol-miR-n259	cagaugauuuggaaggacuacu	uaccacugguucaucuuuccc	cagaugauuuggaaggacuacugcaggguuguccucuguaggaguuaccacugguucaucuuuccc	scaffold44_size1285323_6547	0	0	0	0	0	0	0	0	0	9
scaffold44_size1285323_8744	mol-miR-n260	gugccuaucucggauugggua	uccaguccccagauuggacaa	uccaguccccagauuggacaauacuagugccuaucucggauugggua	scaffold44_size1285323_8744	0	0	0	0	0	0	0	0	91	0
scaffold444_size41116_27053	mol-miR-n261	gaccgagacuggcgagagaggacu	guccgaaccugucaagcucaguca	guccgaaccugucaagcucagucagauucaauugaccgagacuggcgagagaggacu	scaffold444_size41116_27053	0	0	0	0	0	0	12	14	0	0
scaffold4498_size2274_29555	mol-miR-n262	ccgguuggcucgucccua	gggauggaucggccgguc	gggauggaucggccgguccgccuauggugugcaccgguuggcucgucccua	scaffold4498_size2274_29555	0	0	0	0	0	0	17272	0	0	0
scaffold46_size1233725_6121	mol-miR-n263	ucauuugcacgucagucu	gcugugauggaugcagaugcca	gcugugauggaugcagaugccacuauggcaguggugaaaguacucauuugcacgucagucu	scaffold46_size1233725_6121	0	0	0	12	0	0	0	0	0	0
scaffold46_size1233725_7115	mol-miR-n264	auuugcacgucagucuga	augcugugauggaugcagaugc	augcugugauggaugcagaugccacuauggcaguggugaaaguacucauuugcacgucagucuga	scaffold46_size1233725_7115	0	0	0	0	16	0	0	0	0	0
scaffold47_size1212362_5048	mol-miR-n265	gcuaguccauggcacaacucaccu	guggguaaugccaugcuuuagccu	guggguaaugccaugcuuuagccuucuaauaugaagcuaguccauggcacaacucaccu	scaffold47_size1212362_5048	0	13	0	0	0	0	0	0	0	0
scaffold478_size68116_28075	mol-miR-n266	ccgguuggcucgucccua	gggauggaucggccgguc	gggauggaucggccgguccgccuauggcgugcaccgguuggcucgucccua	scaffold478_size68116_28075	0	0	0	0	0	0	17272	9095	0	0
scaffold4787_size2161_43231	mol-miR-n267	cgguggacugcucgagcugcu	gcggcgagaacgggucgccg	cgguggacugcucgagcugcucccgcggcgagaacgggucgccg	scaffold4787_size2161_43231	0	0	0	0	0	0	0	1070459	0	0
scaffold48_size3365121_12831	mol-miR-n268	uuauuuugagauuuuagugcauc	ugcacuaaaacaucaaaauaaug	uuauuuugagauuuuagugcaucauuggagaugccuuaacaucuccaaggaugcacuaaaacaucaaaauaaug	scaffold48_size3365121_12831	0	0	0	0	0	0	0	0	29	0
scaffold48_size3365121_15573	mol-miR-n269	gcuuuccauagucuggca	accaaaccauccaaagcu	accaaaccauccaaagcuucggcuagcuuuccauagucuggca	scaffold48_size3365121_15573	0	0	0	0	0	0	0	36	0	0
scaffold49_size1482011_13821	mol-miR-n270	guuuuugaaaauaaaggagca	ugcuccuuuauuuaguuauu	guuuuugaaaauaaaggagcaauaaucaacuucuucuuuucucaagaagguugguauugcuccuuuauuuaguuauu	scaffold49_size1482011_13821	0	0	0	0	0	0	0	14889	0	0
scaffold49_size1482011_6398	mol-miR-n271	ggcggauguagcaaagugga	caauuccugucguucgccca	ggcggauguagcaaaguggauuaaggcaguggauugugaauccaccaugcgccaguucaauuccugucguucgccca	scaffold49_size1482011_6398	0	0	0	0	0	54208	0	0	0	0
scaffold49_size1482011_6402	mol-miR-n272	ggcgaauguagccaagugga	auucccgucguucgccca	ggcgaauguagccaaguggaucaagguaguggauugugaauccaccaugcgcgaguucaauucccgucguucgccca	scaffold49_size1482011_6402	0	0	0	0	0	54296	0	0	0	0
scaffold5_size5878941_11710	mol-miR-n273	ugacagaagagagugagcac	gcucacccucuaucugucacc	ugacagaagagagugagcacacaugguacuaucuugcaugcucgguucaugcuugaagcucugcgugcucacccucuaucugucacc	scaffold5_size5878941_11710	155	458	582	480	435	1162	0	0	1768	2427
scaffold5_size5878941_11736	mol-miR-n274	ugcgagagguacgggguu	ccccgcaucuccacucu	ugcgagagguacgggguucgauaccccgcaucuccacucu	scaffold5_size5878941_11736	492	871	660	0	0	0	0	0	0	0
scaffold5_size5878941_11824	mol-miR-n275	cacagucgaaucugagccuc	gguucuuccuuccugugcu	gguucuuccuuccugugcuucgucacagucgaaucugagccuc	scaffold5_size5878941_11824	17166	0	0	0	0	0	7424	0	0	0
scaffold5_size5878941_11857	mol-miR-n276	ugacagaagagagugagcac	gcucacuucucuuucuguc	ugacagaagagagugagcacccagaggcaguuguauaaagcuauacuuuugcauuugcgugcucacuucucuuucuguc	scaffold5_size5878941_11857	237	638	696	0	0	0	0	0	0	0
scaffold5_size5878941_11937	mol-miR-n277	ugacagaagagagugagcac	gcucacucucuagcugucacc	ugacagaagagagugagcacacauggcgcuuuucuugcaugcauccaugcuugaagcucugcgugcucacucucuagcugucacc	scaffold5_size5878941_11937	155	458	582	480	435	1162	0	0	1768	2427
scaffold5_size5878941_12805	mol-miR-n278	cggcaaguuguucuuggc	ccaaggaugacuugccgg	ccaaggaugacuugccggcaucgugucuugggcugagauugaggcuccuuuucaacguuugcguggcuccggcaaguuguucuuggc	scaffold5_size5878941_12805	0	16	0	0	0	0	0	0	0	0
scaffold5_size5878941_14511	mol-miR-n279	ugacagaagagagugagcac	gcucacuucucuuucugucagc	ugacagaagagagugagcacccagaggcaguuguauaaagcuauacuuuugcauuugcgugcucacuucucuuucugucagc	scaffold5_size5878941_14511	0	0	0	0	0	1362	0	0	0	2512
scaffold5_size5878941_16203	mol-miR-n280	ugacagaagagagugagcac	ugcucacuucucuuucugucagc	ugacagaagagagugagcacccagaggcaguuguauaaagcuauacuuuugcauuugcgugcucacuucucuuucugucagc	scaffold5_size5878941_16203	0	0	0	620	519	0	0	0	2525	0
scaffold5_size5878941_19937	mol-miR-n281	cggcaaguuguucuuggcu	gccaaggaugacuugccg	gccaaggaugacuugccggcaucgugucuugggcugagauugaggcuccuuuucaacguuugcguggcuccggcaaguuguucuuggcu	scaffold5_size5878941_19937	0	0	0	0	0	0	588	0	0	0
scaffold5_size5878941_20046	mol-miR-n282	ugacagaagagagugagca	cucacccucuaucugucacc	ugacagaagagagugagcacacaugguacuaucuugcaugcucgguucaugcuugaagcucugcgugcucacccucuaucugucacc	scaffold5_size5878941_20046	0	0	0	0	0	0	581	414	0	0
scaffold5_size5878941_20084	mol-miR-n283	gcgagagguacgggguuc	auaccccgcaucuccacu	gcgagagguacgggguucgauaccccgcaucuccacu	scaffold5_size5878941_20084	0	0	0	0	0	0	168	0	0	0
scaffold5_size5878941_20337	mol-miR-n284	ugacagaagagagugagca	gcucacuucucuuucuguca	ugacagaagagagugagcacccagaggcaguuguauaaagcuauacuuuugcauuugcgugcucacuucucuuucuguca	scaffold5_size5878941_20337	0	0	0	0	0	0	823	538	0	0
scaffold5_size5878941_20503	mol-miR-n285	ugacagaagagagugagca	cucacucucuagcugucacc	ugacagaagagagugagcacacauggcgcuuuucuugcaugcauccaugcuugaagcucugcgugcucacucucuagcugucacc	scaffold5_size5878941_20503	0	0	0	0	0	0	581	414	0	0
scaffold5_size5878941_30339	mol-miR-n286	cggcaaguuguucuuggcu	gccaaggaugacuugccggc	gccaaggaugacuugccggcaucgugucuugggcugagauugaggcuccuuuucaacguuugcguggcuccggcaaguuguucuuggcu	scaffold5_size5878941_30339	0	0	0	0	0	0	0	719	0	0
scaffold5_size5878941_30590	mol-miR-n287	gcgagagguacgggguuc	accccgcaucuccacuc	gcgagagguacgggguucgauaccccgcaucuccacuc	scaffold5_size5878941_30590	0	0	0	0	0	0	0	197	0	264
scaffold5_size5878941_30787	mol-miR-n288	guauguccuagguauuguagga	ccuaucuuuaccugggucu	guauguccuagguauuguaggaucccaaucuaccugauuuucggaugguauugguugccuaucuuuaccugggucu	scaffold5_size5878941_30787	0	0	0	0	0	0	0	135	0	0
scaffold50_size1725423_14501	mol-miR-n289	gagcaauugcugacuguagacc	gguaacgcuuuuaaugacag	gagcaauugcugacuguagaccuuuuaaugacaguuccaauagaacugucauuaaaagguaacgcuuuuaaugacag	scaffold50_size1725423_14501	0	8	0	0	0	0	0	0	0	0
scaffold5064_size2074_17676	mol-miR-n290	cgguggacugcucgagcugc	ggugagagcaggucaccgcg	cgguggacugcucgagcugcucccgcggugagagcaggucaccgcg	scaffold5064_size2074_17676	440750	0	0	0	0	0	0	0	0	0
scaffold51_size1156544_12637	mol-miR-n291	gugaacuuuguuagagaggu	ccucucuaacaaaguucaca	gugaacuuuguuagagaggucauuagguauuaauagucacaucuaaaauaaguuaauaccuaaugaccucucuaacaaaguucaca	scaffold51_size1156544_12637	0	0	0	0	0	0	0	14	0	0
scaffold51_size1156544_9937	mol-miR-n292	ugaacuuuguuagagagguca	accucucuaacaaaguucaca	ugaacuuuguuagagaggucauuagguauuaauagucacaucuaaaauaaguuaauaccuaaugaccucucuaacaaaguucaca	scaffold51_size1156544_9937	0	0	0	0	0	0	0	0	9	0
scaffold5184_size2035_43322	mol-miR-n293	gcagcacguuuggugcug	cggcacacgaugaccugca	cggcacacgaugaccugcaugaucgaugggcccuucgcucgucagcuugcagcacguuuggugcug	scaffold5184_size2035_43322	0	0	0	0	0	0	0	840	0	0
scaffold521_size29319_41012	mol-miR-n294	ugaugauucaugauaacucga	gugucggugacgcaucauu	ugaugauucaugauaacucgauggaucgcaaggccaucgugucggugacgcaucauu	scaffold521_size29319_41012	0	0	0	0	0	0	0	1738	0	0
scaffold54_size2007266_11211	mol-miR-n295	gcaaaggaucuugaacuca	gguucaaggucccuugcau	gguucaaggucccuugcaucucgauccaaaacccugacgcaaaggaucuugaacuca	scaffold54_size2007266_11211	0	0	0	0	0	0	0	14	0	0
scaffold54_size2007266_7111	mol-miR-n296	gcaaaggaucuugaacuca	ggguucaaggucccuugca	ggguucaaggucccuugcaucucgauccaaaacccugacgcaaaggaucuugaacuca	scaffold54_size2007266_7111	0	0	0	0	0	0	15	0	0	0
scaffold542_size26619_31433	mol-miR-n297	uucuaugggacauugagcaguacu	uugcucacauccuagaggaag	uucuaugggacauugagcaguacuucaaaguugcucacauccuagaggaag	scaffold542_size26619_31433	0	0	0	0	0	0	0	0	57	0
scaffold542_size26619_31457	mol-miR-n298	uucuaugggacauugagcaguacu	agcugcucacaucuuagaggaag	uucuaugggacauugagcaguacuucaaagcugcucacaucuuagaggaag	scaffold542_size26619_31457	0	0	0	0	0	0	0	0	57	0
scaffold56_size2007624_13169	mol-miR-n299	ugggccuaaagggcuuuuugggc	accuuugauaaggccuauugggc	ugggccuaaagggcuuuuugggcuugaauguccuagguuggucuuugacgaguuucggguaccuuugauaaggccuauugggc	scaffold56_size2007624_13169	0	0	44	0	0	0	0	0	0	0
scaffold56_size2007624_16381	mol-miR-n300	ugggccuaaagggcuuuuugggc	uaccuuugauaaggccuauugggc	ugggccuaaagggcuuuuugggcuugaauguccuagguuggucuuugacgaguuucggguaccuuugauaaggccuauugggc	scaffold56_size2007624_16381	0	0	0	0	0	50	0	0	0	0
scaffold56_size2007624_16516	mol-miR-n301	aucucuuuguacugaccucaagcu	cuugucauacggagagauaa	cuugucauacggagagauaauuacgguuaucaaccaaguaggauuaucucuuuguacugaccucaagcu	scaffold56_size2007624_16516	0	0	0	0	0	67	0	0	0	57
scaffold56_size2007624_20447	mol-miR-n302	uaccuuugauaaggccuauugggc	cuaaagggcuuuuugggcu	cuaaagggcuuuuugggcuugaauguccuagguuggucuuugacgaguuucggguaccuuugauaaggccuauugggc	scaffold56_size2007624_20447	0	0	0	0	0	0	0	0	0	37
scaffold56_size2007624_21046	mol-miR-n303	aucucuuuguacugaccucaagcu	ucauacggagagauaauuac	ucauacggagagauaauuacgguuaucaaccaaguaggauuaucucuuuguacugaccucaagcu	scaffold56_size2007624_21046	0	0	0	0	9	0	0	0	0	0
scaffold56_size2007624_23747	mol-miR-n304	gagagauuggauuagggu	ccuaauccuaaucccucuu	gagagauuggauuaggguuuguugauugacccuaauccuaaucccucuu	scaffold56_size2007624_23747	0	0	0	0	0	0	19	0	0	0
scaffold56_size2007624_27735	mol-miR-n305	uucgacaggguugguaguugcucc	aguguuguauauuuugaagaaga	uucgacaggguugguaguugcuccuuaggaguguuguauauuuugaagaaga	scaffold56_size2007624_27735	0	0	0	0	0	0	0	0	37	90
scaffold56_size2007624_35785	mol-miR-n306	gagagauuggauuagggu	acccuaauccuaaucccucu	gagagauuggauuaggguuuguugauugacccuaauccuaaucccucu	scaffold56_size2007624_35785	0	0	0	0	0	0	0	32	0	0
scaffold578_size23568_27921	mol-miR-n307	cccuuuaaugacuguuuca	agaacugucauuaaaaggu	cccuuuaaugacuguuucaauagaauugucauuaaaaaggcuucccuuccuuuaaugucaauucuaauagaacugucauuaaaaggu	scaffold578_size23568_27921	0	0	0	0	0	0	3	0	0	0
scaffold579_size46938_24467	mol-miR-n308	ugguggaggcccgcagcg	ggggcgaagccagaggaaacuc	ggggcgaagccagaggaaacucugguggaggcccgcagcg	scaffold579_size46938_24467	0	0	0	0	0	0	0	0	0	6626
scaffold588_size43085_24026	mol-miR-n309	acugaaccaaaacuugaaccgaaa	aucggaaucguagcuuaacgguuc	acugaaccaaaacuugaaccgaaaacugauccgaaccugaaccguuuuagaaucggacguuaaucggaaucguagcuuaacgguuc	scaffold588_size43085_24026	0	0	0	0	0	0	0	0	0	26
scaffold60_size977472_10377	mol-miR-n310	uugccggcuccgcccauuccaa	gcgggcuggcaagacaguc	gcgggcuggcaagacagucauuuugaucgcuuuguuuugccggcuccgcccauuccaa	scaffold60_size977472_10377	0	0	0	0	0	1116	0	0	3018	0
scaffold60_size977472_8315	mol-miR-n311	uugccggcuccgcccauuccaa	gggcgggcuggcaagaca	gggcgggcuggcaagacagucauuuugaucgcuuuguuuugccggcuccgcccauuccaa	scaffold60_size977472_8315	470	0	718	0	0	0	0	0	0	0
scaffold61_size1669772_8397	mol-miR-n312	ggucguuaacaugucguaggaua	uuuuagcgacuaauuugauaacu	ggucguuaacaugucguaggauaauggugguuuuagcgacuaauuugauaacu	scaffold61_size1669772_8397	0	0	0	0	0	0	0	0	0	6
scaffold62_size1893172_12207	mol-miR-n313	ugcucacuauauaacauuuaacuc	guuaaauguuauauagugagcac	ugcucacuauauaacauuuaacuccaaaaaaaaaauaauggaguuaaauguuauauagugagcac	scaffold62_size1893172_12207	0	0	0	11	9	7	0	0	0	0
scaffold62_size1893172_12311	mol-miR-n314	guuaaauguuauauagugagcacu	ugcucacuauauaacauuuaacuc	ugcucacuauauaacauuuaacuccauuauuuuuuuuuuggaguuaaauguuauauagugagcacu	scaffold62_size1893172_12311	0	0	0	25	23	22	0	0	32	594
scaffold62_size1893172_13878	mol-miR-n315	ugcucacuauauaacauuuaacuc	guuaaauguuauauagugagcacc	ugcucacuauauaacauuuaacuccaaaaaaaaaauaauggaguuaaauguuauauagugagcacc	scaffold62_size1893172_13878	0	0	0	0	0	0	0	0	0	33
scaffold62_size1893172_14676	mol-miR-n316	ugcucacuauauaacauuuaacu	guuaaauguuauauagugagca	ugcucacuauauaacauuuaacuccaaaaaaaaaauaauggaguuaaauguuauauagugagca	scaffold62_size1893172_14676	0	0	0	0	0	0	7	0	0	0
scaffold62_size1893172_17963	mol-miR-n317	ugcucacuauauaacauuuaacuc	guuaaauguuauauagugagca	ugcucacuauauaacauuuaacuccaaaaaaaaaauaauggaguuaaauguuauauagugagca	scaffold62_size1893172_17963	0	0	0	0	0	0	0	0	32	0
scaffold62_size1893172_22288	mol-miR-n318	guuaaauguuauauagugagca	ugcucacuauauaacauuuaacuc	ugcucacuauauaacauuuaacuccaaaaaaaaaauaauggaguuaaauguuauauagugagca	scaffold62_size1893172_22288	0	0	0	0	0	0	0	7	0	0
scaffold62_size1893172_22464	mol-miR-n319	guuaaauguuauauagugagca	ugcucacuauauaacauuuaacuc	ugcucacuauauaacauuuaacuccauuauuuuuuuuuuggaguuaaauguuauauagugagca	scaffold62_size1893172_22464	0	0	0	0	0	0	0	9	0	0
scaffold62_size1893172_8748	mol-miR-n320	guuaaauguuauauagugagcacu	ugcucacuauauaacauuuaacu	ugcucacuauauaacauuuaacuccauuauuuuuuuuuuggaguuaaauguuauauagugagcacu	scaffold62_size1893172_8748	17	0	0	0	0	0	10	0	0	0
scaffold63_size1148481_18383	mol-miR-n321	ccaaaagcucugcccucccucucua	agggauggaagggcggaggccuuugguau	ccaaaagcucugcccucccucucuaucuauccaagggauggaagggcggaggccuuugguau	scaffold63_size1148481_18383	0	0	0	0	0	0	0	855	0	0
scaffold64_size887235_5389	mol-miR-n322	cgguggacugcucgagcugcu	cggugagaguggauugucguguguu	cgguggacugcucgagcugcucccacggugagaguggauugucguguguu	scaffold64_size887235_5389	0	0	154224	0	0	0	0	0	0	0
scaffold64_size887235_5495	mol-miR-n323	cgguggacugcucgagcugc	ggugagaguggauugucguguguu	cgguggacugcucgagcugcucccacggugagaguggauugucguguguu	scaffold64_size887235_5495	440427	0	0	0	0	0	0	0	0	202893
scaffold6415_size1684_43581	mol-miR-n324	cugccggcgaugcgcuccuggccu	ggccgggucgugccuccg	cugccggcgaugcgcuccuggccuuaauuggccgggucgugccuccg	scaffold6415_size1684_43581	0	0	0	0	0	0	0	10107	0	0
scaffold65_size1137745_5915	mol-miR-n325	ggugcuuucggcugugucu	ggacauggucgagagggccg	ggacauggucgagagggccgaugaucggaaaaggugcuuucggcugugucu	scaffold65_size1137745_5915	0	4	0	0	0	0	0	0	0	0
scaffold65_size1137745_9270	mol-miR-n326	ggacauggucgagagggccg	gugcuuucggcugugucuau	ggacauggucgagagggccgaugaucggaaaaggugcuuucggcugugucuau	scaffold65_size1137745_9270	0	0	0	0	0	0	3	0	0	0
scaffold66_size1021960_10160	mol-miR-n327	gacuagcaguugggcagc	gcugccugcucuuagucc	gacuagcaguugggcagcuuagucaugcuuugcugccugcucuuagucc	scaffold66_size1021960_10160	0	107	0	0	0	0	0	0	0	0
scaffold66_size1021960_12870	mol-miR-n328	aaagcaauaaacguagucucucu	agagacuacguuuauugcuuugc	aaagcaauaaacguagucucucucucuucuaguccccgccccggggggcgacuugaagagagagagacuacguuuauugcuuugc	scaffold66_size1021960_12870	0	0	0	6	0	0	0	0	0	0
scaffold66_size1021960_12897	mol-miR-n329	aaagcaauaaacguagucucucu	agagacuacguuuauugcuuugc	aaagcaauaaacguagucucucucucuucaagucgccccccggggcggggacuagaagagagagagacuacguuuauugcuuugc	scaffold66_size1021960_12897	0	0	0	6	0	0	0	0	0	0
scaffold66_size1021960_14868	mol-miR-n330	aagcaauaaacguagucucucu	agagacuacguuuauugcuuug	aagcaauaaacguagucucucucucuucuaguccccgccccggggggcgacuugaagagagagagacuacguuuauugcuuug	scaffold66_size1021960_14868	0	0	0	0	13	0	0	0	0	0
scaffold66_size1021960_14895	mol-miR-n331	aagcaauaaacguagucucucu	agagacuacguuuauugcuuug	aagcaauaaacguagucucucucucuucaagucgccccccggggcggggacuagaagagagagagacuacguuuauugcuuug	scaffold66_size1021960_14895	0	0	0	0	13	0	0	0	0	0
scaffold66_size1021960_15565	mol-miR-n332	gaaucgaucaagguuuguugagca	gcucgacugcucuguucgguucu	gaaucgaucaagguuuguugagcauccauccaaggcuucaaugcugcuuuggguuuuucccguuuaaaugcucgacugcucuguucgguucu	scaffold66_size1021960_15565	0	0	0	0	0	0	8	0	0	0
scaffold66_size1021960_15567	mol-miR-n333	aaagcaauaaacguagucucu	gagacuacguuuauugcu	aaagcaauaaacguagucucucucucuucaagucgccccccggggcggggacuagaagagagagagacuacguuuauugcu	scaffold66_size1021960_15567	0	0	0	0	0	0	8	0	0	0
scaffold66_size1021960_19009	mol-miR-n334	aucaauugauuuuaaauaagcuga	agcuuauuuaaaucaaucgauua	agcuuauuuaaaucaaucgauuaauuauuuaaaauuaaucaauugauuuuaaauaagcuga	scaffold66_size1021960_19009	0	0	0	0	0	0	0	0	9	0
scaffold66_size1021960_19014	mol-miR-n335	aaagcaauaaacguagucucu	agacuacguuuauugcuuugc	aaagcaauaaacguagucucucucucuucuaguccccgccccggggggcgacuugaagagagagagacuacguuuauugcuuugc	scaffold66_size1021960_19014	0	0	0	0	0	0	0	0	54	0
scaffold66_size1021960_19047	mol-miR-n336	aaagcaauaaacguagucucu	agacuacguuuauugcuuugc	aaagcaauaaacguagucucucucucuucaagucgccccccggggcggggacuagaagagagagagacuacguuuauugcuuugc	scaffold66_size1021960_19047	0	0	0	0	0	0	0	0	54	0
scaffold66_size1021960_8914	mol-miR-n337	gacuagcaguugggcagc	gcugccugcucuuaguccccu	gacuagcaguugggcagcuuagucaugcuuugcugccugcucuuaguccccu	scaffold66_size1021960_8914	0	0	84	0	0	0	0	0	0	0
scaffold66_size1021960_8949	mol-miR-n338	aagcaauaaacguagucucuc	gagacuacguuuauugcuuug	aagcaauaaacguagucucucucucuucaagucgccccccggggcggggacuagaagagagagagacuacguuuauugcuuug	scaffold66_size1021960_8949	0	0	6	0	0	0	0	0	0	0
scaffold66_size1021960_9094	mol-miR-n339	gacuagcaguugggcagc	ugccugcucuuaguccc	gacuagcaguugggcagcuuagucaugcuuugcugccugcucuuaguccc	scaffold66_size1021960_9094	47	0	0	0	0	0	0	0	0	0
scaffold66_size1021960_9096	mol-miR-n340	aagcaauaaacguagucucuc	gagagacuacguuuauugc	aagcaauaaacguagucucucucucuucuaguccccgccccggggggcgacuugaagagagagagacuacguuuauugc	scaffold66_size1021960_9096	5	0	0	0	0	0	0	0	0	0
scaffold66_size1021960_9129	mol-miR-n341	aagcaauaaacguagucucuc	gagagacuacguuuauugc	aagcaauaaacguagucucucucucuucaagucgccccccggggcggggacuagaagagagagagacuacguuuauugc	scaffold66_size1021960_9129	5	0	0	0	0	0	0	0	0	0
scaffold67_size860582_5059	mol-miR-n342	gucugagacucuuggcca	ggucacggguccuggacg	ggucacggguccuggacgaaggucugagacucuuggcca	scaffold67_size860582_5059	7622	12684	0	0	0	0	1413	946	0	0
scaffold67_size860582_8031	mol-miR-n343	ugcgagagguacaggguuc	auacccugcaucuccacu	ugcgagagguacaggguucgauacccugcaucuccacu	scaffold67_size860582_8031	0	0	0	0	0	0	0	0	0	461
scaffold67_size860582_8675	mol-miR-n344	ugcgagagguacaggguuc	acccugcaucuccacuuu	ugcgagagguacaggguucgauacccugcaucuccacuuu	scaffold67_size860582_8675	0	0	0	0	0	0	112	108	0	0
scaffold673_size51096_17231	mol-miR-n345	uuuggacccaaggucggcu	uccgggcggaagacauug	uuuggacccaaggucggcuucagcuggccgauccgggcggaagacauug	scaffold673_size51096_17231	2675	0	0	0	0	0	0	0	0	0
scaffold673_size51096_18435	mol-miR-n346	uuuggacccaaggucggcu	ggccgauccgggcggaagac	uuuggacccaaggucggcuucagcuggccgauccgggcggaagac	scaffold673_size51096_18435	0	1726	0	0	0	0	0	0	0	0
scaffold673_size51096_22169	mol-miR-n347	ucucuuuggacccaaggucggcu	uccgggcggaagacauuguc	ucucuuuggacccaaggucggcuucagcuggccgauccgggcggaagacauuguc	scaffold673_size51096_22169	0	0	0	26905	0	0	0	0	0	0
scaffold673_size51096_24745	mol-miR-n348	ucucuuuggacccaaggucggcu	uccgggcggaagacauuguca	ucucuuuggacccaaggucggcuucagcuggccgauccgggcggaagacauuguca	scaffold673_size51096_24745	0	0	0	0	38721	0	0	0	0	0
scaffold673_size51096_28873	mol-miR-n349	uuuggacccaaggucggcu	gccgauccgggcggaagaca	uuuggacccaaggucggcuucagcuggccgauccgggcggaagaca	scaffold673_size51096_28873	0	0	1348	0	0	0	3440	0	0	0
scaffold673_size51096_42171	mol-miR-n350	uuggacccaaggucggcu	gccgauccgggcggaagaca	uuggacccaaggucggcuucagcuggccgauccgggcggaagaca	scaffold673_size51096_42171	0	0	0	0	0	0	0	3259	0	0
scaffold68_size848742_15231	mol-miR-n351	gguuuugagccuggucagggaacu	guucuuugucaagccuaaaacc	guucuuugucaagccuaaaaccaauaaggugguugauaccaccaaggguuuugagccuggucagggaacu	scaffold68_size848742_15231	0	0	0	0	0	0	0	6	0	0
scaffold68_size848742_5788	mol-miR-n352	guucuuugucaagccuaaaacc	gguuuugagccuggucagggaac	guucuuugucaagccuaaaaccaauaaggugguugauaccaccaaggguuuugagccuggucagggaac	scaffold68_size848742_5788	7	0	0	0	0	0	0	0	0	0
scaffold69_size839818_13461	mol-miR-n353	auuccuuuucuugugucgaagac	cgacacaagaaaaggaug	cgacacaagaaaaggauguguaaaauuccuuuucuugugucgaagac	scaffold69_size839818_13461	0	0	0	0	0	0	0	0	339	0
scaffold696_size16777_18078	mol-miR-n354	gugccaagaguuagaucuc	aaucucucucuggagcauuu	aaucucucucuggagcauuucaacaucucacugcucuugagauguuagagauaaaggagugccaagaguuagaucuc	scaffold696_size16777_18078	0	7	0	0	0	0	0	0	0	0
scaffold7_size2803194_3162	mol-miR-n355	gcaaugggugauucuagugacu	guugcugggaacgucgguugca	guugcugggaacgucgguugcagggaacugagcaaugggugauucuagugacu	scaffold7_size2803194_3162	0	0	5	0	0	0	0	0	0	0
scaffold7_size2803194_3506	mol-miR-n356	gcaaugggugauucuagugacu	uugcugggaacgucgguugcag	uugcugggaacgucgguugcagggaacugagcaaugggugauucuagugacu	scaffold7_size2803194_3506	0	11	0	0	0	0	0	0	0	0
scaffold7_size2803194_4052	mol-miR-n357	uggguaugagaagauuaaggcacc	gaaacuucugugcccagua	gaaacuucugugcccaguauggguaugagaagauuaaggcacc	scaffold7_size2803194_4052	0	0	0	0	0	208	0	0	0	0
scaffold704_size16415_16881	mol-miR-n358	gcagcucguuuggugcug	gcacacgaugaccugcau	gcacacgaugaccugcaugaucgaugggccuuucgcucguuggcuggcagcucguuuggugcug	scaffold704_size16415_16881	4250	0	0	0	0	0	0	0	0	0
scaffold7079_size1547_29969	mol-miR-n359	cgguggacugcucgagcugcu	cggugagagcgggucaccgcg	cgguggacugcucgagcugcucccucggugagagcgggucaccgcg	scaffold7079_size1547_29969	0	0	0	0	0	0	1270963	0	0	0
scaffold7079_size1547_43707	mol-miR-n360	cgguggacugcucgagcugcu	gugagagcgggucaccgc	cgguggacugcucgagcugcucccucggugagagcgggucaccgc	scaffold7079_size1547_43707	0	0	0	0	0	0	0	1070228	0	0
scaffold71_size825658_8241	mol-miR-n361	aacugucguuaaagggauacc	gguacccuuuaaugacgguucc	aacugucguuaaagggauaccuuuuuaaugacaguucuaacagaacugucauuaaaagggggguacccuuuaaugacgguucc	scaffold71_size825658_8241	0	5	0	0	0	0	0	0	0	0
scaffold73_size778377_5545	mol-miR-n362	cacgguugucugacagac	cuguggaccaucgacgcugua	cuguggaccaucgacgcuguagaggaucguucccaguuaggucaauugaucugccuggggugaucacacgguugucugacagac	scaffold73_size778377_5545	500	390	169	244	164	155	85	69	95	142
scaffold74_size779812_5578	mol-miR-n363	gugacugaucagcgauugauuc	auugaucgcuaauaaauua	gugacugaucagcgauugauucaauugaucgcuaauaaauua	scaffold74_size779812_5578	0	0	12	0	0	0	0	0	0	0
scaffold74_size779812_5705	mol-miR-n364	cccgggucuggaucuggauc	uccaguuccggaucuggguc	uccaguuccggaucugggucucgauccgguuccagacccgggucuggaucuggauc	scaffold74_size779812_5705	11	11	0	0	0	8	0	0	0	0
scaffold7721_size1429_26079	mol-miR-n365	gcgcuggauuaugacuga	uaagucagaauccaggcuagaagc	gcgcuggauuaugacugaacuccucuaagucagaauccaggcuagaagc	scaffold7721_size1429_26079	0	0	0	0	0	0	0	0	0	3583
scaffold78_size783688_15703	mol-miR-n366	cgguggacagcucgagcugc	aacaagagcgggucaccgca	cgguggacagcucgagcugcucccgcaacaagagcgggucaccgca	scaffold78_size783688_15703	436	163	126	0	0	0	0	0	0	0
scaffold78_size783688_15713	mol-miR-n367	ccuauacccggccguuggggc	ccccaaugaguaggagggc	ccuauacccggccguuggggcaagggcuaagccccaaugaguaggagggc	scaffold78_size783688_15713	5746	0	0	0	9274	0	0	0	0	0
scaffold78_size783688_18617	mol-miR-n368	gguggacagcucgagcugc	aacaagagcgggucaccgc	gguggacagcucgagcugcucccgcaacaagagcgggucaccgc	scaffold78_size783688_18617	0	0	0	0	0	77	0	0	0	0
scaffold78_size783688_18627	mol-miR-n369	ccuauacccggccguuggggc	gccccaaugaguaggaggg	ccuauacccggccguuggggcaagggcuaagccccaaugaguaggaggg	scaffold78_size783688_18627	0	0	0	0	0	6282	0	0	0	0
scaffold78_size783688_23012	mol-miR-n370	uaguuggaccuugggaug	cccuacugccggcgaugc	uaguuggaccuugggaugggucgaccgaucugccuauggugugcaccgguuagcucaucccuacugccggcgaugc	scaffold78_size783688_23012	0	0	0	0	0	0	0	0	0	399
scaffold78_size783688_23020	mol-miR-n371	accgguuggcucgucccu	gggaugggucgcccggucc	gggaugggucgcccgguccaccuaugguguguaccgguuggcucgucccu	scaffold78_size783688_23020	0	0	0	0	0	0	0	0	0	34364
scaffold78_size783688_26506	mol-miR-n372	ccgguuggcucgucccua	gggaugggucgcccgguc	gggaugggucgcccgguccaccuaugguguguaccgguuggcucgucccua	scaffold78_size783688_26506	0	0	0	0	0	0	13529	7302	0	0
scaffold78_size783688_26563	mol-miR-n373	cgguggacagcucgagcugcu	caacaagagcgggucaccgca	cgguggacagcucgagcugcucccgcaacaagagcgggucaccgca	scaffold78_size783688_26563	0	0	0	0	0	0	1080	944	0	0
scaffold7811_size1414_43820	mol-miR-n374	cgguggacugcucgagcugcu	cagugagagcggaccgucgcgug	cgguggacugcucgagcugcucucgcagugagagcggaccgucgcgug	scaffold7811_size1414_43820	0	0	0	0	0	0	0	1020118	0	0
scaffold7832_size1409_30067	mol-miR-n375	ccgguuggcucgucccua	gggauuggucggccgguc	gggauuggucggccgguccgccuacagugugcaccgguuggcucgucccua	scaffold7832_size1409_30067	0	0	0	0	0	0	15903	0	0	0
scaffold79_size1251828_15236	mol-miR-n376	ucaagaacugucguuaaaaacucu	cccuuuaacgacaguucuauua	cccuuuaacgacaguucuauuagaacugucaugaaaggugccccccuuuaacgacaguucaagaacugucguuaaaaacucu	scaffold79_size1251828_15236	0	0	0	0	0	0	0	0	69	0
scaffold8_size3318699_3155	mol-miR-n377	guggauuucaaggguguacuc	gcuacacccuucuauccacau	guggauuucaaggguguacucauggaugguucucuuugagugcaagagcuacacccuucuauccacau	scaffold8_size3318699_3155	0	6	0	0	0	0	0	0	0	0
scaffold8_size3318699_6269	mol-miR-n378	uuuuaauaacaguuucguuggaac	guucuguuugaaacugucguua	uuuuaauaacaguuucguuggaacugucauuaaagggcaucccccuuuaacggcaguucuguuugaaacugucguua	scaffold8_size3318699_6269	0	0	0	0	0	0	0	0	59	0
scaffold8185_size1345_43887	mol-miR-n379	gggaugggucggccgguc	accgauuggcucgucccu	gggaugggucggccgguccgccuacggugugcaccgauuggcucgucccu	scaffold8185_size1345_43887	0	0	0	0	0	0	0	12323	0	0
scaffold88_size899871_9682	mol-miR-n380	ugauagucucuugccauuugcacc	auauuggcuugggacuaacuguuc	ugauagucucuugccauuugcaccacauaauuuuucuuuugugguuucauaauauuggcuugggacuaacuguuc	scaffold88_size899871_9682	0	0	0	0	0	51	0	0	0	0
scaffold885_size10658_16982	mol-miR-n381	guggacugcucgagcugcu	cagcuagaacgagucgucgcaugc	guggacugcucgagcugcucccacagcuagaacgagucgucgcaugc	scaffold885_size10658_16982	1501	1127	0	0	0	0	3712	0	0	0
scaffold9_size4203142_10406	mol-miR-n382	augcacugccucuucccuggc	gcugggaacaggcagagca	gcugggaacaggcagagcauggauggaacuacuaacagauauaaccuguuguggcucuacccaugcacugccucuucccuggc	scaffold9_size4203142_10406	0	7927	0	0	0	0	0	0	0	0
scaffold9_size4203142_13166	mol-miR-n383	augcacugccucuucccuggc	cugggaacaggcagagcaugg	cugggaacaggcagagcauggauggaacuacuaacagauauaaccuguuguggcucuacccaugcacugccucuucccuggc	scaffold9_size4203142_13166	0	0	8102	15668	0	16050	0	0	4595	0
scaffold9_size4203142_15934	mol-miR-n384	augcacugccucuucccuggc	ggcugggaacaggcagagca	ggcugggaacaggcagagcauggauggaacuacuaacagauauaaccuguuguggcucuacccaugcacugccucuucccuggc	scaffold9_size4203142_15934	0	0	0	0	0	0	615	0	0	0
scaffold9_size4203142_24232	mol-miR-n385	augcacugccucuucccuggc	ggcugggaacaggcagagcaug	ggcugggaacaggcagagcauggauggaacuacuaacagauauaaccuguuguggcucuacccaugcacugccucuucccuggc	scaffold9_size4203142_24232	0	0	0	0	0	0	0	297	0	0
scaffold9_size4203142_9312	mol-miR-n386	augcacugccucuucccuggc	gcugggaacaggcagagcaug	gcugggaacaggcagagcauggauggaacuacuaacagauauaaccuguuguggcucuacccaugcacugccucuucccuggc	scaffold9_size4203142_9312	7027	0	0	0	0	0	0	0	0	0
scaffold93_size736940_18565	mol-miR-n387	uuuguuacaacugugaauaaaggu	uuauucacaguuguuauuaaaacu	uuuguuacaacugugaauaaagguuuauuuuguucacaguuuuguuagcugugagcuaaucuucuuuuauucacaguuguuauuaaaacu	scaffold93_size736940_18565	0	0	0	0	0	0	0	0	6	0
scaffold9557_size1125_19283	mol-miR-n388	augaauuuucuauaguaguuggcc	caaucuauaauggcauucacc	augaauuuucuauaguaguuggccaaccuaaggaaugaucgcaagucagagaucuuccuuggcguaggucaaucuauaauggcauucacc	scaffold9557_size1125_19283	0	50	0	0	0	0	0	0	0	0
scaffold9557_size1125_23231	mol-miR-n389	augaauuuucuauaguaguuggcc	ucaaucuauaauggcauucaccu	augaauuuucuauaguaguuggccaaccuaaggaaugaucgcaagucagagaucuuccuuggcguaggucaaucuauaauggcauucaccu	scaffold9557_size1125_23231	0	0	0	41	47	0	0	0	0	26
scaffold96_size635507_26112	mol-miR-n390	cgguuggcucgucccuacugccggc	guuggaccuugggaugggu	guuggaccuugggaugggucggucgguccgccuacggugugaaccgguuggcucgucccuacugccggc	scaffold96_size635507_26112	0	0	0	0	0	0	55898	0	0	0
scaffold96_size635507_29967	mol-miR-n391	uuggugauaguguugaugaauucu	uucaucauugauuaccagggua	uucaucauugauuaccaggguaaucuugauauaccauuucuuggugauaguguugaugaauucu	scaffold96_size635507_29967	0	0	0	0	0	0	0	0	37	0
scaffold99_size600196_8745	mol-miR-n392	cuugguagaagcugcaacuc	gaggugugguggagccaag	gaggugugguggagccaagucccuguuucacagggagaaccuacuugguagaagcugcaacuc	scaffold99_size600196_8745	0	7503	0	0	0	0	0	0	0	0
