# Supplementary material for: Identification of microRNAs and relative target genes in Moringa oleifera leaf and callus
Source: Sci Rep. 2019 Oct 22;9:15145. doi: 10.1038/s41598-019-51100-4 (PMC6805943; doi:10.1038/s41598-019-51100-4)
Supplement: Supplementary file 4 — Supplementary Dataset 4 [file 41598_2019_51100_MOESM4_ESM.xlsx]

## Sheet: Description
Description of the Supplementary table
TC	Cold stressed callus
NTC	Non-stressed callus
NTL	Non-stressed leaf
SEED	Seed

## Sheet: Between_tissues
TC	NTC	NTL	SEED	TC,NTC	SEED,NTL	TC,NTC,NTL,SEED
mol-miR159a-3p_1	mol-miR398c_1	mol-miR-n163	mol-miR482e-3p_1	mol-miR167h_1	mol-miR-n97	mol-miR166e_1
mol-miR159c_1	mol-miR157a_1	mol-miR-n48	mol-miR6023_1	mol-miR-n24	mol-miR-n144	mol-miR166u_1
mol-miR171d_1	mol-miR390a_1	mol-miR166i_2	mol-miR319_1	mol-miR396a_1	mol-miR-n143	mol-miR167d_1
mol-miR397b-5p_1	mol-miR390d_1	mol-miR169d_3	mol-miR391-5p_1	mol-miR172b_1	mol-miR398c_2	mol-miR390a_4
mol-miR171b_1	mol-miR156f_1	mol-miR171a_3	mol-miR169v_1	mol-miR398a_1	mol-miR156h_1	mol-miR390a_5
mol-miR397b_2	mol-miR399a_1	mol-miR171a_2	mol-miR8019-3p_1	mol-miR397_2	mol-miR166b_2	mol-miR396h_1
mol-miR390c-5p_1	mol-miR-n157	mol-miR160h_3	mol-miR6027-5p_1	mol-miR319a_2	mol-miR530b_1	mol-miR162a_1
mol-miR408_2	mol-miR-n274	mol-miR156f-3p_1	mol-miR482d-3p_1	mol-miR398_1	mol-miR171b_2	mol-miR397a_1
mol-miR408-3p_1	mol-miR-n276	mol-miR167b-3p_1	mol-miR166k_1	mol-miR398_2	mol-miR166a_2	mol-miR-n182
mol-miR-n313	mol-miR-n232	mol-miR156h_2	mol-miR166i-5p_1	mol-miR398b_1	mol-miR166e-3p_2	mol-miR-n362
mol-miR-n168	mol-miR-n366	mol-miR156i-5p_1	mol-miR477a_2	mol-miR167b_1	mol-miR477e_1	mol-miR408d_1
mol-miR-n111	mol-miR-n63	mol-miR160g_1	mol-miR395b_1	mol-miR894_1	mol-miR166k-3p_1	mol-miR159c-3p_1
mol-miR-n59	mol-miR-n218	mol-miR156g-5p_1	mol-miR319p_1	mol-miR319b_1	mol-miR828a_1	mol-miR396b_1
mol-miR319e_1	mol-miR535a_1		mol-miR10532_1	mol-miR396f_1	mol-miR477a_1	mol-miR168_1
	mol-miR159a_2		mol-miR9475-5p_1	mol-miR398b-3p_1	mol-miR167b_2	mol-miR166b_1
	mol-miR408_3		mol-miR156_3		mol-miR166h_1	mol-miR403a_1
	mol-miR397b_4		mol-miR156c-3p_1		mol-miR530a_1	mol-miR393-5p_1
	mol-miR397b_3		mol-miR399a_2		mol-miR171b_3	mol-miR393b_1
	mol-miR166a-5p_2		mol-miR482b_1		mol-miR171a_4	mol-miR168b_1
	mol-miR171a_1		mol-miR159a_3		mol-miR166j_1	mol-miR156_1
	mol-miR167a_1		mol-miR5139a_1		mol-miR3711_1	mol-miR156_2
	mol-miR827_2		mol-miR168b-5p_1		mol-miR395a_2	mol-miR159a_1
	mol-miR390_1		mol-miR166-3p_1			mol-miR166a_1
			mol-miR4995_1			mol-miR6300_1
			mol-miR6027_1			mol-miR166e-3p_1
			mol-miR166c_2			mol-miR858b_1
			mol-miR156e-5p_1			mol-miR166c_1
			mol-miR160c-5p_1			mol-miR393b-5p_1
			mol-miR1919-5p_1			mol-miR156a-3p_1
			mol-miR167b_5			mol-miR396a-3p_1
			mol-miR166g-5p_1			mol-miR159_3
			mol-miR167b_3			mol-miR159_2
			mol-miR166c-5p_1			mol-miR159_1
			mol-miR167b-5p_1			mol-miR8175_1
			mol-miR169b_1			mol-miR397b_1
			mol-miR5368_1			mol-miR1515b-5p_1
			mol-miR4414a-5p_1			mol-miR396a-3p_2
			mol-miR8155_1			mol-miR530_1
			mol-miR535a_2			mol-miR166a-5p_1
			mol-miR167-3p_1			mol-miR167c_1
			mol-miR397_1			mol-miR408_1
			mol-miR403-3p_1			mol-miR169e_1
			mol-miR399_1			mol-miR396-5p_1
			mol-miR6026_1			mol-miR156z_1
			mol-miR172b_3			mol-miR394_1
			mol-miR156j_1			mol-miR159f_1
			mol-miR164a-5p_1			mol-miR160a_1
			mol-miR6022_1			mol-miR166d_1
			mol-miR9471b-3p_1			mol-miR403_1
			mol-miR399e_1			mol-miR393b-5p_2
			mol-miR5300_1			mol-miR159b_1
			mol-miR171a_7			mol-miR156e_1
			mol-miR408_4			mol-miR159b-3p_1
			mol-miR172c-3p_1			mol-miR168a_1
			mol-miR10537_1			mol-miR166f-3p_2
			mol-miR396t_1			mol-miR166f-3p_1
			mol-miR171c-5p_1
			mol-miR397b-3p_1
			mol-miR482a_1
			mol-miR164d_1
			mol-miR9470-3p_1
			mol-miR169l-3p_1
			mol-miR167c-3p_1
			mol-miR396f-3p_1
			mol-miR5139_1
			mol-miR6173_1
			mol-miR169l_1
			mol-miR172c_3
			mol-miR9471a-3p_1
			mol-miR166e_5
			mol-miR156t_3
			mol-miR399d_7
			mol-miR166u_2
			mol-miR399a_12
			mol-miR319e_2
			mol-miR167h_3
			mol-miR157a_4
			mol-miR157a_7
			mol-miR172m_5
			mol-miR169d_6
			mol-miR390a_3
			mol-miR167d_13
			mol-miR167d_12
			mol-miR390d_3
			mol-miR171a_5
			mol-miR156f_4
			mol-miR171a_9
			mol-miR171a_8
			mol-miR399a_11
			mol-miR-n370
			mol-miR-n371
			mol-miR-n315
			mol-miR-n312
			mol-miR-n191
			mol-miR-n192
			mol-miR-n228
			mol-miR-n221
			mol-miR-n343
			mol-miR-n389
			mol-miR-n85
			mol-miR-n49
			mol-miR-n309
			mol-miR-n308
			mol-miR-n301
			mol-miR-n302
			mol-miR-n305
			mol-miR-n279
			mol-miR-n46
			mol-miR-n235
			mol-miR-n243
			mol-miR-n98
			mol-miR-n95
			mol-miR-n142
			mol-miR-n141
			mol-miR-n75
			mol-miR-n200
			mol-miR-n201
			mol-miR-n205
			mol-miR-n365
			mol-miR-n58
			mol-miR-n57
			mol-miR-n323
			mol-miR-n259
			mol-miR-n253
			mol-miR-n61
			mol-miR-n65
			mol-miR-n69
			mol-miR-n17
			mol-miR-n12
			mol-miR-n11
			mol-miR-n287
			mol-miR-n210
			mol-miR-n217
			mol-miR-n133
			mol-miR-n22
