# Supplementary material for: Identification of microRNAs and relative target genes in Moringa oleifera leaf and callus
Source: Sci Rep. 2019 Oct 22;9:15145. doi: 10.1038/s41598-019-51100-4 (PMC6805943; doi:10.1038/s41598-019-51100-4)
Supplement: Supplementary file 5 — Supplementary Dataset 5 [file 41598_2019_51100_MOESM5_ESM.xlsx]

## Sheet: Description
Description of the Supplementary table
miRNA_Acc.	Name of the microRNA in our experiment
Target_Acc.	Name of the target gene (TAIR nomenclature)
Expectation	The penalty for the mismatches between mature small RNA and the target sequence
UPE$	Maximum energy to unpair the target site
miRNA_start	miRNA pairing start region
miRNA_end	miRNA pairing end region
Target_start	Gene pairing start region
Target_end	Gene pairing end region
miRNA_aligned_fragment	miRNA aligned sequence
Target_aligned_fragment	Target gene aligned sequence
Inhibition	Type of regulation for the interaction
Target_Desc.	Description of the gene target
Multiplicity	Number of target sites for each small RNA/target pair.

## Sheet: TC
miRNA_Acc.	Target_Acc.	Expectation	UPE$	miRNA_start	miRNA_end	Target_start	Target_end	miRNA_aligned_fragment	Target_aligned_fragment	Inhibition	Target_Desc.	Multiplicity
mol-miR-n111	AT3G60630.1	1	-1	1	21	1042	1062	UUGAGCCGCGCCAAUAUCACU	AGGGAUAUUGGCGCGGCUCAA	Cleavage	| Symbols: HAM2, ATHAM2, LOM2 | GRAS family transcription factor | chr3:22410365-22412608 REVERSE LENGTH=2244	1
mol-miR-n111	AT2G45160.1	1	-1	1	21	1000	1020	UUGAGCCGCGCCAAUAUCACU	AGGGAUAUUGGCGCGGCUCAA	Cleavage	| Symbols: HAM1, ATHAM1, LOM1 | GRAS family transcription factor | chr2:18617862-18620150 REVERSE LENGTH=2289	1
mol-miR-n111	AT4G00150.1	1	-1	1	21	853	873	UUGAGCCGCGCCAAUAUCACU	GGGGAUAUUGGCGCGGCUCAA	Cleavage	| Symbols: HAM3, ATHAM3, LOM3 | GRAS family transcription factor | chr4:57199-59286 REVERSE LENGTH=2088	1
mol-miR171b_1	AT4G00150.1	1	-1	1	21	853	873	UUGAGCCGCGCCAAUAUCACA	GGGGAUAUUGGCGCGGCUCAA	Cleavage	| Symbols: HAM3, ATHAM3, LOM3 | GRAS family transcription factor | chr4:57199-59286 REVERSE LENGTH=2088	1
mol-miR171b_1	AT3G60630.1	1	-1	1	21	1042	1062	UUGAGCCGCGCCAAUAUCACA	AGGGAUAUUGGCGCGGCUCAA	Cleavage	| Symbols: HAM2, ATHAM2, LOM2 | GRAS family transcription factor | chr3:22410365-22412608 REVERSE LENGTH=2244	1
mol-miR171b_1	AT2G45160.1	1	-1	1	21	1000	1020	UUGAGCCGCGCCAAUAUCACA	AGGGAUAUUGGCGCGGCUCAA	Cleavage	| Symbols: HAM1, ATHAM1, LOM1 | GRAS family transcription factor | chr2:18617862-18620150 REVERSE LENGTH=2289	1
mol-miR171d_1	AT4G00150.1	1	-1	1	20	854	873	UUGAGCCGCGCCAAUAUCAC	GGGAUAUUGGCGCGGCUCAA	Cleavage	| Symbols: HAM3, ATHAM3, LOM3 | GRAS family transcription factor | chr4:57199-59286 REVERSE LENGTH=2088	1
mol-miR171d_1	AT3G60630.1	1	-1	1	20	1043	1062	UUGAGCCGCGCCAAUAUCAC	GGGAUAUUGGCGCGGCUCAA	Cleavage	| Symbols: HAM2, ATHAM2, LOM2 | GRAS family transcription factor | chr3:22410365-22412608 REVERSE LENGTH=2244	1
mol-miR171d_1	AT2G45160.1	1	-1	1	20	1001	1020	UUGAGCCGCGCCAAUAUCAC	GGGAUAUUGGCGCGGCUCAA	Cleavage	| Symbols: HAM1, ATHAM1, LOM1 | GRAS family transcription factor | chr2:18617862-18620150 REVERSE LENGTH=2289	1
mol-miR408-3p_1	AT2G47020.2	1	-1	1	20	1490	1509	UGCACUGCCUCUUCCCUGCC	GCCAGGGAAGAGGCAGUGCA	Cleavage	| Symbols: | Peptide chain release factor 1 | chr2:19319812-19322391 REVERSE LENGTH=1631	1
mol-miR408-3p_1	AT2G47020.1	1	-1	1	20	1490	1509	UGCACUGCCUCUUCCCUGCC	GCCAGGGAAGAGGCAGUGCA	Cleavage	| Symbols: | Peptide chain release factor 1 | chr2:19319685-19322390 REVERSE LENGTH=1758	1
mol-miR408_2	AT2G47020.2	1	-1	1	21	1490	1510	CUGCACUGCCUCUUCCCUGGC	GCCAGGGAAGAGGCAGUGCAU	Cleavage	| Symbols: | Peptide chain release factor 1 | chr2:19319812-19322391 REVERSE LENGTH=1631	1
mol-miR408_2	AT2G47020.1	1	-1	1	21	1490	1510	CUGCACUGCCUCUUCCCUGGC	GCCAGGGAAGAGGCAGUGCAU	Cleavage	| Symbols: | Peptide chain release factor 1 | chr2:19319685-19322390 REVERSE LENGTH=1758	1
mol-miR159a-3p_1	AT2G26950.1	1.5	-1	1	20	828	847	CUUGGAUUGAAGGGAGCUCU	GGAGCUCCCUUCAUUCCAAG	Cleavage	| Symbols: AtMYB104, MYB104 | myb domain protein 104 | chr2:11500721-11502136 REVERSE LENGTH=1212	1
mol-miR159c_1	AT5G06100.1	1.5	-1	1	21	1161	1181	AUUGGAUUGAAGGGAGCUCCA	UGGAGCUCCCUUCAUUCCAAU	Cleavage	| Symbols: MYB33, ATMYB33 | myb domain protein 33 | chr5:1837914-1839997 FORWARD LENGTH=1579	1
mol-miR159c_1	AT5G06100.3	1.5	-1	1	21	1249	1269	AUUGGAUUGAAGGGAGCUCCA	UGGAGCUCCCUUCAUUCCAAU	Cleavage	| Symbols: MYB33, ATMYB33 | myb domain protein 33 | chr5:1837907-1840417 FORWARD LENGTH=1905	1
mol-miR159c_1	AT3G11440.1	1.5	-1	1	21	1155	1175	AUUGGAUUGAAGGGAGCUCCA	UGGAGCUCCCUUCAUUCCAAU	Cleavage	| Symbols: ATMYB65, MYB65 | myb domain protein 65 | chr3:3602093-3605104 FORWARD LENGTH=2015	1
mol-miR159c_1	AT5G06100.2	1.5	-1	1	21	1161	1181	AUUGGAUUGAAGGGAGCUCCA	UGGAGCUCCCUUCAUUCCAAU	Cleavage	| Symbols: MYB33, ATMYB33 | myb domain protein 33 | chr5:1837914-1840727 FORWARD LENGTH=2127	1
mol-miR319e_1	AT2G26950.1	1.5	-1	1	19	828	846	UUGGACUGAAGGGAGCUCC	GGAGCUCCCUUCAUUCCAA	Cleavage	| Symbols: AtMYB104, MYB104 | myb domain protein 104 | chr2:11500721-11502136 REVERSE LENGTH=1212	1
mol-miR319e_1	AT5G06100.1	1.5	-1	1	19	1162	1180	UUGGACUGAAGGGAGCUCC	GGAGCUCCCUUCAUUCCAA	Cleavage	| Symbols: MYB33, ATMYB33 | myb domain protein 33 | chr5:1837914-1839997 FORWARD LENGTH=1579	1
mol-miR319e_1	AT5G06100.3	1.5	-1	1	19	1250	1268	UUGGACUGAAGGGAGCUCC	GGAGCUCCCUUCAUUCCAA	Cleavage	| Symbols: MYB33, ATMYB33 | myb domain protein 33 | chr5:1837907-1840417 FORWARD LENGTH=1905	1
mol-miR319e_1	AT3G11440.1	1.5	-1	1	19	1156	1174	UUGGACUGAAGGGAGCUCC	GGAGCUCCCUUCAUUCCAA	Cleavage	| Symbols: ATMYB65, MYB65 | myb domain protein 65 | chr3:3602093-3605104 FORWARD LENGTH=2015	1
mol-miR319e_1	AT5G06100.2	1.5	-1	1	19	1162	1180	UUGGACUGAAGGGAGCUCC	GGAGCUCCCUUCAUUCCAA	Cleavage	| Symbols: MYB33, ATMYB33 | myb domain protein 33 | chr5:1837914-1840727 FORWARD LENGTH=2127	1
mol-miR397b_2	AT3G60250.2	1.5	-1	1	21	232	252	UCAUUGAGUGCAUCGUUGAUG	AAUCAACGAUGCACUCAAUAA	Cleavage	| Symbols: CKB3 | casein kinase II beta chain 3 | chr3:22270337-22272113 REVERSE LENGTH=1356	1
mol-miR397b_2	AT3G60250.1	1.5	-1	1	21	232	252	UCAUUGAGUGCAUCGUUGAUG	AAUCAACGAUGCACUCAAUAA	Cleavage	| Symbols: CKB3 | casein kinase II beta chain 3 | chr3:22270337-22272113 REVERSE LENGTH=1359	1
mol-miR397b_2	AT1G19500.1	1.5	-1	1	21	271	291	UCAUUGAGUGCAUCGUUGAUG	UGUCACCGAUGCAUUCAAUGA	Cleavage	| Symbols: | unknown protein; FUNCTIONS IN: molecular_function unknown; INVOLVED IN: biological_process unknown; LOCATED IN: endomembrane system; EXPRESSED IN: 9 plant structures; EXPRESSED DURING: L mature pollen stage, M germinated pollen stage, 4 anthesis, C globular stage, petal differentiation and expansion stage; BEST Arabidopsis thaliana protein match is: unknown protein (TAIR:AT2G35765.1)…	1
mol-miR-n168	AT1G73590.1	2	-1	1	24	1899	1922	AUCAAUAUUCCAAAUGUUAAUGCU	UGCGGUGAUAUUUGGGAUGUUGAU	Cleavage	| Symbols: PIN1, ATPIN1 | Auxin efflux carrier family protein | chr1:27659673-27663178 FORWARD LENGTH=2270	1
mol-miR-n168	AT2G39920.3	2	-1	1	24	237	260	AUCAAUAUUCCAAAUGUUAAUGCU	UCUAGUAACAUUUGGAGUUUUGAU	Cleavage	| Symbols: | HAD superfamily, subfamily IIIB acid phosphatase | chr2:16663017-16664539 REVERSE LENGTH=1135	1
mol-miR-n168	AT2G39920.2	2	-1	1	24	273	296	AUCAAUAUUCCAAAUGUUAAUGCU	UCUAGUAACAUUUGGAGUUUUGAU	Cleavage	| Symbols: | HAD superfamily, subfamily IIIB acid phosphatase | chr2:16663017-16664539 REVERSE LENGTH=1168	1
mol-miR-n168	AT2G39920.1	2	-1	1	24	273	296	AUCAAUAUUCCAAAUGUUAAUGCU	UCUAGUAACAUUUGGAGUUUUGAU	Cleavage	| Symbols: | HAD superfamily, subfamily IIIB acid phosphatase | chr2:16663017-16664539 REVERSE LENGTH=1171	1
mol-miR-n168	AT1G36650.1	2	-1	1	24	37	60	AUCAAUAUUCCAAAUGUUAAUGCU	CGGUCAAACUUUUGGAAUAUUGAU	Cleavage	| Symbols: | transposable element gene | chr1:13854499-13855674 REVERSE LENGTH=1176	1
mol-miR-n59	AT1G08590.1	2	-1	1	24	1396	1419	UUUUGUGGGCUCUAGAUGGUGCCU	CUUCAGCAUCUAGAGCUCGCAAAA	Cleavage	| Symbols: | Leucine-rich receptor-like protein kinase family protein | chr1:2718778-2722221 FORWARD LENGTH=3444	1
mol-miR159a-3p_1	AT2G21600.1	2	-1	1	20	904	923	CUUGGAUUGAAGGGAGCUCU	UUAGUUCCCUUUAAUCCAAG	Cleavage	| Symbols: ATRER1B, RER1B | endoplasmatic reticulum retrieval protein 1B | chr2:9242801-9244833 FORWARD LENGTH=988	1
mol-miR159c_1	AT2G26960.1	2	-1	1	21	864	884	AUUGGAUUGAAGGGAGCUCCA	UCGAGUUCCCUUCAUUCCAAU	Cleavage	| Symbols: AtMYB81, MYB81 | myb domain protein 81 | chr2:11506065-11507426 REVERSE LENGTH=1285	1
mol-miR397b-5p_1	AT2G29130.1	2	-1	1	21	729	749	UCAUUGAGCGCAGCGUUGAUG	AAUCAAUGCUGCACUCAAUGA	Cleavage	| Symbols: LAC2, ATLAC2 | laccase 2 | chr2:12524889-12527747 REVERSE LENGTH=2070	1
mol-miR397b-5p_1	AT2G38080.1	2	-1	1	21	749	769	UCAUUGAGCGCAGCGUUGAUG	AGUCAACGCUGCACUUAAUGA	Cleavage	| Symbols: IRX12, LAC4, ATLMCO4, LMCO4 | Laccase/Diphenol oxidase family protein | chr2:15934460-15937616 FORWARD LENGTH=2021	1
mol-miR397b_2	AT2G29130.1	2	-1	1	21	729	749	UCAUUGAGUGCAUCGUUGAUG	AAUCAAUGCUGCACUCAAUGA	Cleavage	| Symbols: LAC2, ATLAC2 | laccase 2 | chr2:12524889-12527747 REVERSE LENGTH=2070	1
mol-miR397b_2	AT2G38080.1	2	-1	1	21	749	769	UCAUUGAGUGCAUCGUUGAUG	AGUCAACGCUGCACUUAAUGA	Cleavage	| Symbols: IRX12, LAC4, ATLMCO4, LMCO4 | Laccase/Diphenol oxidase family protein | chr2:15934460-15937616 FORWARD LENGTH=2021	1
mol-miR397b_2	AT4G17330.1	2	-1	1	21	1432	1452	UCAUUGAGUGCAUCGUUGAUG	UUUCAACGAUGGACUCAAUGG	Translation	| Symbols: ATG2484-1, G2484-1 | G2484-1 protein | chr4:9688888-9697578 REVERSE LENGTH=6499	1
mol-miR408-3p_1	AT2G02850.1	2	-1	1	20	97	116	UGCACUGCCUCUUCCCUGCC	CCAAGGGAAGAGGCAGUGCA	Cleavage	| Symbols: ARPN | plantacyanin | chr2:826404-827812 REVERSE LENGTH=708	1
mol-miR408_2	AT2G02850.1	2	-1	1	21	97	117	CUGCACUGCCUCUUCCCUGGC	CCAAGGGAAGAGGCAGUGCAU	Cleavage	| Symbols: ARPN | plantacyanin | chr2:826404-827812 REVERSE LENGTH=708	1
mol-miR-n111	AT5G65720.2	2.5	-1	1	21	626	646	UUGAGCCGCGCCAAUAUCACU	AAUGAGAUUGGUGUGGUUCAA	Cleavage	| Symbols: ATNIFS1, NIFS1, NFS1, ATNFS1 | nitrogen fixation S (NIFS)-like 1 | chr5:26296253-26298072 FORWARD LENGTH=1743	1
mol-miR-n111	AT5G65720.1	2.5	-1	1	21	703	723	UUGAGCCGCGCCAAUAUCACU	AAUGAGAUUGGUGUGGUUCAA	Cleavage	| Symbols: ATNIFS1, NIFS1, NFS1, ATNFS1 | nitrogen fixation S (NIFS)-like 1 | chr5:26296253-26298072 FORWARD LENGTH=1820	1
mol-miR-n168	AT5G16530.1	2.5	-1	1	24	981	1004	AUCAAUAUUCCAAAUGUUAAUGCU	AGCGGUGAUAUUUGGGAUGUUGGU	Cleavage	| Symbols: PIN5 | Auxin efflux carrier family protein | chr5:5400735-5402626 FORWARD LENGTH=1056	1
mol-miR-n168	AT3G50530.1	2.5	-1	1	24	1286	1309	AUCAAUAUUCCAAAUGUUAAUGCU	GAAGCUGAUAUUUGGAGUGUUGGU	Cleavage	| Symbols: CRK | CDPK-related kinase | chr3:18753541-18756773 FORWARD LENGTH=2384	1
mol-miR-n168	AT3G50530.2	2.5	-1	1	24	1379	1402	AUCAAUAUUCCAAAUGUUAAUGCU	GAAGCUGAUAUUUGGAGUGUUGGU	Cleavage	| Symbols: CRK | CDPK-related kinase | chr3:18753541-18756773 FORWARD LENGTH=2477	1
mol-miR-n168	AT5G32470.1	2.5	-1	1	24	2170	2193	AUCAAUAUUCCAAAUGUUAAUGCU	UGGCUUAAAAGUUGGGAUAUUGAU	Cleavage	| Symbols: | Haem oxygenase-like, multi-helical | chr5:12084899-12088603 REVERSE LENGTH=2317	1
mol-miR-n168	AT3G43586.1	2.5	-1	1	24	425	448	AUCAAUAUUCCAAAUGUUAAUGCU	CGGUCAAAUUUUUGGAAUAUUGAU	Cleavage	| Symbols: | transposable element gene | chr3:15507668-15509301 REVERSE LENGTH=1634	1
mol-miR-n168	AT1G45140.1	2.5	-1	1	24	1991	2014	AUCAAUAUUCCAAAUGUUAAUGCU	CGGUCAAAUUUUUGGAAUAUUGAU	Cleavage	| Symbols: | transposable element gene | chr1:17071358-17074556 REVERSE LENGTH=3199	1
mol-miR-n168	AT1G47910.1	2.5	-1	1	24	2254	2277	AUCAAUAUUCCAAAUGUUAAUGCU	CGGUCAAAUUUUUGGAAUAUUGAU	Cleavage	| Symbols: | transposable element gene | chr1:17656860-17660288 FORWARD LENGTH=3429	1
mol-miR-n59	AT3G14350.3	2.5	-1	1	24	1700	1723	UUUUGUGGGCUCUAGAUGGUGCCU	GCUCACCAUCUAUAGUCCACAAGA	Cleavage	| Symbols: SRF7 | STRUBBELIG-receptor family 7 | chr3:4782757-4787167 REVERSE LENGTH=2596	1
mol-miR-n59	AT3G14350.1	2.5	-1	1	24	1853	1876	UUUUGUGGGCUCUAGAUGGUGCCU	GCUCACCAUCUAUAGUCCACAAGA	Cleavage	| Symbols: SRF7 | STRUBBELIG-receptor family 7 | chr3:4782757-4787236 REVERSE LENGTH=2749	1
mol-miR-n59	AT3G14350.2	2.5	-1	1	24	1916	1939	UUUUGUGGGCUCUAGAUGGUGCCU	GCUCACCAUCUAUAGUCCACAAGA	Cleavage	| Symbols: SRF7 | STRUBBELIG-receptor family 7 | chr3:4782757-4786808 REVERSE LENGTH=2812	1
mol-miR-n59	AT1G26780.1	2.5	-1	1	24	340	363	UUUUGUGGGCUCUAGAUGGUGCCU	UGUCUCCAUUUACGGCCCACAAAA	Cleavage	| Symbols: MYB117, AtMYB117, LOF1 | myb domain protein 117 | chr1:9271029-9272128 FORWARD LENGTH=847	1
mol-miR-n59	AT1G26780.2	2.5	-1	1	24	340	363	UUUUGUGGGCUCUAGAUGGUGCCU	UGUCUCCAUUUACGGCCCACAAAA	Cleavage	| Symbols: MYB117, AtMYB117, LOF1 | myb domain protein 117 | chr1:9271029-9272463 FORWARD LENGTH=1084	1
mol-miR-n59	AT4G07800.1	2.5	-1	1	24	598	621	UUUUGUGGGCUCUAGAUGGUGCCU	AAGAAACAUCAAGAGCUCACAAAA	Cleavage	| Symbols: | transposable element gene | chr4:4615180-4617131 FORWARD LENGTH=1347	1
mol-miR-n59	AT4G16100.1	2.5	-1	1	24	592	615	UUUUGUGGGCUCUAGAUGGUGCCU	AAGACCCAUCUAGAGCCUGCACAA	Cleavage	| Symbols: | Protein of unknown function (DUF789) | chr4:9105720-9108159 FORWARD LENGTH=1447	1
mol-miR-n59	AT4G12750.1	2.5	-1	1	24	697	720	UUUUGUGGGCUCUAGAUGGUGCCU	AUCUCCCGUCUGGAGCUCGCAAAG	Cleavage	| Symbols: | Homeodomain-like transcriptional regulator | chr4:7497814-7504716 REVERSE LENGTH=3902	1
mol-miR159a-3p_1	AT5G06100.1	2.5	-1	1	20	1162	1181	CUUGGAUUGAAGGGAGCUCU	GGAGCUCCCUUCAUUCCAAU	Cleavage	| Symbols: MYB33, ATMYB33 | myb domain protein 33 | chr5:1837914-1839997 FORWARD LENGTH=1579	1
mol-miR159a-3p_1	AT5G06100.3	2.5	-1	1	20	1250	1269	CUUGGAUUGAAGGGAGCUCU	GGAGCUCCCUUCAUUCCAAU	Cleavage	| Symbols: MYB33, ATMYB33 | myb domain protein 33 | chr5:1837907-1840417 FORWARD LENGTH=1905	2
mol-miR159a-3p_1	AT3G11440.1	2.5	-1	1	20	1156	1175	CUUGGAUUGAAGGGAGCUCU	GGAGCUCCCUUCAUUCCAAU	Cleavage	| Symbols: ATMYB65, MYB65 | myb domain protein 65 | chr3:3602093-3605104 FORWARD LENGTH=2015	1
mol-miR159a-3p_1	AT5G06100.2	2.5	-1	1	20	1162	1181	CUUGGAUUGAAGGGAGCUCU	GGAGCUCCCUUCAUUCCAAU	Cleavage	| Symbols: MYB33, ATMYB33 | myb domain protein 33 | chr5:1837914-1840727 FORWARD LENGTH=2127	1
mol-miR159a-3p_1	AT4G31240.2	2.5	-1	1	20	389	408	CUUGGAUUGAAGGGAGCUCU	GCAGUUCCCUUCAAUUUAAG	Cleavage	| Symbols: | protein kinase C-like zinc finger protein | chr4:15176455-15178508 REVERSE LENGTH=1440	1
mol-miR159a-3p_1	AT4G31240.1	2.5	-1	1	20	657	676	CUUGGAUUGAAGGGAGCUCU	GCAGUUCCCUUCAAUUUAAG	Cleavage	| Symbols: | protein kinase C-like zinc finger protein | chr4:15176455-15178768 REVERSE LENGTH=1708	1
mol-miR159a-3p_1	AT4G37770.1	2.5	-1	1	20	454	473	CUUGGAUUGAAGGGAGCUCU	CGAGUUUCUUUCAAUCCAAA	Cleavage	| Symbols: ACS8 | 1-amino-cyclopropane-1-carboxylate synthase 8 | chr4:17752084-17754157 FORWARD LENGTH=1780	1
mol-miR159a-3p_1	AT3G08850.1	2.5	-1	1	20	3731	3750	CUUGGAUUGAAGGGAGCUCU	UGGGUUUUCUUCAAUCCAGG	Cleavage	| Symbols: RAPTOR1B, ATRAPTOR1B, RAPTOR1 | HEAT repeat ;WD domain, G-beta repeat protein protein | chr3:2686583-2695300 REVERSE LENGTH=4819	1
mol-miR159c_1	AT2G26950.1	2.5	-1	1	21	827	847	AUUGGAUUGAAGGGAGCUCCA	UGGAGCUCCCUUCAUUCCAAG	Cleavage	| Symbols: AtMYB104, MYB104 | myb domain protein 104 | chr2:11500721-11502136 REVERSE LENGTH=1212	1
mol-miR159c_1	AT4G37770.1	2.5	-1	1	21	453	473	AUUGGAUUGAAGGGAGCUCCA	UCGAGUUUCUUUCAAUCCAAA	Cleavage	| Symbols: ACS8 | 1-amino-cyclopropane-1-carboxylate synthase 8 | chr4:17752084-17754157 FORWARD LENGTH=1780	1
mol-miR159c_1	AT2G46890.1	2.5	-1	1	21	140	160	AUUGGAUUGAAGGGAGCUCCA	CAGAGCUCUCUUCUAUUCAAU	Cleavage	| Symbols: | Protein of unknown function (DUF1295) | chr2:19266733-19268170 REVERSE LENGTH=1151	1
mol-miR159c_1	AT5G67090.1	2.5	-1	1	21	1155	1175	AUUGGAUUGAAGGGAGCUCCA	GAGAGUUCCCUUCGGUUCAGU	Cleavage	| Symbols: | Subtilisin-like serine endopeptidase family protein | chr5:26774018-26776391 REVERSE LENGTH=2374	1
mol-miR159c_1	AT1G52100.1	2.5	-1	1	21	496	516	AUUGGAUUGAAGGGAGCUCCA	UCAAGAUUCCUUCAAUCCAAU	Cleavage	| Symbols: | Mannose-binding lectin superfamily protein | chr1:19383122-19385533 REVERSE LENGTH=1554	1
mol-miR159c_1	AT1G52100.2	2.5	-1	1	21	812	832	AUUGGAUUGAAGGGAGCUCCA	UCAAGAUUCCUUCAAUCCAAU	Cleavage	| Symbols: | Mannose-binding lectin superfamily protein | chr1:19383238-19385602 REVERSE LENGTH=1774	1
mol-miR159c_1	AT1G59830.1	2.5	-1	1	21	1032	1052	AUUGGAUUGAAGGGAGCUCCA	CAGAACUUCCUUCAAUUCGAU	Cleavage	| Symbols: PP2A-1 | protein phosphatase 2A-2 | chr1:22020519-22022484 REVERSE LENGTH=1301	1
mol-miR159c_1	AT1G59830.2	2.5	-1	1	21	1121	1141	AUUGGAUUGAAGGGAGCUCCA	CAGAACUUCCUUCAAUUCGAU	Cleavage	| Symbols: PP2A-1 | protein phosphatase 2A-2 | chr1:22020552-22022484 REVERSE LENGTH=1357	1
mol-miR171b_1	AT5G65720.2	2.5	-1	1	21	626	646	UUGAGCCGCGCCAAUAUCACA	AAUGAGAUUGGUGUGGUUCAA	Cleavage	| Symbols: ATNIFS1, NIFS1, NFS1, ATNFS1 | nitrogen fixation S (NIFS)-like 1 | chr5:26296253-26298072 FORWARD LENGTH=1743	1
mol-miR171b_1	AT5G65720.1	2.5	-1	1	21	703	723	UUGAGCCGCGCCAAUAUCACA	AAUGAGAUUGGUGUGGUUCAA	Cleavage	| Symbols: ATNIFS1, NIFS1, NFS1, ATNFS1 | nitrogen fixation S (NIFS)-like 1 | chr5:26296253-26298072 FORWARD LENGTH=1820	1
mol-miR171d_1	AT5G65720.2	2.5	-1	1	20	627	646	UUGAGCCGCGCCAAUAUCAC	AUGAGAUUGGUGUGGUUCAA	Cleavage	| Symbols: ATNIFS1, NIFS1, NFS1, ATNFS1 | nitrogen fixation S (NIFS)-like 1 | chr5:26296253-26298072 FORWARD LENGTH=1743	1
mol-miR171d_1	AT5G65720.1	2.5	-1	1	20	704	723	UUGAGCCGCGCCAAUAUCAC	AUGAGAUUGGUGUGGUUCAA	Cleavage	| Symbols: ATNIFS1, NIFS1, NFS1, ATNFS1 | nitrogen fixation S (NIFS)-like 1 | chr5:26296253-26298072 FORWARD LENGTH=1820	1
mol-miR319e_1	AT2G31070.1	2.5	-1	1	19	1382	1400	UUGGACUGAAGGGAGCUCC	GGGGUACCCUUCAGUCCAG	Cleavage	| Symbols: TCP10 | TCP domain protein 10 | chr2:13220478-13222609 REVERSE LENGTH=2017	1
mol-miR319e_1	AT3G15030.3	2.5	-1	1	19	1302	1320	UUGGACUGAAGGGAGCUCC	GGGGUCCCCUUCAGUCCAG	Cleavage	| Symbols: TCP4 | TCP family transcription factor 4 | chr3:5061681-5064115 FORWARD LENGTH=2033	1
mol-miR319e_1	AT3G15030.2	2.5	-1	1	19	1478	1496	UUGGACUGAAGGGAGCUCC	GGGGUCCCCUUCAGUCCAG	Cleavage	| Symbols: TCP4 | TCP family transcription factor 4 | chr3:5061681-5064038 FORWARD LENGTH=2121	1
mol-miR319e_1	AT3G66658.1	2.5	-1	1	19	1089	1107	UUGGACUGAAGGGAGCUCC	GGGGCACUCUUCAGUCCAG	Cleavage	| Symbols: ALDH22A1 | aldehyde dehydrogenase 22A1 | chr3:2095105-2099137 REVERSE LENGTH=2155	1
mol-miR319e_1	AT3G66658.2	2.5	-1	1	19	1103	1121	UUGGACUGAAGGGAGCUCC	GGGGCACUCUUCAGUCCAG	Cleavage	| Symbols: ALDH22A1 | aldehyde dehydrogenase 22A1 | chr3:2095105-2099151 REVERSE LENGTH=2165	1
mol-miR319e_1	AT3G15030.1	2.5	-1	1	19	1478	1496	UUGGACUGAAGGGAGCUCC	GGGGUCCCCUUCAGUCCAG	Cleavage	| Symbols: TCP4, MEE35 | TCP family transcription factor 4 | chr3:5061681-5064115 FORWARD LENGTH=2209	1
mol-miR319e_1	AT3G33076.1	2.5	-1	1	19	3307	3325	UUGGACUGAAGGGAGCUCC	GGAUCUCCCUUCAUUCCAA	Cleavage	| Symbols: | transposable element gene | chr3:13739731-13744449 REVERSE LENGTH=4719	1
mol-miR319e_1	AT4G22415.1	2.5	-1	1	19	3334	3352	UUGGACUGAAGGGAGCUCC	GGAUCUCCCUUCAUUCCAA	Cleavage	| Symbols: | transposable element gene | chr4:11820325-11825184 REVERSE LENGTH=4860	1
mol-miR319e_1	AT5G28335.1	2.5	-1	1	19	3573	3591	UUGGACUGAAGGGAGCUCC	GGAUCUCCCUUCAUUCCAA	Cleavage	| Symbols: | transposable element gene | chr5:10308601-10313586 REVERSE LENGTH=4986	1
mol-miR319e_1	AT3G33084.1	2.5	-1	1	19	3615	3633	UUGGACUGAAGGGAGCUCC	GGAUCUCCCUUCAUUCCAA	Cleavage	| Symbols: | transposable element gene | chr3:13675144-13680170 FORWARD LENGTH=5027	1
mol-miR319e_1	AT1G30210.2	2.5	-1	1	19	1014	1032	UUGGACUGAAGGGAGCUCC	GGGGGACCCUUCAGUCCAA	Cleavage	| Symbols: TCP24 | TEOSINTE BRANCHED 1, cycloidea, and PCF family 24 | chr1:10627185-10630610 REVERSE LENGTH=1553	1
mol-miR319e_1	AT4G18390.2	2.5	-1	1	19	1128	1146	UUGGACUGAAGGGAGCUCC	GGGGGACCCUUCAGUCCAA	Cleavage	| Symbols: TCP2 | TEOSINTE BRANCHED 1, cycloidea and PCF transcription factor 2 | chr4:10162979-10165546 REVERSE LENGTH=1569	1
mol-miR319e_1	AT1G30210.1	2.5	-1	1	19	1133	1151	UUGGACUGAAGGGAGCUCC	GGGGGACCCUUCAGUCCAA	Cleavage	| Symbols: TCP24, ATTCP24 | TEOSINTE BRANCHED 1, cycloidea, and PCF family 24 | chr1:10627185-10630538 REVERSE LENGTH=1672	1
mol-miR319e_1	AT4G18390.1	2.5	-1	1	19	1378	1396	UUGGACUGAAGGGAGCUCC	GGGGGACCCUUCAGUCCAA	Cleavage	| Symbols: TCP2 | TEOSINTE BRANCHED 1, cycloidea and PCF transcription factor 2 | chr4:10162953-10165562 REVERSE LENGTH=1845	1
mol-miR319e_1	AT1G48090.1	2.5	-1	1	19	6900	6918	UUGGACUGAAGGGAGCUCC	GGAAUCCCCUUCAGUCCAA	Cleavage	| Symbols: | calcium-dependent lipid-binding family protein | chr1:17732010-17758444 REVERSE LENGTH=12995	1
mol-miR390c-5p_1	AT5G05570.2	2.5	-1	1	21	1979	1999	GAGCUCAGGAGGGAUAGCGCC	UGCGUUUUCCUUCCUGAGUUC	Cleavage	| Symbols: | transducin family protein / WD-40 repeat family protein | chr5:1656566-1663929 FORWARD LENGTH=3701	1
mol-miR390c-5p_1	AT5G05570.1	2.5	-1	1	21	2054	2074	GAGCUCAGGAGGGAUAGCGCC	UGCGUUUUCCUUCCUGAGUUC	Cleavage	| Symbols: | transducin family protein / WD-40 repeat family protein | chr5:1656566-1663929 FORWARD LENGTH=3776	1
mol-miR390c-5p_1	AT5G49430.1	2.5	-1	1	21	492	512	GAGCUCAGGAGGGAUAGCGCC	CUCGUUCUCCCUUUUGAGCUC	Cleavage	| Symbols: | WD40/YVTN repeat-like-containing domain;Bromodomain | chr5:20037338-20045454 REVERSE LENGTH=5034	1
mol-miR397b-5p_1	AT5G60020.1	2.5	-1	1	21	742	762	UCAUUGAGCGCAGCGUUGAUG	AAUCAAUGCUGCACUUAAUGA	Cleavage	| Symbols: LAC17, ATLAC17 | laccase 17 | chr5:24167996-24170462 FORWARD LENGTH=2049	1
mol-miR397b-5p_1	AT5G11210.1	2.5	-1	1	21	1989	2009	UCAUUGAGCGCAGCGUUGAUG	GAUUGAUGCUGCGUUCGAUGA	Cleavage	| Symbols: ATGLR2.5, GLR2.5 | glutamate receptor 2.5 | chr5:3571214-3574537 REVERSE LENGTH=2490	1
mol-miR397b_2	AT5G60020.1	2.5	-1	1	21	742	762	UCAUUGAGUGCAUCGUUGAUG	AAUCAAUGCUGCACUUAAUGA	Cleavage	| Symbols: LAC17, ATLAC17 | laccase 17 | chr5:24167996-24170462 FORWARD LENGTH=2049	2
mol-miR397b_2	AT1G75120.1	2.5	-1	1	21	920	940	UCAUUGAGUGCAUCGUUGAUG	CUUCAACGAUGUGUUUGAUGA	Cleavage	| Symbols: RRA1 | Nucleotide-diphospho-sugar transferase family protein | chr1:28196857-28198802 REVERSE LENGTH=1520	1
mol-miR397b_2	AT1G75110.1	2.5	-1	1	21	897	917	UCAUUGAGUGCAUCGUUGAUG	CUUCAACGAUGUGUUUGAUGA	Cleavage	| Symbols: RRA2 | Nucleotide-diphospho-sugar transferase family protein | chr1:28194115-28195933 REVERSE LENGTH=1568	1
mol-miR397b_2	AT5G02470.1	2.5	-1	1	21	387	407	UCAUUGAGUGCAUCGUUGAUG	AGUCUACGAUGCGCUCAAUGU	Cleavage	| Symbols: DPA | Transcription factor DP | chr5:542358-544900 REVERSE LENGTH=1146	1
mol-miR397b_2	AT5G02470.3	2.5	-1	1	21	403	423	UCAUUGAGUGCAUCGUUGAUG	AGUCUACGAUGCGCUCAAUGU	Cleavage	| Symbols: DPA | Transcription factor DP | chr5:542358-544502 REVERSE LENGTH=1162	1
mol-miR397b_2	AT5G02470.2	2.5	-1	1	21	490	510	UCAUUGAGUGCAUCGUUGAUG	AGUCUACGAUGCGCUCAAUGU	Cleavage	| Symbols: DPA | Transcription factor DP | chr5:542358-544874 REVERSE LENGTH=1249	1
mol-miR397b_2	AT4G31540.1	2.5	-1	1	21	2244	2264	UCAUUGAGUGCAUCGUUGAUG	AUUCAAUGAUGCGUUUGAUGA	Cleavage	| Symbols: ATEXO70G1, EXO70G1 | exocyst subunit exo70 family protein G1 | chr4:15284389-15287306 REVERSE LENGTH=2918	1
mol-miR408-3p_1	AT3G54540.1	2.5	-1	1	20	1880	1899	UGCACUGCCUCUUCCCUGCC	AGCAAGCAAGAGGCAGUGCG	Cleavage	| Symbols: ATGCN4, GCN4 | general control non-repressible 4 | chr3:20189805-20192792 FORWARD LENGTH=2500	1
mol-miR408_2	AT2G30210.1	2.5	-1	1	21	158	178	CUGCACUGCCUCUUCCCUGGC	ACCAGUGAAGAGGCUGUGCAG	Cleavage	| Symbols: LAC3 | laccase 3 | chr2:12887446-12889874 REVERSE LENGTH=2049	1
mol-miR-n111	AT3G47170.1	3	-1	1	21	529	549	UUGAGCCGCGCCAAUAUCACU	GAUGGUAUUGGCAUGGCUCAG	Cleavage	| Symbols: | HXXXD-type acyl-transferase family protein | chr3:17368672-17370494 REVERSE LENGTH=1407	1
mol-miR-n168	AT2G29220.1	3	-1	1	24	1569	1592	AUCAAUAUUCCAAAUGUUAAUGCU	UGUGUUUGCGUUUGGAGUGUUGAU	Cleavage	| Symbols: | Concanavalin A-like lectin protein kinase family protein | chr2:12562781-12564664 REVERSE LENGTH=1884	1
mol-miR-n168	AT2G02980.1	3	-1	1	24	1726	1749	AUCAAUAUUCCAAAUGUUAAUGCU	UGCGAUAACGUUUGGAUUAUUGAA	Cleavage	| Symbols: OTP85 | Pentatricopeptide repeat (PPR) superfamily protein | chr2:868359-870385 FORWARD LENGTH=2027	1
mol-miR-n168	AT1G05577.1	3	-1	1	24	1321	1344	AUCAAUAUUCCAAAUGUUAAUGCU	AAAAUUGACAAUUUGAAUAUUGAU	Translation	| Symbols: | Domain of unknown function (DUF966) | chr1:1662370-1664398 REVERSE LENGTH=1502	1
mol-miR-n168	AT4G05638.1	3	-1	1	24	4741	4764	AUCAAUAUUCCAAAUGUUAAUGCU	AUCUUUAACGUUUGGGGAAUUGAU	Cleavage	| Symbols: | transposable element gene | chr4:3015180-3021314 FORWARD LENGTH=6135	1
mol-miR-n168	AT4G07570.1	3	-1	1	24	453	476	AUCAAUAUUCCAAAUGUUAAUGCU	ACUCUUAACAUAUGCAAUAUUGAU	Translation	| Symbols: | transposable element gene | chr4:4389278-4390725 FORWARD LENGTH=1448	1
mol-miR-n168	AT1G74580.1	3	-1	1	24	1695	1718	AUCAAUAUUCCAAAUGUUAAUGCU	UGCGGUUACAUUUGGAACGUUGAU	Cleavage	| Symbols: | Pentatricopeptide repeat (PPR) superfamily protein | chr1:28020777-28023068 FORWARD LENGTH=2292	1
mol-miR-n168	AT5G02480.1	3	-1	1	24	794	817	AUCAAUAUUCCAAAUGUUAAUGCU	UGUGAUAACAUUUUGGAUGUUGGU	Translation	| Symbols: | HSP20-like chaperones superfamily protein | chr5:547563-549912 FORWARD LENGTH=2350	1
mol-miR-n168	AT2G29250.1	3	-1	1	24	930	953	AUCAAUAUUCCAAAUGUUAAUGCU	AUCAGCAAUAUUUGGAAUCUUGAU	Cleavage	| Symbols: | Concanavalin A-like lectin protein kinase family protein | chr2:12578909-12580780 REVERSE LENGTH=1872	2
mol-miR-n168	AT3G24760.1	3	-1	1	24	810	833	AUCAAUAUUCCAAAUGUUAAUGCU	UCGUUUAAUCUUUGGAGUAUUGAA	Cleavage	| Symbols: | Galactose oxidase/kelch repeat superfamily protein | chr3:9040088-9041834 FORWARD LENGTH=1444	1
mol-miR-n168	AT4G36070.1	3	-1	1	24	757	780	AUCAAUAUUCCAAAUGUUAAUGCU	GAAUCAGACGUUUGGAGUAUUGGU	Cleavage	| Symbols: CPK18 | calcium-dependent protein kinase 18 | chr4:17056907-17059595 REVERSE LENGTH=1605	1
mol-miR-n168	AT4G36070.2	3	-1	1	24	789	812	AUCAAUAUUCCAAAUGUUAAUGCU	GAAUCAGACGUUUGGAGUAUUGGU	Cleavage	| Symbols: CPK18 | calcium-dependent protein kinase 18 | chr4:17056723-17059627 REVERSE LENGTH=1738	1
mol-miR-n168	AT2G35330.2	3	-1	1	24	351	374	AUCAAUAUUCCAAAUGUUAAUGCU	UGUUGAAACAUUUGGAGUAUUUAU	Cleavage	| Symbols: | RING/U-box superfamily protein | chr2:14868992-14871928 FORWARD LENGTH=2494	1
mol-miR-n168	AT2G35330.1	3	-1	1	24	519	542	AUCAAUAUUCCAAAUGUUAAUGCU	UGUUGAAACAUUUGGAGUAUUUAU	Cleavage	| Symbols: | RING/U-box superfamily protein | chr2:14868989-14871940 FORWARD LENGTH=2674	1
mol-miR-n168	AT3G07980.1	3	-1	1	24	728	751	AUCAAUAUUCCAAAUGUUAAUGCU	GCUUCUGACAUUUGGAGUGUUGGA	Cleavage	| Symbols: MAPKKK6, MAP3KE2 | mitogen-activated protein kinase kinase kinase 6 | chr3:2543616-2551225 REVERSE LENGTH=4514	1
mol-miR-n59	AT1G69560.1	3	-1	1	24	363	386	UUUUGUGGGCUCUAGAUGGUGCCU	AGUCGCCGUCUACGGUCCACAAAA	Cleavage	| Symbols: MYB105, LOF2, ATMYB105 | myb domain protein 105 | chr1:26157755-26159094 FORWARD LENGTH=1181	1
mol-miR-n59	AT4G30990.1	3	-1	1	24	5298	5321	UUUUGUGGGCUCUAGAUGGUGCCU	ACCUAUCAUCUAUAGUUCACAAAA	Cleavage	| Symbols: | ARM repeat superfamily protein | chr4:15084098-15097920 FORWARD LENGTH=8038	1
mol-miR-n59	AT4G30990.2	3	-1	1	24	5298	5321	UUUUGUGGGCUCUAGAUGGUGCCU	ACCUAUCAUCUAUAGUUCACAAAA	Cleavage	| Symbols: | ARM repeat superfamily protein | chr4:15084098-15097920 FORWARD LENGTH=8101	1
mol-miR-n59	AT3G29120.1	3	-1	1	24	62	85	UUUUGUGGGCUCUAGAUGGUGCCU	UUCAACUAUUUGGAGCUUAUAAAA	Cleavage	| Symbols: | transposable element gene | chr3:11098505-11099198 FORWARD LENGTH=694	1
mol-miR-n59	AT5G39060.1	3	-1	1	24	1124	1147	UUUUGUGGGCUCUAGAUGGUGCCU	UUCAACUAUUUGGAGCUUAUAAAA	Cleavage	| Symbols: | transposable element gene | chr5:15636613-15638509 REVERSE LENGTH=1897	1
mol-miR-n59	AT1G62766.1	3	-1	1	24	1508	1531	UUUUGUGGGCUCUAGAUGGUGCCU	UUCAACUAUUUGGAGCUUAUAAAA	Cleavage	| Symbols: | transposable element gene | chr1:23240661-23242889 REVERSE LENGTH=2229	1
mol-miR-n59	AT1G08105.1	3	-1	1	24	2180	2203	UUUUGUGGGCUCUAGAUGGUGCCU	UUCAACUAUUUGGAGCUUAUAAAA	Cleavage	| Symbols: | transposable element gene | chr1:2531695-2534786 REVERSE LENGTH=3092	1
mol-miR-n59	AT1G16970.1	3	-1	1	24	1795	1818	UUUUGUGGGCUCUAGAUGGUGCCU	UAUGACUAUAUAGAGCUUGCAAAA	Cleavage	| Symbols: KU70, ATKU70 | KU70 homolog | chr1:5800767-5805799 REVERSE LENGTH=2333	1
mol-miR-n59	AT5G13980.1	3	-1	1	24	485	508	UUUUGUGGGCUCUAGAUGGUGCCU	UCAGGCCAACUAGAGCUCAUAAAU	Cleavage	| Symbols: | Glycosyl hydrolase family 38 protein | chr5:4508496-4514425 FORWARD LENGTH=3296	1
mol-miR-n59	AT5G13980.2	3	-1	1	24	485	508	UUUUGUGGGCUCUAGAUGGUGCCU	UCAGGCCAACUAGAGCUCAUAAAU	Cleavage	| Symbols: | Glycosyl hydrolase family 38 protein | chr5:4508496-4514666 FORWARD LENGTH=3309	1
mol-miR-n59	AT5G13980.3	3	-1	1	24	485	508	UUUUGUGGGCUCUAGAUGGUGCCU	UCAGGCCAACUAGAGCUCAUAAAU	Cleavage	| Symbols: | Glycosyl hydrolase family 38 protein | chr5:4508496-4514425 FORWARD LENGTH=3327	1
mol-miR-n59	AT5G38220.2	3	-1	1	24	861	884	UUUUGUGGGCUCUAGAUGGUGCCU	GAACUCUAUCCAGAGUUCAUAAAA	Cleavage	| Symbols: | alpha/beta-Hydrolases superfamily protein | chr5:15268868-15271335 FORWARD LENGTH=1340	1
mol-miR-n59	AT5G38220.3	3	-1	1	24	912	935	UUUUGUGGGCUCUAGAUGGUGCCU	GAACUCUAUCCAGAGUUCAUAAAA	Cleavage	| Symbols: | alpha/beta-Hydrolases superfamily protein | chr5:15268827-15271386 FORWARD LENGTH=1361	1
mol-miR-n59	AT5G38220.1	3	-1	1	24	871	894	UUUUGUGGGCUCUAGAUGGUGCCU	GAACUCUAUCCAGAGUUCAUAAAA	Cleavage	| Symbols: | alpha/beta-Hydrolases superfamily protein | chr5:15268868-15271353 FORWARD LENGTH=1368	1
mol-miR-n59	AT5G05460.1	3	-1	1	24	1688	1711	UUUUGUGGGCUCUAGAUGGUGCCU	UAUCUCCAUCAAGAGCCAGCAAAA	Cleavage	| Symbols: | Glycosyl hydrolase family 85 | chr5:1615529-1618902 FORWARD LENGTH=2260	1
mol-miR159a-3p_1	AT2G32460.2	3	-1	1	20	973	992	CUUGGAUUGAAGGGAGCUCU	AGAGCUUCCUUCAAACCAAA	Cleavage	| Symbols: MYB101, ATMYB101, ATM1 | myb domain protein 101 | chr2:13782208-13784471 REVERSE LENGTH=1760	1
mol-miR159a-3p_1	AT2G32460.1	3	-1	1	20	1005	1024	CUUGGAUUGAAGGGAGCUCU	AGAGCUUCCUUCAAACCAAA	Cleavage	| Symbols: MYB101, ATMYB101, ATM1 | myb domain protein 101 | chr2:13782208-13784471 REVERSE LENGTH=1792	1
mol-miR159a-3p_1	AT3G60460.1	3	-1	1	20	98	117	CUUGGAUUGAAGGGAGCUCU	GGAGCUCCAUUCGAUCCAAA	Cleavage	| Symbols: DUO1 | myb-like HTH transcriptional regulator family protein | chr3:22342429-22343491 REVERSE LENGTH=894	1
mol-miR159a-3p_1	AT1G20640.2	3	-1	1	20	251	270	CUUGGAUUGAAGGGAGCUCU	AUAGUUUCCUUCAAUCUGAG	Cleavage	| Symbols: | Plant regulator RWP-RK family protein | chr1:7154410-7158218 FORWARD LENGTH=3010	1
mol-miR159a-3p_1	AT1G20640.1	3	-1	1	20	309	328	CUUGGAUUGAAGGGAGCUCU	AUAGUUUCCUUCAAUCUGAG	Cleavage	| Symbols: | Plant regulator RWP-RK family protein | chr1:7154560-7158218 FORWARD LENGTH=3068	1
mol-miR159a-3p_1	AT2G04490.1	3	-1	1	20	2557	2576	CUUGGAUUGAAGGGAGCUCU	AGAUUUCCCUUCAGUUCAGG	Cleavage	| Symbols: | transposable element gene | chr2:1557260-1561743 REVERSE LENGTH=4484	1
mol-miR159a-3p_1	AT4G26930.1	3	-1	1	20	666	685	CUUGGAUUGAAGGGAGCUCU	UGAGCUCUCUUCAAACCAAA	Cleavage	| Symbols: MYB97, AtMYB97 | myb domain protein 97 | chr4:13527770-13529172 FORWARD LENGTH=1170	1
mol-miR159a-3p_1	AT2G26960.1	3	-1	1	20	865	884	CUUGGAUUGAAGGGAGCUCU	CGAGUUCCCUUCAUUCCAAU	Cleavage	| Symbols: AtMYB81, MYB81 | myb domain protein 81 | chr2:11506065-11507426 REVERSE LENGTH=1285	1
mol-miR159a-3p_1	AT2G06580.1	3	-1	1	20	264	283	CUUGGAUUGAAGGGAGCUCU	CGAGUUUCUUUCAAUCUAAC	Cleavage	| Symbols: | transposable element gene | chr2:2625043-2628033 FORWARD LENGTH=2991	1
mol-miR159a-3p_1	AT2G15940.1	3	-1	1	20	1247	1266	CUUGGAUUGAAGGGAGCUCU	GGAGCUGCCUUAGAUCCAAG	Cleavage	| Symbols: | transposable element gene | chr2:6942914-6944794 FORWARD LENGTH=1881	1
mol-miR159a-3p_1	AT1G42110.1	3	-1	1	20	1339	1358	CUUGGAUUGAAGGGAGCUCU	GGAGCUGCCUUAGAUCCAAG	Cleavage	| Symbols: | transposable element gene | chr1:15725298-15727434 FORWARD LENGTH=2137	1
mol-miR159a-3p_1	AT4G18890.1	3	-1	1	20	450	469	CUUGGAUUGAAGGGAGCUCU	CGUGCUUCCUACAAUCCAAG	Translation	| Symbols: BEH3 | BES1/BZR1 homolog 3 | chr4:10352622-10355555 FORWARD LENGTH=1303	1
mol-miR159a-3p_1	AT4G35785.3	3	-1	1	20	865	884	CUUGGAUUGAAGGGAGCUCU	UGUGCUUUCUUCAGUCCAGG	Cleavage	| Symbols: | RNA-binding (RRM/RBD/RNP motifs) family protein | chr4:16952969-16955266 REVERSE LENGTH=1399	1
mol-miR159a-3p_1	AT1G48090.1	3	-1	1	20	6900	6919	CUUGGAUUGAAGGGAGCUCU	GGAAUCCCCUUCAGUCCAAG	Cleavage	| Symbols: | calcium-dependent lipid-binding family protein | chr1:17732010-17758444 REVERSE LENGTH=12995	1
mol-miR159c_1	AT3G60460.1	3	-1	1	21	97	117	AUUGGAUUGAAGGGAGCUCCA	UGGAGCUCCAUUCGAUCCAAA	Cleavage	| Symbols: DUO1 | myb-like HTH transcriptional regulator family protein | chr3:22342429-22343491 REVERSE LENGTH=894	1
mol-miR159c_1	AT2G21600.1	3	-1	1	21	903	923	AUUGGAUUGAAGGGAGCUCCA	GUUAGUUCCCUUUAAUCCAAG	Cleavage	| Symbols: ATRER1B, RER1B | endoplasmatic reticulum retrieval protein 1B | chr2:9242801-9244833 FORWARD LENGTH=988	1
mol-miR159c_1	AT4G39090.1	3	-1	1	21	126	146	AUUGGAUUGAAGGGAGCUCCA	CUCUGCUUCCUUCAAUCUAAU	Cleavage	| Symbols: RD19, RD19A | Papain family cysteine protease | chr4:18215556-18217482 REVERSE LENGTH=1533	1
mol-miR159c_1	AT2G32460.2	3	-1	1	21	972	992	AUUGGAUUGAAGGGAGCUCCA	UAGAGCUUCCUUCAAACCAAA	Cleavage	| Symbols: MYB101, ATMYB101, ATM1 | myb domain protein 101 | chr2:13782208-13784471 REVERSE LENGTH=1760	1
mol-miR159c_1	AT2G32460.1	3	-1	1	21	1004	1024	AUUGGAUUGAAGGGAGCUCCA	UAGAGCUUCCUUCAAACCAAA	Cleavage	| Symbols: MYB101, ATMYB101, ATM1 | myb domain protein 101 | chr2:13782208-13784471 REVERSE LENGTH=1792	1
mol-miR159c_1	AT2G31070.1	3	-1	1	21	1381	1401	AUUGGAUUGAAGGGAGCUCCA	AGGGGUACCCUUCAGUCCAGU	Cleavage	| Symbols: TCP10 | TCP domain protein 10 | chr2:13220478-13222609 REVERSE LENGTH=2017	1
mol-miR159c_1	AT3G15030.3	3	-1	1	21	1301	1321	AUUGGAUUGAAGGGAGCUCCA	AGGGGUCCCCUUCAGUCCAGU	Cleavage	| Symbols: TCP4 | TCP family transcription factor 4 | chr3:5061681-5064115 FORWARD LENGTH=2033	1
mol-miR159c_1	AT3G15030.2	3	-1	1	21	1477	1497	AUUGGAUUGAAGGGAGCUCCA	AGGGGUCCCCUUCAGUCCAGU	Cleavage	| Symbols: TCP4 | TCP family transcription factor 4 | chr3:5061681-5064038 FORWARD LENGTH=2121	1
mol-miR159c_1	AT3G15030.1	3	-1	1	21	1477	1497	AUUGGAUUGAAGGGAGCUCCA	AGGGGUCCCCUUCAGUCCAGU	Cleavage	| Symbols: TCP4, MEE35 | TCP family transcription factor 4 | chr3:5061681-5064115 FORWARD LENGTH=2209	1
mol-miR159c_1	AT4G26930.1	3	-1	1	21	665	685	AUUGGAUUGAAGGGAGCUCCA	AUGAGCUCUCUUCAAACCAAA	Cleavage	| Symbols: MYB97, AtMYB97 | myb domain protein 97 | chr4:13527770-13529172 FORWARD LENGTH=1170	1
mol-miR159c_1	AT2G06580.1	3	-1	1	21	263	283	AUUGGAUUGAAGGGAGCUCCA	GCGAGUUUCUUUCAAUCUAAC	Cleavage	| Symbols: | transposable element gene | chr2:2625043-2628033 FORWARD LENGTH=2991	1
mol-miR159c_1	AT3G28153.1	3	-1	1	21	3063	3083	AUUGGAUUGAAGGGAGCUCCA	GCAAGCUUUUUUCAAUCUAAU	Cleavage	| Symbols: | transposable element gene | chr3:10478206-10483699 REVERSE LENGTH=5494	1
mol-miR159c_1	AT3G27150.1	3	-1	1	21	1597	1617	AUUGGAUUGAAGGGAGCUCCA	AUGAGCUUGUUUCAAUUCAAU	Cleavage	| Symbols: | Galactose oxidase/kelch repeat superfamily protein | chr3:10009442-10011641 REVERSE LENGTH=1632	1
mol-miR159c_1	AT3G54625.1	3	-1	1	21	531	551	AUUGGAUUGAAGGGAGCUCCA	CCGAGCUUCCUUUGAUCCCAU	Cleavage	| Symbols: | other RNA | chr3:20220810-20223024 FORWARD LENGTH=1890	1
mol-miR159c_1	AT1G30210.2	3	-1	1	21	1013	1033	AUUGGAUUGAAGGGAGCUCCA	AGGGGGACCCUUCAGUCCAAU	Cleavage	| Symbols: TCP24 | TEOSINTE BRANCHED 1, cycloidea, and PCF family 24 | chr1:10627185-10630610 REVERSE LENGTH=1553	1
mol-miR159c_1	AT4G18390.2	3	-1	1	21	1127	1147	AUUGGAUUGAAGGGAGCUCCA	AGGGGGACCCUUCAGUCCAAU	Cleavage	| Symbols: TCP2 | TEOSINTE BRANCHED 1, cycloidea and PCF transcription factor 2 | chr4:10162979-10165546 REVERSE LENGTH=1569	1
mol-miR159c_1	AT1G30210.1	3	-1	1	21	1132	1152	AUUGGAUUGAAGGGAGCUCCA	AGGGGGACCCUUCAGUCCAAU	Cleavage	| Symbols: TCP24, ATTCP24 | TEOSINTE BRANCHED 1, cycloidea, and PCF family 24 | chr1:10627185-10630538 REVERSE LENGTH=1672	1
mol-miR159c_1	AT4G18390.1	3	-1	1	21	1377	1397	AUUGGAUUGAAGGGAGCUCCA	AGGGGGACCCUUCAGUCCAAU	Cleavage	| Symbols: TCP2 | TEOSINTE BRANCHED 1, cycloidea and PCF transcription factor 2 | chr4:10162953-10165562 REVERSE LENGTH=1845	1
mol-miR159c_1	AT3G24315.1	3	-1	1	21	341	361	AUUGGAUUGAAGGGAGCUCCA	CUCAAUUCCCUUCAAUUCAAU	Cleavage	| Symbols: AtSec20 | Sec20 family protein | chr3:8820455-8822820 REVERSE LENGTH=1186	1
mol-miR159c_1	AT3G03970.2	3	-1	1	21	242	262	AUUGGAUUGAAGGGAGCUCCA	UAGGGUUAUCUUCAAUUCAAU	Cleavage	| Symbols: | ARM repeat superfamily protein | chr3:1027997-1030605 REVERSE LENGTH=2319	1
mol-miR159c_1	AT3G03970.3	3	-1	1	21	242	262	AUUGGAUUGAAGGGAGCUCCA	UAGGGUUAUCUUCAAUUCAAU	Cleavage	| Symbols: | ARM repeat superfamily protein | chr3:1027997-1030605 REVERSE LENGTH=2526	1
mol-miR159c_1	AT5G42645.1	3	-1	1	21	869	889	AUUGGAUUGAAGGGAGCUCCA	AAGAGCAUUCUUCGAUUCAAU	Cleavage	| Symbols: | transposable element gene | chr5:17090938-17095801 REVERSE LENGTH=4864	1
mol-miR171b_1	AT3G47170.1	3	-1	1	21	529	549	UUGAGCCGCGCCAAUAUCACA	GAUGGUAUUGGCAUGGCUCAG	Cleavage	| Symbols: | HXXXD-type acyl-transferase family protein | chr3:17368672-17370494 REVERSE LENGTH=1407	1
mol-miR171d_1	AT3G47170.1	3	-1	1	20	530	549	UUGAGCCGCGCCAAUAUCAC	AUGGUAUUGGCAUGGCUCAG	Cleavage	| Symbols: | HXXXD-type acyl-transferase family protein | chr3:17368672-17370494 REVERSE LENGTH=1407	1
mol-miR319e_1	AT2G26960.1	3	-1	1	19	865	883	UUGGACUGAAGGGAGCUCC	CGAGUUCCCUUCAUUCCAA	Cleavage	| Symbols: AtMYB81, MYB81 | myb domain protein 81 | chr2:11506065-11507426 REVERSE LENGTH=1285	1
mol-miR319e_1	AT5G67090.1	3	-1	1	19	1156	1174	UUGGACUGAAGGGAGCUCC	AGAGUUCCCUUCGGUUCAG	Cleavage	| Symbols: | Subtilisin-like serine endopeptidase family protein | chr5:26774018-26776391 REVERSE LENGTH=2374	1
mol-miR319e_1	AT2G29570.1	3	-1	1	19	111	129	UUGGACUGAAGGGAGCUCC	GGAGCUUCGUUUAGUUCAA	Translation	| Symbols: PCNA2, ATPCNA2 | proliferating cell nuclear antigen 2 | chr2:12649906-12651703 REVERSE LENGTH=1133	1
mol-miR319e_1	AT2G44450.1	3	-1	1	19	1165	1183	UUGGACUGAAGGGAGCUCC	GGAGUUCCCAUUGGUCCAA	Translation	| Symbols: BGLU15 | beta glucosidase 15 | chr2:18340921-18343849 FORWARD LENGTH=1671	1
mol-miR319e_1	AT5G35413.1	3	-1	1	19	2720	2738	UUGGACUGAAGGGAGCUCC	GGAGUUCCCUUCGGUUUGG	Cleavage	| Symbols: | transposable element gene | chr5:13639182-13643273 REVERSE LENGTH=4092	1
mol-miR319e_1	AT1G53230.1	3	-1	1	19	1186	1204	UUGGACUGAAGGGAGCUCC	GGGGUCCCCUUCAGUCCAU	Cleavage	| Symbols: TCP3 | TEOSINTE BRANCHED 1, cycloidea and PCF transcription factor 3 | chr1:19849788-19851725 REVERSE LENGTH=1844	1
mol-miR319e_1	AT1G35870.1	3	-1	1	19	2922	2940	UUGGACUGAAGGGAGCUCC	GGAUCUCCUUUCAUUCCAA	Cleavage	| Symbols: | transposable element gene | chr1:13335257-13339587 FORWARD LENGTH=4331	1
mol-miR390c-5p_1	AT3G17185.1	3	-1	1	21	461	481	GAGCUCAGGAGGGAUAGCGCC	UUGUCUAUCCCUCCUGAGCUA	Cleavage	| Symbols: TASIR-ARF, TAS3, ATTAS3 | TAS3/TASIR-ARF (TRANS-ACTING SIRNA3); other RNA | chr3:5861491-5862437 FORWARD LENGTH=555	2
mol-miR390c-5p_1	AT3G17185.2	3	-1	1	21	853	873	GAGCUCAGGAGGGAUAGCGCC	UUGUCUAUCCCUCCUGAGCUA	Cleavage	| Symbols: TASIR-ARF, TAS3, ATTAS3 | TAS3/TASIR-ARF (TRANS-ACTING SIRNA3); other RNA | chr3:5861491-5862437 FORWARD LENGTH=947	2
mol-miR390c-5p_1	AT1G47890.1	3	-1	1	21	2677	2697	GAGCUCAGGAGGGAUAGCGCC	GGUGAGAUUCCUCCUGAGCUC	Cleavage	| Symbols: AtRLP7, RLP7 | receptor like protein 7 | chr1:17643976-17647035 FORWARD LENGTH=3060	1
mol-miR390c-5p_1	AT5G57735.1	3	-1	1	21	418	438	GAGCUCAGGAGGGAUAGCGCC	GUUUCUAUUCCUCCUGAGCUU	Cleavage	| Symbols: TASIR-ARF | tasiR-ARF; other RNA | chr5:23394005-23394500 FORWARD LENGTH=496	1
mol-miR390c-5p_1	AT5G49615.1	3	-1	1	21	156	176	GAGCUCAGGAGGGAUAGCGCC	GACGCUAUCUUACCUGAGCUU	Translation	| Symbols: TAS3b | TAS3b (trans-acting siRNA 3b); other RNA | chr5:20134200-20134786 FORWARD LENGTH=484	2
mol-miR390c-5p_1	AT1G03590.1	3	-1	1	21	733	753	GAGCUCAGGAGGGAUAGCGCC	GUUGCUGUCCCUCCUGAAUUC	Cleavage	| Symbols: | Protein phosphatase 2C family protein | chr1:894254-897518 REVERSE LENGTH=2003	1
mol-miR390c-5p_1	AT3G11050.1	3	-1	1	21	74	94	GAGCUCAGGAGGGAUAGCGCC	CGCUCUCUCUCUCUUGAGCUC	Cleavage	| Symbols: ATFER2, FER2 | ferritin 2 | chr3:3463598-3465506 FORWARD LENGTH=1027	1
mol-miR390c-5p_1	AT1G79970.2	3	-1	1	21	532	552	GAGCUCAGGAGGGAUAGCGCC	CGGGCUUUCUCUUCUGAGCUC	Cleavage	| Symbols: | unknown protein; FUNCTIONS IN: molecular_function unknown; INVOLVED IN: biological_process unknown; LOCATED IN: chloroplast; EXPRESSED IN: 23 plant structures; EXPRESSED DURING: 13 growth stages; BEST Arabidopsis thaliana protein match is: Protein of unknown function (DUF581) (TAIR:AT2G25690.2); Has 35333 Blast hits to 34131 proteins in 2444 species: Archae - 798; Bacteria - 22429; M…	1
mol-miR390c-5p_1	AT1G79970.1	3	-1	1	21	532	552	GAGCUCAGGAGGGAUAGCGCC	CGGGCUUUCUCUUCUGAGCUC	Cleavage	| Symbols: | unknown protein; FUNCTIONS IN: molecular_function unknown; INVOLVED IN: biological_process unknown; LOCATED IN: chloroplast; EXPRESSED IN: 23 plant structures; EXPRESSED DURING: 13 growth stages; BEST Arabidopsis thaliana protein match is: Protein of unknown function (DUF581) (TAIR:AT2G25690.2); Has 30201 Blast hits to 17322 proteins in 780 species: Archae - 12; Bacteria - 1396; Meta…	1
mol-miR390c-5p_1	AT4G00730.1	3	-1	1	21	1273	1293	GAGCUCAGGAGGGAUAGCGCC	UUCGCUUUCCCUCCUGAUUUC	Cleavage	| Symbols: ANL2, AHDP | Homeobox-leucine zipper family protein / lipid-binding START domain-containing protein | chr4:299359-304508 REVERSE LENGTH=3196	1
mol-miR390c-5p_1	AT4G00730.2	3	-1	1	21	1273	1293	GAGCUCAGGAGGGAUAGCGCC	UUCGCUUUCCCUCCUGAUUUC	Cleavage	| Symbols: ANL2, AHDP | Homeobox-leucine zipper family protein / lipid-binding START domain-containing protein | chr4:299359-304508 REVERSE LENGTH=3287	1
mol-miR397b-5p_1	AT2G39660.1	3	-1	1	21	786	806	UCAUUGAGCGCAGCGUUGAUG	GGUCAAUGUUGCGCUUGAUGC	Cleavage	| Symbols: BIK1 | botrytis-induced kinase1 | chr2:16531688-16533931 FORWARD LENGTH=1773	1
mol-miR397b-5p_1	AT5G40942.1	3	-1	1	21	946	966	UCAUUGAGCGCAGCGUUGAUG	UGGAAACGCUGCGUUUAAUGA	Cleavage	| Symbols: RNR2B | pseudogene of ribonucleoside-diphosphate reductase small chain/ ribonucleotide reductase | chr5:16408166-16409165 FORWARD LENGTH=1000	1
mol-miR397b-5p_1	AT2G28940.2	3	-1	1	21	1234	1254	UCAUUGAGCGCAGCGUUGAUG	AAUCAAAGCUGAGCUCAAUGG	Translation	| Symbols: | Protein kinase superfamily protein | chr2:12426710-12428685 REVERSE LENGTH=1539	1
mol-miR397b-5p_1	AT2G28940.1	3	-1	1	21	1286	1306	UCAUUGAGCGCAGCGUUGAUG	AAUCAAAGCUGAGCUCAAUGG	Translation	| Symbols: | Protein kinase superfamily protein | chr2:12426710-12428730 REVERSE LENGTH=1591	1
mol-miR397b-5p_1	AT3G30411.1	3	-1	1	21	3247	3267	UCAUUGAGCGCAGCGUUGAUG	AGUCAAUGUUGUGUUUGAUGA	Cleavage	| Symbols: | transposable element gene | chr3:12028453-12033525 REVERSE LENGTH=5073	1
mol-miR397b-5p_1	AT5G40770.1	3	-1	1	21	593	613	UCAUUGAGCGCAGCGUUGAUG	CUUCAACAUUGUGCUUGAUGA	Cleavage	| Symbols: ATPHB3, PHB3 | prohibitin 3 | chr5:16314850-16316719 REVERSE LENGTH=1589	1
mol-miR397b-5p_1	AT2G15760.1	3	-1	1	21	1011	1031	UCAUUGAGCGCAGCGUUGAUG	GUUUAACCCUGCGGUCAAUGA	Cleavage	| Symbols: | Protein of unknown function (DUF1645) | chr2:6865610-6866877 REVERSE LENGTH=1268	1
mol-miR397b_2	AT1G44125.1	3	-1	1	21	4144	4164	UCAUUGAGUGCAUCGUUGAUG	UAUCAGCGAUGGGCUCAGUGA	Translation	| Symbols: | Potential natural antisense gene, locus overlaps with AT1G44120 | chr1:16780606-16786764 REVERSE LENGTH=5159	1
mol-miR397b_2	AT1G49530.1	3	-1	1	21	880	900	UCAUUGAGUGCAUCGUUGAUG	GAUGGAUGAUGUACUCGAUGA	Cleavage	| Symbols: GGPS6 | geranylgeranyl pyrophosphate synthase 6 | chr1:18332429-18333689 FORWARD LENGTH=1261	1
mol-miR397b_2	AT4G05490.1	3	-1	1	21	780	800	UCAUUGAGUGCAUCGUUGAUG	CCCCAAUGAUGUACUUGAUGA	Cleavage	| Symbols: | RNI-like superfamily protein | chr4:2771044-2772252 REVERSE LENGTH=924	1
mol-miR397b_2	AT1G21160.1	3	-1	1	21	2502	2522	UCAUUGAGUGCAUCGUUGAUG	GGUCAACGGUGUACUCCGUGA	Cleavage	| Symbols: | eukaryotic translation initiation factor 2 (eIF-2) family protein | chr1:7407955-7412857 REVERSE LENGTH=3724	1
mol-miR397b_2	AT1G22290.1	3	-1	1	21	555	575	UCAUUGAGUGCAUCGUUGAUG	GUUCGAUGAUGCAAUUAAUGA	Cleavage	| Symbols: | 14-3-3 family protein | chr1:7876966-7877915 REVERSE LENGTH=591	1
mol-miR397b_2	AT1G79600.1	3	-1	1	21	1533	1553	UCAUUGAGUGCAUCGUUGAUG	CUUUGACGAUGCACUUAAUUA	Cleavage	| Symbols: | Protein kinase superfamily protein | chr1:29949925-29952690 REVERSE LENGTH=2490	1
mol-miR397b_2	AT3G13065.1	3	-1	1	21	595	615	UCAUUGAGUGCAUCGUUGAUG	CCUCAAUGGUGAACUCAGUGA	Translation	| Symbols: SRF4 | STRUBBELIG-receptor family 4 | chr3:4187371-4191298 FORWARD LENGTH=2638	1
mol-miR397b_2	AT1G22290.2	3	-1	1	21	602	622	UCAUUGAGUGCAUCGUUGAUG	GUUCGAUGAUGCAAUUAAUGA	Cleavage	| Symbols: | 14-3-3 family protein | chr1:7876640-7877962 REVERSE LENGTH=888	1
mol-miR397b_2	AT5G44150.1	3	-1	1	21	1087	1107	UCAUUGAGUGCAUCGUUGAUG	UUUUAAUGAUGUGCUUGAUGA	Cleavage	| Symbols: | unknown protein; FUNCTIONS IN: molecular_function unknown; INVOLVED IN: biological_process unknown; LOCATED IN: chloroplast; EXPRESSED IN: 18 plant structures; EXPRESSED DURING: 13 growth stages; Has 35333 Blast hits to 34131 proteins in 2444 species: Archae - 798; Bacteria - 22429; Metazoa - 974; Fungi - 991; Plants - 531; Viruses - 0; Other Eukaryotes - 9610 (source: NCBI BLink). |…	1
mol-miR397b_2	AT3G24640.1	3	-1	1	21	54	74	UCAUUGAGUGCAUCGUUGAUG	CCGCAACAAUGCACUCAAUGC	Cleavage	| Symbols: | lyases | chr3:8992265-8992910 FORWARD LENGTH=435	1
mol-miR397b_2	AT4G34480.1	3	-1	1	21	468	488	UCAUUGAGUGCAUCGUUGAUG	UCUCGACGGUGAACUCGAUGA	Translation	| Symbols: | O-Glycosyl hydrolases family 17 protein | chr4:16480934-16483995 REVERSE LENGTH=1735	1
mol-miR397b_2	AT1G19360.1	3	-1	1	21	1112	1132	UCAUUGAGUGCAUCGUUGAUG	GUUCAAUGAUGUGUUUGAUGA	Cleavage	| Symbols: | Nucleotide-diphospho-sugar transferase family protein | chr1:6690456-6692477 REVERSE LENGTH=1769	1
mol-miR397b_2	AT5G08050.1	3	-1	1	21	99	119	UCAUUGAGUGCAUCGUUGAUG	CUUUAACAGUGCAUUCAAUGG	Cleavage	| Symbols: | Protein of unknown function (DUF1118) | chr5:2578345-2579163 FORWARD LENGTH=749	1
mol-miR408_2	AT5G07130.1	3	-1	1	21	99	119	CUGCACUGCCUCUUCCCUGGC	GCCGGUGAAGAGGCUGUGCAG	Cleavage	| Symbols: LAC13 | laccase 13 | chr5:2210567-2212620 FORWARD LENGTH=1805	1
mol-miR408_2	AT1G08260.1	3	-1	1	21	3824	3844	CUGCACUGCCUCUUCCCUGGC	GUCAGGGAAGAGGAGGUGUGG	Cleavage	| Symbols: EMB142, EMB2284, POL2A, TIL1, EMB529, ABO4, ESD7 | DNA polymerase epsilon catalytic subunit | chr1:2590944-2606892 FORWARD LENGTH=6486	1
mol-miR408_2	AT4G16630.1	3	-1	1	21	2578	2598	CUGCACUGCCUCUUCCCUGGC	AACAGGGCAGAGGCGGUGCCG	Cleavage	| Symbols: | DEA(D/H)-box RNA helicase family protein | chr4:9361984-9366748 REVERSE LENGTH=2861	1
mol-miR408_2	AT1G27630.1	3	-1	1	21	1239	1259	CUGCACUGCCUCUUCCCUGGC	CUCAUGAGAGAGGCAGUGUAG	Cleavage	| Symbols: CYCT1;3 | cyclin T 1;3 | chr1:9611103-9614336 FORWARD LENGTH=1529	1
mol-miR-n111	AT5G40250.1	3.5	-1	1	21	686	706	UUGAGCCGCGCCAAUAUCACU	GGUGGUAAUGGUGCUGCUCAA	Cleavage	| Symbols: | RING/U-box superfamily protein | chr5:16085764-16087543 FORWARD LENGTH=1780	1
mol-miR-n111	AT3G14025.1	3.5	-1	1	21	62	82	UUGAGCCGCGCCAAUAUCACU	UUUGAUAUUGGUGUGUCUCAC	Cleavage	| Symbols: | pseudogene of scarecrow transcription factor family protein | chr3:4644898-4645705 FORWARD LENGTH=808	1
mol-miR-n111	AT1G01420.1	3.5	-1	1	21	1189	1209	UUGAGCCGCGCCAAUAUCACU	GUGGAUGUUGGUGCGGCUCUA	Cleavage	| Symbols: UGT72B3 | UDP-glucosyl transferase 72B3 | chr1:154492-156011 REVERSE LENGTH=1520	1
mol-miR-n111	AT3G49740.1	3.5	-1	1	21	1009	1029	UUGAGCCGCGCCAAUAUCACU	GAAGAUUUUGGUGCGGCUCAU	Cleavage	| Symbols: | Tetratricopeptide repeat (TPR)-like superfamily protein | chr3:18447788-18450094 FORWARD LENGTH=2307	1
mol-miR-n111	AT1G43920.1	3.5	-1	1	21	440	460	UUGAGCCGCGCCAAUAUCACU	GAAGAAAUUGGUGCGGCUUGA	Cleavage	| Symbols: | transposable element gene | chr1:16659990-16660756 FORWARD LENGTH=686	1
mol-miR-n111	AT4G24290.2	3.5	-1	1	21	2044	2064	UUGAGCCGCGCCAAUAUCACU	AAUGGUGGUGGUGUGGCUCAG	Cleavage	| Symbols: | MAC/Perforin domain-containing protein | chr4:12594282-12598028 FORWARD LENGTH=2251	1
mol-miR-n111	AT4G24290.1	3.5	-1	1	21	2354	2374	UUGAGCCGCGCCAAUAUCACU	AAUGGUGGUGGUGUGGCUCAG	Cleavage	| Symbols: | MAC/Perforin domain-containing protein | chr4:12594282-12598028 FORWARD LENGTH=2561	1
mol-miR-n111	AT1G28440.1	3.5	-1	1	21	2584	2604	UUGAGCCGCGCCAAUAUCACU	GCUGAUUUUGGUGUGGCUAAA	Cleavage	| Symbols: HSL1 | HAESA-like 1 | chr1:9996824-10000447 FORWARD LENGTH=3357	1
mol-miR-n111	AT3G63530.2	3.5	-1	1	21	317	337	UUGAGCCGCGCCAAUAUCACU	UUUUAUGGUGGUGCGGCUCAG	Cleavage	| Symbols: BB, BB2 | RING/U-box superfamily protein | chr3:23456157-23458435 REVERSE LENGTH=1229	1
mol-miR-n111	AT3G63530.1	3.5	-1	1	21	338	358	UUGAGCCGCGCCAAUAUCACU	UUUUAUGGUGGUGCGGCUCAG	Cleavage	| Symbols: BB, BB2 | RING/U-box superfamily protein | chr3:23456157-23458459 REVERSE LENGTH=1250	1
mol-miR-n168	AT1G70110.1	3.5	-1	1	24	1581	1604	AUCAAUAUUCCAAAUGUUAAUGCU	UGUAUUUGCGUUUGGAAUAGUGAU	Cleavage	| Symbols: | Concanavalin A-like lectin protein kinase family protein | chr1:26406238-26408323 REVERSE LENGTH=2001	1
mol-miR-n168	AT1G18080.1	3.5	-1	1	24	1076	1099	AUCAAUAUUCCAAAUGUUAAUGCU	GUCAUUAGAGUUUGGGGUAUUGGU	Cleavage	| Symbols: ATARCA, RACK1A_AT, RACK1A | Transducin/WD40 repeat-like superfamily protein | chr1:6222201-6224151 FORWARD LENGTH=1358	1
mol-miR-n168	AT1G63260.2	3.5	-1	1	24	328	351	AUCAAUAUUCCAAAUGUUAAUGCU	AGUGAUAAUAUUUGGGGUGUGGAU	Cleavage	| Symbols: TET10 | tetraspanin10 | chr1:23466750-23469204 REVERSE LENGTH=1261	1
mol-miR-n168	AT1G63260.3	3.5	-1	1	24	314	337	AUCAAUAUUCCAAAUGUUAAUGCU	AGUGAUAAUAUUUGGGGUGUGGAU	Cleavage	| Symbols: TET10 | tetraspanin10 | chr1:23466746-23469190 REVERSE LENGTH=1327	1
mol-miR-n168	AT1G63260.1	3.5	-1	1	24	328	351	AUCAAUAUUCCAAAUGUUAAUGCU	AGUGAUAAUAUUUGGGGUGUGGAU	Cleavage	| Symbols: TET10 | tetraspanin10 | chr1:23466800-23469204 REVERSE LENGTH=1419	1
mol-miR-n168	AT1G41700.1	3.5	-1	1	24	2146	2169	AUCAAUAUUCCAAAUGUUAAUGCU	AUCUUUGACGUUUGGGGAAUUGAU	Cleavage	| Symbols: | transposable element gene | chr1:15488097-15491832 REVERSE LENGTH=3736	1
mol-miR-n168	AT1G62020.1	3.5	-1	1	24	623	646	AUCAAUAUUCCAAAUGUUAAUGCU	ACUGUUCGUGUUUGGGAUAUUGGU	Cleavage	| Symbols: | Coatomer, alpha subunit | chr1:22919534-22924024 FORWARD LENGTH=4098	1
mol-miR-n168	AT3G33066.1	3.5	-1	1	24	3188	3211	AUCAAUAUUCCAAAUGUUAAUGCU	AUCUUUGACGUUUGGGGAAUUGAU	Cleavage	| Symbols: | transposable element gene | chr3:13624114-13628913 REVERSE LENGTH=4800	1
mol-miR-n168	AT1G39590.1	3.5	-1	1	24	4743	4766	AUCAAUAUUCCAAAUGUUAAUGCU	AUCUUUGACGUUUGGGGAAUUGAU	Cleavage	| Symbols: | transposable element gene | chr1:14807800-14813997 FORWARD LENGTH=6198	1
mol-miR-n168	AT1G40095.1	3.5	-1	1	24	4732	4755	AUCAAUAUUCCAAAUGUUAAUGCU	AUCUUUGACGUUUGGGGAAUUGAU	Cleavage	| Symbols: | transposable element gene | chr1:15044573-15050812 REVERSE LENGTH=6240	1
mol-miR-n168	AT5G31804.1	3.5	-1	1	24	4783	4806	AUCAAUAUUCCAAAUGUUAAUGCU	AUCUUUGACGUUUGGGGAAUUGAU	Cleavage	| Symbols: | transposable element gene | chr5:11715184-11721564 REVERSE LENGTH=6381	1
mol-miR-n168	AT1G40077.1	3.5	-1	1	24	4743	4766	AUCAAUAUUCCAAAUGUUAAUGCU	AUCUUUGACGUUUGGGGAAUUGAU	Cleavage	| Symbols: | transposable element gene | chr1:14899838-14906596 REVERSE LENGTH=6759	1
mol-miR-n168	AT1G37060.1	3.5	-1	1	24	4720	4743	AUCAAUAUUCCAAAUGUUAAUGCU	AACUUUGACGUUUGGGGAAUUGAU	Cleavage	| Symbols: | transposable element gene | chr1:14084522-14090143 FORWARD LENGTH=5622	1
mol-miR-n168	AT5G34985.1	3.5	-1	1	24	4744	4767	AUCAAUAUUCCAAAUGUUAAUGCU	AUCUUUGACGUUUGGGGAAUUGAU	Cleavage	| Symbols: | transposable element gene | chr5:13264941-13270577 REVERSE LENGTH=5637	1
mol-miR-n168	AT5G32345.1	3.5	-1	1	24	8888	8911	AUCAAUAUUCCAAAUGUUAAUGCU	AUCUUUGACGUUUGGGGAAUUGAU	Cleavage	| Symbols: | transposable element gene | chr5:11977548-11987264 FORWARD LENGTH=9717	1
mol-miR-n168	AT5G30406.1	3.5	-1	1	24	3688	3711	AUCAAUAUUCCAAAUGUUAAUGCU	AUUUUUGACGUUUGGGGAAUUGAU	Cleavage	| Symbols: | transposable element gene | chr5:11368303-11372538 REVERSE LENGTH=4236	1
mol-miR-n168	AT1G52120.1	3.5	-1	1	24	996	1019	AUCAAUAUUCCAAAUGUUAAUGCU	GGAAGUGACAUUUGGGAUGAUGGU	Cleavage	| Symbols: | Mannose-binding lectin superfamily protein | chr1:19396081-19398244 REVERSE LENGTH=1573	1
mol-miR-n168	AT3G07740.3	3.5	-1	1	24	1334	1357	AUCAAUAUUCCAAAUGUUAAUGCU	GGUUUGGACACUUGGGAUGUUGAU	Cleavage	| Symbols: ADA2A, ATADA2A, HAC10, HXA02, HXA2 | homolog of yeast ADA2 2A | chr3:2469783-2472636 REVERSE LENGTH=1816	1
mol-miR-n168	AT3G07740.4	3.5	-1	1	24	1450	1473	AUCAAUAUUCCAAAUGUUAAUGCU	GGUUUGGACACUUGGGAUGUUGAU	Cleavage	| Symbols: ADA2A | homolog of yeast ADA2 2A | chr3:2469831-2473095 REVERSE LENGTH=1884	1
mol-miR-n168	AT3G07740.1	3.5	-1	1	24	1429	1452	AUCAAUAUUCCAAAUGUUAAUGCU	GGUUUGGACACUUGGGAUGUUGAU	Cleavage	| Symbols: ADA2A, ATADA2A, HAC10, HXA02, HXA2 | homolog of yeast ADA2 2A | chr3:2469783-2473095 REVERSE LENGTH=1911	1
mol-miR-n168	AT3G07740.2	3.5	-1	1	24	1515	1538	AUCAAUAUUCCAAAUGUUAAUGCU	GGUUUGGACACUUGGGAUGUUGAU	Cleavage	| Symbols: ADA2A, ATADA2A, HAC10, HXA02, HXA2 | homolog of yeast ADA2 2A | chr3:2469783-2473079 REVERSE LENGTH=1997	1
mol-miR-n168	AT1G69780.1	3.5	-1	1	24	1165	1188	AUCAAUAUUCCAAAUGUUAAUGCU	UUUUUUUGUAUUUGGAAUUUUGAU	Cleavage	| Symbols: ATHB13 | Homeobox-leucine zipper protein family | chr1:26258939-26260751 FORWARD LENGTH=1398	1
mol-miR-n168	AT1G80960.3	3.5	-1	1	24	172	195	AUCAAUAUUCCAAAUGUUAAUGCU	UGUGAUAAGGUUUGGAAUCUUGGU	Cleavage	| Symbols: | F-box and Leucine Rich Repeat domains containing protein | chr1:30415837-30418291 FORWARD LENGTH=1598	1
mol-miR-n168	AT1G80960.1	3.5	-1	1	24	112	135	AUCAAUAUUCCAAAUGUUAAUGCU	UGUGAUAAGGUUUGGAAUCUUGGU	Cleavage	| Symbols: | F-box and Leucine Rich Repeat domains containing protein | chr1:30415987-30418291 FORWARD LENGTH=1610	1
mol-miR-n168	AT1G80960.2	3.5	-1	1	24	172	195	AUCAAUAUUCCAAAUGUUAAUGCU	UGUGAUAAGGUUUGGAAUCUUGGU	Cleavage	| Symbols: | F-box and Leucine Rich Repeat domains containing protein | chr1:30415837-30418323 FORWARD LENGTH=1702	1
mol-miR-n168	AT1G49550.1	3.5	-1	1	24	260	283	AUCAAUAUUCCAAAUGUUAAUGCU	AGUUGAAAUGUUUGGAAUAUUGUU	Cleavage	| Symbols: | transposable element gene | chr1:18338841-18339830 FORWARD LENGTH=990	1
mol-miR-n313	AT3G45577.1	3.5	-1	1	24	30	53	UGCUCACUAUAUAACAUUUAACUC	GAGUGAAAUAUUGUAUAGUGAACG	Cleavage	| Symbols: | tRNA-intron endonucleases | chr3:16728701-16729547 FORWARD LENGTH=847	1
mol-miR-n313	AT4G33030.1	3.5	-1	1	24	1774	1797	UGCUCACUAUAUAACAUUUAACUC	GCCUUAAAUGUUAUGUAAUGAGAA	Cleavage	| Symbols: SQD1 | sulfoquinovosyldiacylglycerol 1 | chr4:15935416-15937807 FORWARD LENGTH=1840	1
mol-miR-n313	AT3G04680.2	3.5	-1	1	24	1709	1732	UGCUCACUAUAUAACAUUUAACUC	UAAUUUGAUGUUAUGAAGUGAGCA	Cleavage	| Symbols: CLPS3 | CLP-similar protein 3 | chr3:1269853-1272916 REVERSE LENGTH=1752	1
mol-miR-n313	AT3G04680.1	3.5	-1	1	24	1758	1781	UGCUCACUAUAUAACAUUUAACUC	UAAUUUGAUGUUAUGAAGUGAGCA	Cleavage	| Symbols: CLPS3 | CLP-similar protein 3 | chr3:1269853-1272962 REVERSE LENGTH=1801	1
mol-miR-n313	AT2G01500.1	3.5	-1	1	24	1135	1157	UGCUCACUAUAUAACAUUUAACUC	GUAGUAAAUGUUAUAUAG-GAGCG	Cleavage	| Symbols: PFS2, WOX6, HOS9 | Homeodomain-like superfamily protein | chr2:224156-226192 REVERSE LENGTH=1325	1
mol-miR-n313	AT3G21780.1	3.5	-1	1	24	1453	1476	UGCUCACUAUAUAACAUUUAACUC	AUUGAAAAUGUUGUAUAAUGGGCC	Cleavage	| Symbols: UGT71B6 | UDP-glucosyl transferase 71B6 | chr3:7675004-7676494 REVERSE LENGTH=1491	1
mol-miR-n313	AT5G50230.1	3.5	-1	1	24	1429	1452	UGCUCACUAUAUAACAUUUAACUC	UAUCUAAAGGCAAUAUAGUGAGCA	Cleavage	| Symbols: | Transducin/WD40 repeat-like superfamily protein | chr5:20448370-20450881 REVERSE LENGTH=1818	1
mol-miR-n313	AT5G08360.1	3.5	-1	1	24	564	587	UGCUCACUAUAUAACAUUUAACUC	CUAUGAGGUGGUAUAUGGUGAGUG	Cleavage	| Symbols: | Protein of unknown function (DUF789) | chr5:2689713-2690974 FORWARD LENGTH=807	1
mol-miR-n313	AT3G21600.2	3.5	-1	1	24	1107	1130	UGCUCACUAUAUAACAUUUAACUC	CAAGAAAGUGAUAUAUAGUGGGUU	Cleavage	| Symbols: | Senescence/dehydration-associated protein-related | chr3:7606545-7608364 REVERSE LENGTH=1307	1
mol-miR-n313	AT3G21600.1	3.5	-1	1	24	1158	1181	UGCUCACUAUAUAACAUUUAACUC	CAAGAAAGUGAUAUAUAGUGGGUU	Cleavage	| Symbols: | Senescence/dehydration-associated protein-related | chr3:7606507-7608407 REVERSE LENGTH=1396	1
mol-miR-n313	AT3G27010.1	3.5	-1	1	24	1188	1211	UGCUCACUAUAUAACAUUUAACUC	AAAGAAAAGGUUAUAUACUGAGUG	Cleavage	| Symbols: AT-TCP20, PCF1, TCP20, ATTCP20 | TEOSINTE BRANCHED 1, cycloidea, PCF (TCP)-domain family protein 20 | chr3:9957376-9958898 REVERSE LENGTH=1420	1
mol-miR-n59	AT5G23270.1	3.5	-1	1	24	158	181	UUUUGUGGGCUCUAGAUGGUGCCU	CAUCAUCAUCUAGAGCCCCAAAAA	Cleavage	| Symbols: STP11, ATSTP11 | sugar transporter 11 | chr5:7838906-7841026 FORWARD LENGTH=1923	1
mol-miR-n59	AT1G67040.1	3.5	-1	1	24	2511	2534	UUUUGUGGGCUCUAGAUGGUGCCU	AGGCUACCUCUAGAGCCUAUAGAA	Cleavage	| Symbols: | unknown protein; FUNCTIONS IN: molecular_function unknown; INVOLVED IN: biological_process unknown; LOCATED IN: cellular_component unknown; EXPRESSED IN: 20 plant structures; EXPRESSED DURING: 11 growth stages; BEST Arabidopsis thaliana protein match is: unknown protein (TAIR:AT5G26910.3); Has 89 Blast hits to 84 proteins in 15 species: Archae - 0; Bacteria - 0; Metazoa - 5; Fungi - …	1
mol-miR-n59	AT2G31720.1	3.5	-1	1	24	289	312	UUUUGUGGGCUCUAGAUGGUGCCU	UCGUGCCAUCUAGAGUCCAAGAGG	Cleavage	| Symbols: | Domain of unknown function (DUF313) | chr2:13485034-13485975 REVERSE LENGTH=942	1
mol-miR-n59	AT3G16550.1	3.5	-1	1	24	890	913	UUUUGUGGGCUCUAGAUGGUGCCU	ACUCAUCGUCGGGGGCUCACAAAA	Cleavage	| Symbols: DEGP12 | DEGP protease 12 | chr3:5629920-5632417 REVERSE LENGTH=1476	1
mol-miR-n59	AT1G02260.1	3.5	-1	1	24	245	268	UUUUGUGGGCUCUAGAUGGUGCCU	AAUCACCAACUAGGGUUUACAAAG	Cleavage	| Symbols: | Divalent ion symporter | chr1:440441-442877 REVERSE LENGTH=2146	1
mol-miR-n59	AT4G06477.1	3.5	-1	1	24	3860	3883	UUUUGUGGGCUCUAGAUGGUGCCU	GGUCAAAAUUUGGAGUCCACAAAA	Cleavage	| Symbols: | transposable element gene | chr4:3060975-3065294 REVERSE LENGTH=4320	1
mol-miR-n59	AT1G72440.1	3.5	-1	1	24	3074	3096	UUUUGUGGGCUCUAGAUGGUGCCU	AAGCAACAUC-AGAGCCCACAAAG	Cleavage	| Symbols: EDA25, SWA2 | CCAAT-binding factor | chr1:27268165-27273596 REVERSE LENGTH=3292	1
mol-miR-n59	AT3G04460.1	3.5	-1	1	24	1484	1507	UUUUGUGGGCUCUAGAUGGUGCCU	AGCUUUCAUUUAGAGCUCACCAAG	Cleavage	| Symbols: PEX12, ATPEX12, APM4 | peroxin-12 | chr3:1186484-1189478 FORWARD LENGTH=1723	1
mol-miR-n59	AT5G25070.1	3.5	-1	1	24	1889	1912	UUUUGUGGGCUCUAGAUGGUGCCU	AGAAACCAUCAAGAGGCUACAAGA	Cleavage	| Symbols: | unknown protein; FUNCTIONS IN: molecular_function unknown; INVOLVED IN: biological_process unknown; LOCATED IN: cellular_component unknown; EXPRESSED IN: 23 plant structures; EXPRESSED DURING: 13 growth stages; Has 1807 Blast hits to 1807 proteins in 277 species: Archae - 0; Bacteria - 0; Metazoa - 736; Fungi - 347; Plants - 385; Viruses - 0; Other Eukaryotes - 339 (source: NCBI BLin…	1
mol-miR-n59	AT1G42420.1	3.5	-1	1	24	1182	1205	UUUUGUGGGCUCUAGAUGGUGCCU	AGAAGCUAUCUGGUGUUCACAAAA	Translation	| Symbols: | transposable element gene | chr1:15873298-15878184 REVERSE LENGTH=4887	1
mol-miR-n59	AT4G01883.1	3.5	-1	1	24	1060	1083	UUUUGUGGGCUCUAGAUGGUGCCU	AUCUGUAAUUUAGAGCCCACAAGU	Cleavage	| Symbols: | Polyketide cyclase / dehydrase and lipid transport protein | chr4:813068-815170 FORWARD LENGTH=1139	1
mol-miR-n59	AT5G56620.1	3.5	-1	1	24	344	367	UUUUGUGGGCUCUAGAUGGUGCCU	ACAAACCAUCAAGAGCUUACACAA	Cleavage	| Symbols: anac099, NAC099 | NAC domain containing protein 99 | chr5:22918521-22921139 REVERSE LENGTH=1161	1
mol-miR-n59	AT5G18610.1	3.5	-1	1	24	376	399	UUUUGUGGGCUCUAGAUGGUGCCU	AAAGGUCGUCUAGAGACCACAGGA	Cleavage	| Symbols: | Protein kinase superfamily protein | chr5:6192443-6195753 FORWARD LENGTH=2005	1
mol-miR-n59	AT5G18610.2	3.5	-1	1	24	452	475	UUUUGUGGGCUCUAGAUGGUGCCU	AAAGGUCGUCUAGAGACCACAGGA	Cleavage	| Symbols: | Protein kinase superfamily protein | chr5:6192443-6195753 FORWARD LENGTH=2081	1
mol-miR-n59	AT1G79560.1	3.5	-1	1	24	915	938	UUUUGUGGGCUCUAGAUGGUGCCU	GAUGACGAUCUAGAGACCACAGAG	Cleavage	| Symbols: EMB156, EMB36, EMB1047, FTSH12 | FTSH protease 12 | chr1:29926794-29932585 FORWARD LENGTH=3486	1
mol-miR-n59	AT4G26190.1	3.5	-1	1	24	3320	3343	UUUUGUGGGCUCUAGAUGGUGCCU	GUCGACUCUCUAGAGCUCACAACA	Cleavage	| Symbols: | Haloacid dehalogenase-like hydrolase (HAD) superfamily protein | chr4:13262236-13266966 REVERSE LENGTH=3520	1
mol-miR-n59	AT2G16676.1	3.5	-1	1	24	547	570	UUUUGUGGGCUCUAGAUGGUGCCU	GUCUGACAUCUAGAGUUCACGGGA	Cleavage	| Symbols: | unknown protein; BEST Arabidopsis thaliana protein match is: unknown protein (TAIR:AT4G02000.1); Has 35333 Blast hits to 34131 proteins in 2444 species: Archae - 798; Bacteria - 22429; Metazoa - 974; Fungi - 991; Plants - 531; Viruses - 0; Other Eukaryotes - 9610 (source: NCBI BLink). | chr2:7230346-7232223 REVERSE LENGTH=1878	1
mol-miR159a-3p_1	AT2G46890.1	3.5	-1	1	20	141	160	CUUGGAUUGAAGGGAGCUCU	AGAGCUCUCUUCUAUUCAAU	Cleavage	| Symbols: | Protein of unknown function (DUF1295) | chr2:19266733-19268170 REVERSE LENGTH=1151	1
mol-miR159a-3p_1	AT5G67090.1	3.5	-1	1	20	1156	1175	CUUGGAUUGAAGGGAGCUCU	AGAGUUCCCUUCGGUUCAGU	Cleavage	| Symbols: | Subtilisin-like serine endopeptidase family protein | chr5:26774018-26776391 REVERSE LENGTH=2374	1
mol-miR159a-3p_1	AT5G55930.1	3.5	-1	1	20	2725	2744	CUUGGAUUGAAGGGAGCUCU	AGAGCUUUCUUCAUUCCAAC	Cleavage	| Symbols: ATOPT1, OPT1 | oligopeptide transporter 1 | chr5:22652715-22656106 FORWARD LENGTH=2820	1
mol-miR159a-3p_1	AT5G09410.1	3.5	-1	1	20	2652	2671	CUUGGAUUGAAGGGAGCUCU	AGAGUUUCUUUUAAUCCGAC	Cleavage	| Symbols: EICBP.B, CAMTA1 | ethylene induced calmodulin binding protein | chr5:2921268-2927416 FORWARD LENGTH=3284	1
mol-miR159a-3p_1	AT5G09410.2	3.5	-1	1	20	2706	2725	CUUGGAUUGAAGGGAGCUCU	AGAGUUUCUUUUAAUCCGAC	Cleavage	| Symbols: EICBP.B, CAMTA1 | ethylene induced calmodulin binding protein | chr5:2921268-2927416 FORWARD LENGTH=3338	1
mol-miR159a-3p_1	AT5G09410.3	3.5	-1	1	20	2760	2779	CUUGGAUUGAAGGGAGCUCU	AGAGUUUCUUUUAAUCCGAC	Cleavage	| Symbols: EICBP.B | ethylene induced calmodulin binding protein | chr5:2920827-2927420 FORWARD LENGTH=3396	1
mol-miR159a-3p_1	AT3G06450.2	3.5	-1	1	20	2228	2247	CUUGGAUUGAAGGGAGCUCU	AGAGCUCCGUUCAGUCCACG	Cleavage	| Symbols: | HCO3- transporter family | chr3:1975959-1979588 REVERSE LENGTH=2434	1
mol-miR159a-3p_1	AT3G06450.1	3.5	-1	1	20	2389	2408	CUUGGAUUGAAGGGAGCUCU	AGAGCUCCGUUCAGUCCACG	Cleavage	| Symbols: | HCO3- transporter family | chr3:1975959-1980036 REVERSE LENGTH=2595	1
mol-miR159a-3p_1	AT5G01770.1	3.5	-1	1	20	3526	3545	CUUGGAUUGAAGGGAGCUCU	AGGGUUUUCGUCAAUCCAAG	Translation	| Symbols: RAPTOR1A, ATRAPTOR1A, RAPTOR2 | HEAT repeat ;WD domain, G-beta repeat protein protein | chr5:294313-301984 REVERSE LENGTH=4448	1
mol-miR159a-3p_1	AT2G34010.1	3.5	-1	1	20	439	458	CUUGGAUUGAAGGGAGCUCU	AGAGCCCCCUUCAAACCAAA	Cleavage	| Symbols: | unknown protein; BEST Arabidopsis thaliana protein match is: unknown protein (TAIR:AT1G29010.1); Has 32 Blast hits to 31 proteins in 9 species: Archae - 0; Bacteria - 0; Metazoa - 0; Fungi - 5; Plants - 25; Viruses - 0; Other Eukaryotes - 2 (source: NCBI BLink). | chr2:14368856-14370438 FORWARD LENGTH=1221	1
mol-miR159a-3p_1	AT1G59830.1	3.5	-1	1	20	1033	1052	CUUGGAUUGAAGGGAGCUCU	AGAACUUCCUUCAAUUCGAU	Cleavage	| Symbols: PP2A-1 | protein phosphatase 2A-2 | chr1:22020519-22022484 REVERSE LENGTH=1301	1
mol-miR159a-3p_1	AT1G59830.2	3.5	-1	1	20	1122	1141	CUUGGAUUGAAGGGAGCUCU	AGAACUUCCUUCAAUUCGAU	Cleavage	| Symbols: PP2A-1 | protein phosphatase 2A-2 | chr1:22020552-22022484 REVERSE LENGTH=1357	1
mol-miR159a-3p_1	AT2G29570.1	3.5	-1	1	20	111	130	CUUGGAUUGAAGGGAGCUCU	GGAGCUUCGUUUAGUUCAAG	Cleavage	| Symbols: PCNA2, ATPCNA2 | proliferating cell nuclear antigen 2 | chr2:12649906-12651703 REVERSE LENGTH=1133	1
mol-miR159a-3p_1	AT5G55020.1	3.5	-1	1	20	1170	1189	CUUGGAUUGAAGGGAGCUCU	GCAGCUCCCUUCAAACCAAA	Cleavage	| Symbols: ATMYB120, MYB120 | myb domain protein 120 | chr5:22324599-22326248 REVERSE LENGTH=1572	1
mol-miR159a-3p_1	AT4G19160.3	3.5	-1	1	20	802	821	CUUGGAUUGAAGGGAGCUCU	ACAGUUCUCUUCGAUCUGAG	Cleavage	| Symbols: | unknown protein; Has 315 Blast hits to 315 proteins in 152 species: Archae - 0; Bacteria - 250; Metazoa - 2; Fungi - 0; Plants - 46; Viruses - 0; Other Eukaryotes - 17 (source: NCBI BLink). | chr4:10477296-10480139 FORWARD LENGTH=1743	1
mol-miR159a-3p_1	AT5G17580.1	3.5	-1	1	20	439	458	CUUGGAUUGAAGGGAGCUCU	AAAGCUUCCUACGAUCCAAG	Translation	| Symbols: | Phototropic-responsive NPH3 family protein | chr5:5795302-5797178 FORWARD LENGTH=1794	1
mol-miR159a-3p_1	AT4G19160.2	3.5	-1	1	20	1082	1101	CUUGGAUUGAAGGGAGCUCU	ACAGUUCUCUUCGAUCUGAG	Cleavage	| Symbols: | unknown protein; Has 35333 Blast hits to 34131 proteins in 2444 species: Archae - 798; Bacteria - 22429; Metazoa - 974; Fungi - 991; Plants - 531; Viruses - 0; Other Eukaryotes - 9610 (source: NCBI BLink). | chr4:10477306-10480141 FORWARD LENGTH=2022	1
mol-miR159a-3p_1	AT4G19160.1	3.5	-1	1	20	1108	1127	CUUGGAUUGAAGGGAGCUCU	ACAGUUCUCUUCGAUCUGAG	Cleavage	| Symbols: | unknown protein; Has 30201 Blast hits to 17322 proteins in 780 species: Archae - 12; Bacteria - 1396; Metazoa - 17338; Fungi - 3422; Plants - 5037; Viruses - 0; Other Eukaryotes - 2996 (source: NCBI BLink). | chr4:10477306-10480120 FORWARD LENGTH=2027	1
mol-miR159a-3p_1	AT1G14740.1	3.5	-1	1	20	384	403	CUUGGAUUGAAGGGAGCUCU	AGAGAUUUCUUCAAUUUGAG	Cleavage	| Symbols: | Protein of unknown function (DUF1423) | chr1:5075213-5077791 REVERSE LENGTH=2498	1
mol-miR159a-3p_1	AT1G29740.1	3.5	-1	1	20	1984	2003	CUUGGAUUGAAGGGAGCUCU	AGAGGUUCCUUCAGUUUGAG	Cleavage	| Symbols: | Leucine-rich repeat transmembrane protein kinase | chr1:10407379-10412997 REVERSE LENGTH=3237	1
mol-miR159a-3p_1	AT5G16650.1	3.5	-1	1	20	165	184	CUUGGAUUGAAGGGAGCUCU	UCAGCUCCUUUCAGUUUAGG	Cleavage	| Symbols: | Chaperone DnaJ-domain superfamily protein | chr5:5463177-5465331 REVERSE LENGTH=912	1
mol-miR159a-3p_1	AT5G60060.1	3.5	-1	1	20	268	287	CUUGGAUUGAAGGGAGCUCU	GAAGCUCCUUUGAAUCCGAG	Cleavage	| Symbols: | Protein of unknown function (DUF295) | chr5:24188600-24189724 REVERSE LENGTH=1125	1
mol-miR159a-3p_1	AT4G27330.1	3.5	-1	1	20	538	557	CUUGGAUUGAAGGGAGCUCU	UGAGCUCUCUUCAAUCUCAA	Cleavage	| Symbols: SPL, NZZ | sporocyteless (SPL) | chr4:13682078-13683538 REVERSE LENGTH=1273	1
mol-miR159a-3p_1	AT1G69330.1	3.5	-1	1	20	139	158	CUUGGAUUGAAGGGAGCUCU	GAAGCUCUUUUCAAUCUGGG	Cleavage	| Symbols: | RING/U-box superfamily protein | chr1:26063816-26065505 REVERSE LENGTH=1374	1
mol-miR159a-3p_1	AT5G27395.1	3.5	-1	1	20	264	283	CUUGGAUUGAAGGGAGCUCU	UGAGUUCUCUUUGAUUCAAA	Cleavage	| Symbols: | Mitochondrial inner membrane translocase complex, subunit Tim44-related protein | chr5:9671496-9674256 REVERSE LENGTH=1462	1
mol-miR159a-3p_1	AT2G27810.2	3.5	-1	1	20	972	991	CUUGGAUUGAAGGGAGCUCU	GAGGCUUCCUUUGAUUCAAG	Cleavage	| Symbols: | nucleobase-ascorbate transporter 12 | chr2:11852080-11856291 FORWARD LENGTH=2549	1
mol-miR159a-3p_1	AT2G27810.3	3.5	-1	1	20	972	991	CUUGGAUUGAAGGGAGCUCU	GAGGCUUCCUUUGAUUCAAG	Cleavage	| Symbols: | nucleobase-ascorbate transporter 12 | chr2:11852080-11856274 FORWARD LENGTH=2678	1
mol-miR159a-3p_1	AT2G27810.1	3.5	-1	1	20	972	991	CUUGGAUUGAAGGGAGCUCU	GAGGCUUCCUUUGAUUCAAG	Cleavage	| Symbols: ATNAT12, NAT12 | nucleobase-ascorbate transporter 12 | chr2:11852080-11856291 FORWARD LENGTH=2691	1
mol-miR159a-3p_1	AT2G06650.1	3.5	-1	1	20	317	336	CUUGGAUUGAAGGGAGCUCU	CGAGUUUUUUUCAAUCUAAC	Cleavage	| Symbols: | transposable element gene | chr2:2649058-2652090 FORWARD LENGTH=3033	1
mol-miR159a-3p_1	AT2G15550.1	3.5	-1	1	20	1619	1638	CUUGGAUUGAAGGGAGCUCU	UGAGCUCGCUUCAAUCGGAG	Cleavage	| Symbols: | transposable element gene | chr2:6783186-6785180 REVERSE LENGTH=1770	1
mol-miR159a-3p_1	AT1G20950.1	3.5	-1	1	20	325	344	CUUGGAUUGAAGGGAGCUCU	CGAGCUUCCUUCAGUUAGAG	Cleavage	| Symbols: | Phosphofructokinase family protein | chr1:7297239-7301415 REVERSE LENGTH=2152	1
mol-miR159a-3p_1	AT5G24240.1	3.5	-1	1	20	440	459	CUUGGAUUGAAGGGAGCUCU	UGAGCUCUCUUCAUUCCCAG	Cleavage	| Symbols: | Phosphatidylinositol 3- and 4-kinase ;Ubiquitin family protein | chr5:8230942-8234150 REVERSE LENGTH=2380	1
mol-miR159a-3p_1	AT4G22415.1	3.5	-1	1	20	3334	3353	CUUGGAUUGAAGGGAGCUCU	GGAUCUCCCUUCAUUCCAAA	Cleavage	| Symbols: | transposable element gene | chr4:11820325-11825184 REVERSE LENGTH=4860	1
mol-miR159a-3p_1	AT3G33076.1	3.5	-1	1	20	3307	3326	CUUGGAUUGAAGGGAGCUCU	GGAUCUCCCUUCAUUCCAAA	Cleavage	| Symbols: | transposable element gene | chr3:13739731-13744449 REVERSE LENGTH=4719	1
mol-miR159a-3p_1	AT5G28335.1	3.5	-1	1	20	3573	3592	CUUGGAUUGAAGGGAGCUCU	GGAUCUCCCUUCAUUCCAAA	Cleavage	| Symbols: | transposable element gene | chr5:10308601-10313586 REVERSE LENGTH=4986	1
mol-miR159a-3p_1	AT3G33084.1	3.5	-1	1	20	3615	3634	CUUGGAUUGAAGGGAGCUCU	GGAUCUCCCUUCAUUCCAAA	Cleavage	| Symbols: | transposable element gene | chr3:13675144-13680170 FORWARD LENGTH=5027	1
mol-miR159a-3p_1	AT1G52100.1	3.5	-1	1	20	497	516	CUUGGAUUGAAGGGAGCUCU	CAAGAUUCCUUCAAUCCAAU	Cleavage	| Symbols: | Mannose-binding lectin superfamily protein | chr1:19383122-19385533 REVERSE LENGTH=1554	1
mol-miR159a-3p_1	AT1G74420.2	3.5	-1	1	20	1174	1193	CUUGGAUUGAAGGGAGCUCU	AAAUCUCCCUUCAAGCCAAG	Cleavage	| Symbols: FUT3, ATFUT3 | fucosyltransferase 3 | chr1:27967894-27969803 REVERSE LENGTH=1709	1
mol-miR159a-3p_1	AT1G52100.2	3.5	-1	1	20	813	832	CUUGGAUUGAAGGGAGCUCU	CAAGAUUCCUUCAAUCCAAU	Cleavage	| Symbols: | Mannose-binding lectin superfamily protein | chr1:19383238-19385602 REVERSE LENGTH=1774	1
mol-miR159a-3p_1	AT1G23800.1	3.5	-1	1	20	1168	1187	CUUGGAUUGAAGGGAGCUCU	GGAGAUCCCUUCAAGUCAGG	Cleavage	| Symbols: ALDH2B7, ALDH2B | aldehyde dehydrogenase 2B7 | chr1:8412051-8414879 REVERSE LENGTH=1867	1
mol-miR159a-3p_1	AT1G74420.1	3.5	-1	1	20	1238	1257	CUUGGAUUGAAGGGAGCUCU	AAAUCUCCCUUCAAGCCAAG	Cleavage	| Symbols: FUT3, ATFUT3 | fucosyltransferase 3 | chr1:27967771-27969879 REVERSE LENGTH=1896	1
mol-miR159a-3p_1	AT5G49290.1	3.5	-1	1	20	2218	2237	CUUGGAUUGAAGGGAGCUCU	GGAGAUCUCUUCAAACUAAG	Cleavage	| Symbols: ATRLP56, RLP56 | receptor like protein 56 | chr5:19980195-19983869 FORWARD LENGTH=2727	1
mol-miR159a-3p_1	AT2G01840.1	3.5	-1	1	20	1427	1446	CUUGGAUUGAAGGGAGCUCU	AAAGCAUCUUUCAAUUCAAG	Cleavage	| Symbols: | transposable element gene | chr2:373125-378447 REVERSE LENGTH=5323	1
mol-miR159a-3p_1	AT2G15380.1	3.5	-1	1	20	5131	5150	CUUGGAUUGAAGGGAGCUCU	AAGGAUUCCUUCAAUCCGAG	Cleavage	| Symbols: | transposable element gene | chr2:6700881-6706706 FORWARD LENGTH=5826	1
mol-miR159a-3p_1	AT5G31807.1	3.5	-1	1	20	455	474	CUUGGAUUGAAGGGAGCUCU	CGUGCUUACUUCAAUCCGAG	Cleavage	| Symbols: | transposable element gene | chr5:11548174-11549679 REVERSE LENGTH=1506	1
mol-miR159c_1	AT1G31260.1	3.5	-1	1	21	72	93	AUUGGAUUGA-AGGGAGCUCCA	GGGAGCUCUCUCUCAAUCCAAU	Translation	| Symbols: ZIP10 | zinc transporter 10 precursor | chr1:11175559-11177362 REVERSE LENGTH=1095	1
mol-miR159c_1	AT4G31240.2	3.5	-1	1	21	388	408	AUUGGAUUGAAGGGAGCUCCA	UGCAGUUCCCUUCAAUUUAAG	Cleavage	| Symbols: | protein kinase C-like zinc finger protein | chr4:15176455-15178508 REVERSE LENGTH=1440	1
mol-miR159c_1	AT4G31240.1	3.5	-1	1	21	656	676	AUUGGAUUGAAGGGAGCUCCA	UGCAGUUCCCUUCAAUUUAAG	Cleavage	| Symbols: | protein kinase C-like zinc finger protein | chr4:15176455-15178768 REVERSE LENGTH=1708	1
mol-miR159c_1	AT5G52560.1	3.5	-1	1	21	1147	1167	AUUGGAUUGAAGGGAGCUCCA	UGGACUUCUCUUCAAUGCAAU	Cleavage	| Symbols: ATUSP, USP | UDP-sugar pyrophosphorylase | chr5:21330639-21334811 FORWARD LENGTH=2375	2
mol-miR159c_1	AT5G55020.1	3.5	-1	1	21	1169	1189	AUUGGAUUGAAGGGAGCUCCA	AGCAGCUCCCUUCAAACCAAA	Cleavage	| Symbols: ATMYB120, MYB120 | myb domain protein 120 | chr5:22324599-22326248 REVERSE LENGTH=1572	2
mol-miR159c_1	AT3G33076.1	3.5	-1	1	21	3306	3326	AUUGGAUUGAAGGGAGCUCCA	AGGAUCUCCCUUCAUUCCAAA	Cleavage	| Symbols: | transposable element gene | chr3:13739731-13744449 REVERSE LENGTH=4719	1
mol-miR159c_1	AT4G22415.1	3.5	-1	1	21	3333	3353	AUUGGAUUGAAGGGAGCUCCA	AGGAUCUCCCUUCAUUCCAAA	Cleavage	| Symbols: | transposable element gene | chr4:11820325-11825184 REVERSE LENGTH=4860	1
mol-miR159c_1	AT5G28335.1	3.5	-1	1	21	3572	3592	AUUGGAUUGAAGGGAGCUCCA	AGGAUCUCCCUUCAUUCCAAA	Cleavage	| Symbols: | transposable element gene | chr5:10308601-10313586 REVERSE LENGTH=4986	1
mol-miR159c_1	AT3G33084.1	3.5	-1	1	21	3614	3634	AUUGGAUUGAAGGGAGCUCCA	AGGAUCUCCCUUCAUUCCAAA	Cleavage	| Symbols: | transposable element gene | chr3:13675144-13680170 FORWARD LENGTH=5027	1
mol-miR159c_1	AT5G55930.1	3.5	-1	1	21	2724	2744	AUUGGAUUGAAGGGAGCUCCA	UAGAGCUUUCUUCAUUCCAAC	Cleavage	| Symbols: ATOPT1, OPT1 | oligopeptide transporter 1 | chr5:22652715-22656106 FORWARD LENGTH=2820	1
mol-miR159c_1	AT3G07680.1	3.5	-1	1	21	126	146	AUUGGAUUGAAGGGAGCUCCA	UCGAGUUUCCAUCGAUCUAAU	Translation	| Symbols: | emp24/gp25L/p24 family/GOLD family protein | chr3:2455290-2456879 FORWARD LENGTH=1033	1
mol-miR159c_1	AT4G27330.1	3.5	-1	1	21	537	557	AUUGGAUUGAAGGGAGCUCCA	AUGAGCUCUCUUCAAUCUCAA	Cleavage	| Symbols: SPL, NZZ | sporocyteless (SPL) | chr4:13682078-13683538 REVERSE LENGTH=1273	1
mol-miR159c_1	AT5G27395.1	3.5	-1	1	21	263	283	AUUGGAUUGAAGGGAGCUCCA	AUGAGUUCUCUUUGAUUCAAA	Cleavage	| Symbols: | Mitochondrial inner membrane translocase complex, subunit Tim44-related protein | chr5:9671496-9674256 REVERSE LENGTH=1462	1
mol-miR159c_1	AT3G63220.2	3.5	-1	1	21	304	324	AUUGGAUUGAAGGGAGCUCCA	UAGGGUUUCUUUAAAUCCAAU	Cleavage	| Symbols: | Galactose oxidase/kelch repeat superfamily protein | chr3:23357392-23359148 REVERSE LENGTH=1757	1
mol-miR159c_1	AT2G06650.1	3.5	-1	1	21	316	336	AUUGGAUUGAAGGGAGCUCCA	GCGAGUUUUUUUCAAUCUAAC	Cleavage	| Symbols: | transposable element gene | chr2:2649058-2652090 FORWARD LENGTH=3033	1
mol-miR159c_1	AT5G09410.1	3.5	-1	1	21	2651	2671	AUUGGAUUGAAGGGAGCUCCA	AAGAGUUUCUUUUAAUCCGAC	Cleavage	| Symbols: EICBP.B, CAMTA1 | ethylene induced calmodulin binding protein | chr5:2921268-2927416 FORWARD LENGTH=3284	1
mol-miR159c_1	AT5G09410.2	3.5	-1	1	21	2705	2725	AUUGGAUUGAAGGGAGCUCCA	AAGAGUUUCUUUUAAUCCGAC	Cleavage	| Symbols: EICBP.B, CAMTA1 | ethylene induced calmodulin binding protein | chr5:2921268-2927416 FORWARD LENGTH=3338	1
mol-miR159c_1	AT5G09410.3	3.5	-1	1	21	2759	2779	AUUGGAUUGAAGGGAGCUCCA	AAGAGUUUCUUUUAAUCCGAC	Cleavage	| Symbols: EICBP.B | ethylene induced calmodulin binding protein | chr5:2920827-2927420 FORWARD LENGTH=3396	1
mol-miR159c_1	AT3G08850.1	3.5	-1	1	21	3730	3750	AUUGGAUUGAAGGGAGCUCCA	CUGGGUUUUCUUCAAUCCAGG	Cleavage	| Symbols: RAPTOR1B, ATRAPTOR1B, RAPTOR1 | HEAT repeat ;WD domain, G-beta repeat protein protein | chr3:2686583-2695300 REVERSE LENGTH=4819	1
mol-miR159c_1	AT2G35130.1	3.5	-1	1	21	442	462	AUUGGAUUGAAGGGAGCUCCA	AAGAGCUCCUUUCAGCCUGAU	Cleavage	| Symbols: | Tetratricopeptide repeat (TPR)-like superfamily protein | chr2:14807449-14810164 REVERSE LENGTH=1916	1
mol-miR159c_1	AT2G35130.2	3.5	-1	1	21	665	685	AUUGGAUUGAAGGGAGCUCCA	AAGAGCUCCUUUCAGCCUGAU	Cleavage	| Symbols: | Tetratricopeptide repeat (TPR)-like superfamily protein | chr2:14807449-14810229 REVERSE LENGTH=2139	1
mol-miR159c_1	AT5G56790.1	3.5	-1	1	21	1455	1475	AUUGGAUUGAAGGGAGCUCCA	AAGAGUUUCUUUGAAUCCGAU	Cleavage	| Symbols: | Protein kinase superfamily protein | chr5:22967939-22971536 FORWARD LENGTH=2826	1
mol-miR159c_1	AT1G43785.1	3.5	-1	1	21	45	64	AUUGGAUUGAAGGGAGCUCCA	UGGAUC-CUCUUCAAUCCAAU	Cleavage	| Symbols: | transposable element gene | chr1:16569860-16574910 REVERSE LENGTH=5051	1
mol-miR159c_1	AT5G60680.1	3.5	-1	1	21	207	227	AUUGGAUUGAAGGGAGCUCCA	AUCCGAUCUCUUCAAUCCAAU	Cleavage	| Symbols: | Protein of unknown function, DUF584 | chr5:24386145-24386976 FORWARD LENGTH=832	1
mol-miR159c_1	AT2G34010.1	3.5	-1	1	21	438	458	AUUGGAUUGAAGGGAGCUCCA	UAGAGCCCCCUUCAAACCAAA	Cleavage	| Symbols: | unknown protein; BEST Arabidopsis thaliana protein match is: unknown protein (TAIR:AT1G29010.1); Has 32 Blast hits to 31 proteins in 9 species: Archae - 0; Bacteria - 0; Metazoa - 0; Fungi - 5; Plants - 25; Viruses - 0; Other Eukaryotes - 2 (source: NCBI BLink). | chr2:14368856-14370438 FORWARD LENGTH=1221	1
mol-miR159c_1	AT5G13120.2	3.5	-1	1	21	176	196	AUUGGAUUGAAGGGAGCUCCA	CAAAUCUUCCUUCGAUUCAAU	Cleavage	| Symbols: CYP20-2 | cyclophilin 20-2 | chr5:4162519-4164794 REVERSE LENGTH=1037	2
mol-miR159c_1	AT5G13120.1	3.5	-1	1	21	178	198	AUUGGAUUGAAGGGAGCUCCA	CAAAUCUUCCUUCGAUUCAAU	Cleavage	| Symbols: ATCYP20-2, CYP20-2 | cyclophilin 20-2 | chr5:4162503-4164784 REVERSE LENGTH=1055	2
mol-miR159c_1	AT2G28050.1	3.5	-1	1	21	579	599	AUUGGAUUGAAGGGAGCUCCA	UAGAGAUUUCUUUAGUCUAAU	Cleavage	| Symbols: | Pentatricopeptide repeat (PPR) superfamily protein | chr2:11938265-11939653 REVERSE LENGTH=1389	1
mol-miR159c_1	AT2G13450.1	3.5	-1	1	21	1218	1238	AUUGGAUUGAAGGGAGCUCCA	UUUAGUUGCUUUCAAUUCAAU	Cleavage	| Symbols: | unknown protein; BEST Arabidopsis thaliana protein match is: unknown protein (TAIR:AT4G02000.1); Has 247 Blast hits to 243 proteins in 13 species: Archae - 0; Bacteria - 2; Metazoa - 0; Fungi - 2; Plants - 243; Viruses - 0; Other Eukaryotes - 0 (source: NCBI BLink). | chr2:5598421-5599923 REVERSE LENGTH=1503	1
mol-miR159c_1	AT3G28720.1	3.5	-1	1	21	518	538	AUUGGAUUGAAGGGAGCUCCA	CUAAUCUCCUUUCGAUCCAGU	Cleavage	| Symbols: | unknown protein; FUNCTIONS IN: molecular_function unknown; INVOLVED IN: biological_process unknown; LOCATED IN: cellular_component unknown; EXPRESSED IN: 25 plant structures; EXPRESSED DURING: 13 growth stages; BEST Arabidopsis thaliana protein match is: unknown protein (TAIR:AT5G58100.1); Has 1610 Blast hits to 344 proteins in 85 species: Archae - 0; Bacteria - 567; Metazoa - 95; Fu…	1
mol-miR171b_1	AT3G14025.1	3.5	-1	1	21	62	82	UUGAGCCGCGCCAAUAUCACA	UUUGAUAUUGGUGUGUCUCAC	Cleavage	| Symbols: | pseudogene of scarecrow transcription factor family protein | chr3:4644898-4645705 FORWARD LENGTH=808	1
mol-miR171b_1	AT5G40250.1	3.5	-1	1	21	686	706	UUGAGCCGCGCCAAUAUCACA	GGUGGUAAUGGUGCUGCUCAA	Cleavage	| Symbols: | RING/U-box superfamily protein | chr5:16085764-16087543 FORWARD LENGTH=1780	1
mol-miR171b_1	AT1G01420.1	3.5	-1	1	21	1189	1209	UUGAGCCGCGCCAAUAUCACA	GUGGAUGUUGGUGCGGCUCUA	Cleavage	| Symbols: UGT72B3 | UDP-glucosyl transferase 72B3 | chr1:154492-156011 REVERSE LENGTH=1520	1
mol-miR171b_1	AT3G49740.1	3.5	-1	1	21	1009	1029	UUGAGCCGCGCCAAUAUCACA	GAAGAUUUUGGUGCGGCUCAU	Cleavage	| Symbols: | Tetratricopeptide repeat (TPR)-like superfamily protein | chr3:18447788-18450094 FORWARD LENGTH=2307	1
mol-miR171b_1	AT1G43920.1	3.5	-1	1	21	440	460	UUGAGCCGCGCCAAUAUCACA	GAAGAAAUUGGUGCGGCUUGA	Cleavage	| Symbols: | transposable element gene | chr1:16659990-16660756 FORWARD LENGTH=686	1
mol-miR171b_1	AT4G24290.2	3.5	-1	1	21	2044	2064	UUGAGCCGCGCCAAUAUCACA	AAUGGUGGUGGUGUGGCUCAG	Cleavage	| Symbols: | MAC/Perforin domain-containing protein | chr4:12594282-12598028 FORWARD LENGTH=2251	1
mol-miR171b_1	AT4G24290.1	3.5	-1	1	21	2354	2374	UUGAGCCGCGCCAAUAUCACA	AAUGGUGGUGGUGUGGCUCAG	Cleavage	| Symbols: | MAC/Perforin domain-containing protein | chr4:12594282-12598028 FORWARD LENGTH=2561	1
mol-miR171b_1	AT1G28440.1	3.5	-1	1	21	2584	2604	UUGAGCCGCGCCAAUAUCACA	GCUGAUUUUGGUGUGGCUAAA	Cleavage	| Symbols: HSL1 | HAESA-like 1 | chr1:9996824-10000447 FORWARD LENGTH=3357	1
mol-miR171b_1	AT3G63530.2	3.5	-1	1	21	317	337	UUGAGCCGCGCCAAUAUCACA	UUUUAUGGUGGUGCGGCUCAG	Cleavage	| Symbols: BB, BB2 | RING/U-box superfamily protein | chr3:23456157-23458435 REVERSE LENGTH=1229	1
mol-miR171b_1	AT3G63530.1	3.5	-1	1	21	338	358	UUGAGCCGCGCCAAUAUCACA	UUUUAUGGUGGUGCGGCUCAG	Cleavage	| Symbols: BB, BB2 | RING/U-box superfamily protein | chr3:23456157-23458459 REVERSE LENGTH=1250	1
mol-miR171d_1	AT5G40250.1	3.5	-1	1	20	687	706	UUGAGCCGCGCCAAUAUCAC	GUGGUAAUGGUGCUGCUCAA	Cleavage	| Symbols: | RING/U-box superfamily protein | chr5:16085764-16087543 FORWARD LENGTH=1780	1
mol-miR171d_1	AT3G14025.1	3.5	-1	1	20	63	82	UUGAGCCGCGCCAAUAUCAC	UUGAUAUUGGUGUGUCUCAC	Cleavage	| Symbols: | pseudogene of scarecrow transcription factor family protein | chr3:4644898-4645705 FORWARD LENGTH=808	1
mol-miR171d_1	AT1G01420.1	3.5	-1	1	20	1190	1209	UUGAGCCGCGCCAAUAUCAC	UGGAUGUUGGUGCGGCUCUA	Cleavage	| Symbols: UGT72B3 | UDP-glucosyl transferase 72B3 | chr1:154492-156011 REVERSE LENGTH=1520	1
mol-miR171d_1	AT3G49740.1	3.5	-1	1	20	1010	1029	UUGAGCCGCGCCAAUAUCAC	AAGAUUUUGGUGCGGCUCAU	Cleavage	| Symbols: | Tetratricopeptide repeat (TPR)-like superfamily protein | chr3:18447788-18450094 FORWARD LENGTH=2307	1
mol-miR171d_1	AT1G43920.1	3.5	-1	1	20	441	460	UUGAGCCGCGCCAAUAUCAC	AAGAAAUUGGUGCGGCUUGA	Cleavage	| Symbols: | transposable element gene | chr1:16659990-16660756 FORWARD LENGTH=686	1
mol-miR171d_1	AT4G24290.2	3.5	-1	1	20	2045	2064	UUGAGCCGCGCCAAUAUCAC	AUGGUGGUGGUGUGGCUCAG	Cleavage	| Symbols: | MAC/Perforin domain-containing protein | chr4:12594282-12598028 FORWARD LENGTH=2251	1
mol-miR171d_1	AT4G24290.1	3.5	-1	1	20	2355	2374	UUGAGCCGCGCCAAUAUCAC	AUGGUGGUGGUGUGGCUCAG	Cleavage	| Symbols: | MAC/Perforin domain-containing protein | chr4:12594282-12598028 FORWARD LENGTH=2561	1
mol-miR171d_1	AT1G28440.1	3.5	-1	1	20	2585	2604	UUGAGCCGCGCCAAUAUCAC	CUGAUUUUGGUGUGGCUAAA	Cleavage	| Symbols: HSL1 | HAESA-like 1 | chr1:9996824-10000447 FORWARD LENGTH=3357	1
mol-miR171d_1	AT3G63530.2	3.5	-1	1	20	318	337	UUGAGCCGCGCCAAUAUCAC	UUUAUGGUGGUGCGGCUCAG	Cleavage	| Symbols: BB, BB2 | RING/U-box superfamily protein | chr3:23456157-23458435 REVERSE LENGTH=1229	1
mol-miR171d_1	AT3G63530.1	3.5	-1	1	20	339	358	UUGAGCCGCGCCAAUAUCAC	UUUAUGGUGGUGCGGCUCAG	Cleavage	| Symbols: BB, BB2 | RING/U-box superfamily protein | chr3:23456157-23458459 REVERSE LENGTH=1250	1
mol-miR319e_1	AT1G31880.1	3.5	-1	1	19	18	36	UUGGACUGAAGGGAGCUCC	GGAGCUCCUUUCAGUUCUC	Cleavage	| Symbols: NLM9, BRX | DZC (Disease resistance/zinc finger/chromosome condensation-like region) domain containing protein | chr1:11445490-11450189 FORWARD LENGTH=1574	1
mol-miR319e_1	AT3G06450.2	3.5	-1	1	19	2228	2246	UUGGACUGAAGGGAGCUCC	AGAGCUCCGUUCAGUCCAC	Translation	| Symbols: | HCO3- transporter family | chr3:1975959-1979588 REVERSE LENGTH=2434	1
mol-miR319e_1	AT3G06450.1	3.5	-1	1	19	2389	2407	UUGGACUGAAGGGAGCUCC	AGAGCUCCGUUCAGUCCAC	Translation	| Symbols: | HCO3- transporter family | chr3:1975959-1980036 REVERSE LENGTH=2595	1
mol-miR319e_1	AT5G55930.1	3.5	-1	1	19	2725	2743	UUGGACUGAAGGGAGCUCC	AGAGCUUUCUUCAUUCCAA	Cleavage	| Symbols: ATOPT1, OPT1 | oligopeptide transporter 1 | chr5:22652715-22656106 FORWARD LENGTH=2820	1
mol-miR319e_1	AT3G61740.2	3.5	-1	1	19	3372	3390	UUGGACUGAAGGGAGCUCC	AGAGCUCUCUUAAGUCUAA	Cleavage	| Symbols: SDG14, ATX3 | SET domain protein 14 | chr3:22850837-22856972 REVERSE LENGTH=3669	1
mol-miR319e_1	AT3G61740.1	3.5	-1	1	19	3480	3498	UUGGACUGAAGGGAGCUCC	AGAGCUCUCUUAAGUCUAA	Cleavage	| Symbols: SDG14, ATX3 | SET domain protein 14 | chr3:22850837-22856972 REVERSE LENGTH=3777	1
mol-miR319e_1	AT3G60460.1	3.5	-1	1	19	98	116	UUGGACUGAAGGGAGCUCC	GGAGCUCCAUUCGAUCCAA	Translation	| Symbols: DUO1 | myb-like HTH transcriptional regulator family protein | chr3:22342429-22343491 REVERSE LENGTH=894	1
mol-miR319e_1	AT4G35785.3	3.5	-1	1	19	865	883	UUGGACUGAAGGGAGCUCC	UGUGCUUUCUUCAGUCCAG	Cleavage	| Symbols: | RNA-binding (RRM/RBD/RNP motifs) family protein | chr4:16952969-16955266 REVERSE LENGTH=1399	1
mol-miR319e_1	AT2G04490.1	3.5	-1	1	19	2557	2575	UUGGACUGAAGGGAGCUCC	AGAUUUCCCUUCAGUUCAG	Cleavage	| Symbols: | transposable element gene | chr2:1557260-1561743 REVERSE LENGTH=4484	1
mol-miR319e_1	AT3G21140.1	3.5	-1	1	19	143	161	UUGGACUGAAGGGAGCUCC	GAAGCUCUCUUCACUUCAA	Cleavage	| Symbols: | Pyridoxamine 5'-phosphate oxidase family protein | chr3:7409442-7412225 REVERSE LENGTH=1557	1
mol-miR319e_1	AT5G27550.1	3.5	-1	1	19	2216	2234	UUGGACUGAAGGGAGCUCC	GGAGUCCCCUUAAGUUCAA	Cleavage	| Symbols: | P-loop containing nucleoside triphosphate hydrolases superfamily protein | chr5:9727454-9731341 REVERSE LENGTH=2496	1
mol-miR319e_1	AT5G29053.1	3.5	-1	1	19	147	165	UUGGACUGAAGGGAGCUCC	GGAGAUCUCUCCAGUUCAA	Cleavage	| Symbols: | transposable element gene | chr5:11112540-11116875 REVERSE LENGTH=4336	1
mol-miR319e_1	AT5G50750.1	3.5	-1	1	19	537	555	UUGGACUGAAGGGAGCUCC	GGGUAUCCUUUCAGUCUAA	Cleavage	| Symbols: RGP4 | reversibly glycosylated polypeptide 4 | chr5:20640992-20642660 FORWARD LENGTH=1359	1
mol-miR319e_1	AT3G43675.1	3.5	-1	1	19	2246	2264	UUGGACUGAAGGGAGCUCC	GUAACUCCCUUCAUUCCAA	Cleavage	| Symbols: | transposable element gene | chr3:15571415-15575045 REVERSE LENGTH=3631	1
mol-miR390c-5p_1	AT5G19410.1	3.5	-1	1	21	1504	1524	GAGCUCAGGAGGGAUAGCGCC	AGCGCUGUUUCUCCUGACUUC	Cleavage	| Symbols: | ABC-2 type transporter family protein | chr5:6545237-6547111 REVERSE LENGTH=1875	1
mol-miR390c-5p_1	AT1G56130.1	3.5	-1	1	21	337	357	GAGCUCAGGAGGGAUAGCGCC	GGACCUAUCCCUCCAGAGCUC	Cleavage	| Symbols: | Leucine-rich repeat transmembrane protein kinase | chr1:20994931-21000887 REVERSE LENGTH=3099	1
mol-miR390c-5p_1	AT3G06370.1	3.5	-1	1	21	996	1016	GAGCUCAGGAGGGAUAGCGCC	AGAGCUAUUCCACUUGAGCUC	Translation	| Symbols: NHX4, ATNHX4 | sodium hydrogen exchanger 4 | chr3:1930396-1934073 REVERSE LENGTH=2207	1
mol-miR390c-5p_1	AT5G03640.1	3.5	-1	1	21	2662	2682	GAGCUCAGGAGGGAUAGCGCC	UGUGCGAUCCCGCCUGAGCUU	Translation	| Symbols: | Protein kinase superfamily protein | chr5:927915-930781 FORWARD LENGTH=2781	1
mol-miR390c-5p_1	AT1G30040.2	3.5	-1	1	21	821	841	GAGCUCAGGAGGGAUAGCGCC	GUCGCUGUCCCUCCUGAUCAC	Cleavage	| Symbols: ATGA2OX2, GA2OX2 | gibberellin 2-oxidase | chr1:10537648-10539188 FORWARD LENGTH=1335	1
mol-miR390c-5p_1	AT1G30040.1	3.5	-1	1	21	821	841	GAGCUCAGGAGGGAUAGCGCC	GUCGCUGUCCCUCCUGAUCAC	Cleavage	| Symbols: ATGA2OX2, GA2OX2 | gibberellin 2-oxidase | chr1:10537648-10539831 FORWARD LENGTH=1408	1
mol-miR390c-5p_1	AT1G14850.1	3.5	-1	1	21	3715	3735	GAGCUCAGGAGGGAUAGCGCC	UAUGCUGUCCCAUUUGAGCUC	Translation	| Symbols: NUP155 | nucleoporin 155 | chr1:5116696-5123259 REVERSE LENGTH=4620	1
mol-miR390c-5p_1	AT5G40820.1	3.5	-1	1	21	2950	2970	GAGCUCAGGAGGGAUAGCGCC	CCUGCUGUUCUUCCUAAGCUC	Cleavage	| Symbols: ATRAD3, ATR, ATATR | Ataxia telangiectasia-mutated and RAD3-related | chr5:16342745-16353898 REVERSE LENGTH=9189	1
mol-miR390c-5p_1	AT2G40925.1	3.5	-1	1	21	196	216	GAGCUCAGGAGGGAUAGCGCC	UGCGAGAUCCCUCCUGAUCUC	Cleavage	| Symbols: | F-box and associated interaction domains-containing protein | chr2:17074905-17076239 REVERSE LENGTH=1335	1
mol-miR390c-5p_1	AT5G28470.1	3.5	-1	1	21	1461	1481	GAGCUCAGGAGGGAUAGCGCC	AGCGAUCUUCUUCUUGAGCUC	Cleavage	| Symbols: | Major facilitator superfamily protein | chr5:10429801-10432357 FORWARD LENGTH=1692	1
mol-miR390c-5p_1	AT4G32820.1	3.5	-1	1	21	451	471	GAGCUCAGGAGGGAUAGCGCC	GCCACUGUCUUUCUUGAGCUU	Cleavage	| Symbols: | Tetratricopeptide repeat (TPR)-like superfamily protein | chr4:15831576-15841643 REVERSE LENGTH=5884	1
mol-miR390c-5p_1	AT4G32820.2	3.5	-1	1	21	451	471	GAGCUCAGGAGGGAUAGCGCC	GCCACUGUCUUUCUUGAGCUU	Cleavage	| Symbols: | Tetratricopeptide repeat (TPR)-like superfamily protein | chr4:15831576-15841643 REVERSE LENGTH=5911	1
mol-miR390c-5p_1	AT5G48480.1	3.5	-1	1	21	344	364	GAGCUCAGGAGGGAUAGCGCC	CAUGUUCUCUCUUCUGAGCUU	Cleavage	| Symbols: | Lactoylglutathione lyase / glyoxalase I family protein | chr5:19644675-19645889 FORWARD LENGTH=871	1
mol-miR390c-5p_1	AT4G02990.1	3.5	-1	1	21	38	58	GAGCUCAGGAGGGAUAGCGCC	UCCGAUAUCUUUCCUCAGCUC	Cleavage	| Symbols: | Mitochondrial transcription termination factor family protein | chr4:1321859-1324004 FORWARD LENGTH=1914	1
mol-miR390c-5p_1	AT1G73930.2	3.5	-1	1	21	1660	1680	GAGCUCAGGAGGGAUAGCGCC	UAUGUUACCCCUCCUGCGCUC	Cleavage	| Symbols: | unknown protein; CONTAINS InterPro DOMAIN/s: Protein of unknown function DUF1630 (InterPro:IPR012860); Has 35333 Blast hits to 34131 proteins in 2444 species: Archae - 798; Bacteria - 22429; Metazoa - 974; Fungi - 991; Plants - 531; Viruses - 0; Other Eukaryotes - 9610 (source: NCBI BLink). | chr1:27795120-27797981 REVERSE LENGTH=2363	1
mol-miR390c-5p_1	AT4G20720.1	3.5	-1	1	21	2297	2317	GAGCUCAGGAGGGAUAGCGCC	CUCUCUAUCUCUCUUGCGCUC	Cleavage	| Symbols: | dentin sialophosphoprotein-related | chr4:11105318-11108053 FORWARD LENGTH=2493	1
mol-miR390c-5p_1	AT1G73930.1	3.5	-1	1	21	1843	1863	GAGCUCAGGAGGGAUAGCGCC	UAUGUUACCCCUCCUGCGCUC	Cleavage	| Symbols: | unknown protein; CONTAINS InterPro DOMAIN/s: Protein of unknown function DUF1630 (InterPro:IPR012860); Has 290 Blast hits to 263 proteins in 104 species: Archae - 0; Bacteria - 0; Metazoa - 148; Fungi - 30; Plants - 49; Viruses - 0; Other Eukaryotes - 63 (source: NCBI BLink). | chr1:27795120-27797981 REVERSE LENGTH=2546	1
mol-miR397b-5p_1	AT1G79920.2	3.5	-1	1	21	209	229	UCAUUGAGCGCAGCGUUGAUG	UAUCGACGUCGUGCUUAAUGA	Cleavage	| Symbols: | Heat shock protein 70 (Hsp 70) family protein | chr1:30058632-30062722 REVERSE LENGTH=2942	2
mol-miR397b-5p_1	AT1G79920.1	3.5	-1	1	21	231	251	UCAUUGAGCGCAGCGUUGAUG	UAUCGACGUCGUGCUUAAUGA	Cleavage	| Symbols: | Heat shock protein 70 (Hsp 70) family protein | chr1:30058632-30062744 REVERSE LENGTH=2964	2
mol-miR397b-5p_1	AT1G79930.1	3.5	-1	1	21	264	284	UCAUUGAGCGCAGCGUUGAUG	UAUCGACGUCGUGCUUAAUGA	Cleavage	| Symbols: HSP91 | heat shock protein 91 | chr1:30063478-30067547 REVERSE LENGTH=2997	2
mol-miR397b-5p_1	AT1G79930.2	3.5	-1	1	21	264	284	UCAUUGAGCGCAGCGUUGAUG	UAUCGACGUCGUGCUUAAUGA	Cleavage	| Symbols: HSP91 | heat shock protein 91 | chr1:30063476-30067547 REVERSE LENGTH=3016	2
mol-miR397b-5p_1	AT2G39800.2	3.5	-1	1	21	1684	1704	UCAUUGAGCGCAGCGUUGAUG	GCAGAAUGCUGUGCUUAAUGA	Cleavage	| Symbols: P5CS1, ATP5CS | delta1-pyrroline-5-carboxylate synthase 1 | chr2:16598167-16603059 REVERSE LENGTH=2519	2
mol-miR397b-5p_1	AT2G39800.3	3.5	-1	1	21	1781	1801	UCAUUGAGCGCAGCGUUGAUG	GCAGAAUGCUGUGCUUAAUGA	Cleavage	| Symbols: P5CS1 | delta1-pyrroline-5-carboxylate synthase 1 | chr2:16598072-16603061 REVERSE LENGTH=2614	2
mol-miR397b-5p_1	AT2G39800.4	3.5	-1	1	21	1790	1810	UCAUUGAGCGCAGCGUUGAUG	GCAGAAUGCUGUGCUUAAUGA	Cleavage	| Symbols: P5CS1 | delta1-pyrroline-5-carboxylate synthase 1 | chr2:16598072-16603061 REVERSE LENGTH=2623	2
mol-miR397b-5p_1	AT2G39800.1	3.5	-1	1	21	2048	2068	UCAUUGAGCGCAGCGUUGAUG	GCAGAAUGCUGUGCUUAAUGA	Cleavage	| Symbols: P5CS1, ATP5CS | delta1-pyrroline-5-carboxylate synthase 1 | chr2:16598164-16603319 REVERSE LENGTH=2886	2
mol-miR397b-5p_1	AT1G33160.1	3.5	-1	1	21	210	230	UCAUUGAGCGCAGCGUUGAUG	UGUUAACAUUGUGCUCAGUGG	Cleavage	| Symbols: | pseudogene, similar to actin, blastp match of 74% identity and 8.3e-48 P-value to GP|9965319|gb|AAG10041.1|AF288226_1|AF288226 actin {Setaria italica} | chr1:12024806-12025328 FORWARD LENGTH=523	1
mol-miR397b-5p_1	AT3G06470.1	3.5	-1	1	21	770	790	UCAUUGAGCGCAGCGUUGAUG	UUUCAACGCUGCAUUUAAUGC	Cleavage	| Symbols: | GNS1/SUR4 membrane protein family | chr3:1984168-1985259 FORWARD LENGTH=1092	1
mol-miR397b-5p_1	AT4G28510.1	3.5	-1	1	21	604	624	UCAUUGAGCGCAGCGUUGAUG	CUUCAAUGUUGCGCUUGACGA	Cleavage	| Symbols: ATPHB1, PHB1 | prohibitin 1 | chr4:14084749-14086844 REVERSE LENGTH=1185	1
mol-miR397b-5p_1	AT1G75120.1	3.5	-1	1	21	920	940	UCAUUGAGCGCAGCGUUGAUG	CUUCAACGAUGUGUUUGAUGA	Cleavage	| Symbols: RRA1 | Nucleotide-diphospho-sugar transferase family protein | chr1:28196857-28198802 REVERSE LENGTH=1520	1
mol-miR397b-5p_1	AT1G75110.1	3.5	-1	1	21	897	917	UCAUUGAGCGCAGCGUUGAUG	CUUCAACGAUGUGUUUGAUGA	Cleavage	| Symbols: RRA2 | Nucleotide-diphospho-sugar transferase family protein | chr1:28194115-28195933 REVERSE LENGTH=1568	1
mol-miR397b-5p_1	AT3G45440.1	3.5	-1	1	21	426	446	UCAUUGAGCGCAGCGUUGAUG	CCUCAGCGCUGAGUUUGAUGA	Translation	| Symbols: | Concanavalin A-like lectin protein kinase family protein | chr3:16664875-16666884 REVERSE LENGTH=2010	1
mol-miR397b-5p_1	AT3G44600.1	3.5	-1	1	21	1081	1101	UCAUUGAGCGCAGCGUUGAUG	GCCCAAUGCUGUGUUUGAUGA	Cleavage	| Symbols: CYP71 | cyclophilin71 | chr3:16164935-16169262 REVERSE LENGTH=2390	1
mol-miR397b-5p_1	AT5G02470.1	3.5	-1	1	21	387	407	UCAUUGAGCGCAGCGUUGAUG	AGUCUACGAUGCGCUCAAUGU	Cleavage	| Symbols: DPA | Transcription factor DP | chr5:542358-544900 REVERSE LENGTH=1146	1
mol-miR397b-5p_1	AT5G02470.3	3.5	-1	1	21	403	423	UCAUUGAGCGCAGCGUUGAUG	AGUCUACGAUGCGCUCAAUGU	Cleavage	| Symbols: DPA | Transcription factor DP | chr5:542358-544502 REVERSE LENGTH=1162	1
mol-miR397b-5p_1	AT5G02470.2	3.5	-1	1	21	490	510	UCAUUGAGCGCAGCGUUGAUG	AGUCUACGAUGCGCUCAAUGU	Cleavage	| Symbols: DPA | Transcription factor DP | chr5:542358-544874 REVERSE LENGTH=1249	1
mol-miR397b-5p_1	AT5G13150.1	3.5	-1	1	21	1704	1724	UCAUUGAGCGCAGCGUUGAUG	UUUCAAUGCUAUGUUCGAUGA	Translation	| Symbols: ATEXO70C1, EXO70C1 | exocyst subunit exo70 family protein C1 | chr5:4172829-4174930 REVERSE LENGTH=2102	1
mol-miR397b-5p_1	AT4G31540.1	3.5	-1	1	21	2244	2264	UCAUUGAGCGCAGCGUUGAUG	AUUCAAUGAUGCGUUUGAUGA	Cleavage	| Symbols: ATEXO70G1, EXO70G1 | exocyst subunit exo70 family protein G1 | chr4:15284389-15287306 REVERSE LENGTH=2918	1
mol-miR397b-5p_1	AT3G24080.1	3.5	-1	1	21	1130	1150	UCAUUGAGCGCAGCGUUGAUG	GAUGAAAGCUGCGUUUGAUGA	Cleavage	| Symbols: | KRR1 family protein | chr3:8694961-8697124 REVERSE LENGTH=2164	1
mol-miR397b-5p_1	AT3G24080.2	3.5	-1	1	21	1130	1150	UCAUUGAGCGCAGCGUUGAUG	GAUGAAAGCUGCGUUUGAUGA	Cleavage	| Symbols: | KRR1 family protein | chr3:8694905-8697124 REVERSE LENGTH=2196	1
mol-miR397b-5p_1	AT4G36760.1	3.5	-1	1	21	632	652	UCAUUGAGCGCAGCGUUGAUG	GGUCAUCGCUGCUCUUGAUGA	Cleavage	| Symbols: ATAPP1, APP1 | aminopeptidase P1 | chr4:17326617-17330208 FORWARD LENGTH=2238	1
mol-miR397b-5p_1	AT1G11060.1	3.5	-1	1	21	504	524	UCAUUGAGCGCAGCGUUGAUG	GGUUAACUUUGCGCUUGAUGG	Cleavage	| Symbols: | WAPL (Wings apart-like protein regulation of heterochromatin) protein | chr1:3684568-3689847 FORWARD LENGTH=3103	1
mol-miR397b-5p_1	AT5G10920.1	3.5	-1	1	21	175	195	UCAUUGAGCGCAGCGUUGAUG	UGCCGCCGUUGCGUUCAAUGA	Cleavage	| Symbols: | L-Aspartase-like family protein | chr5:3441752-3444142 FORWARD LENGTH=1857	1
mol-miR397b-5p_1	AT4G06485.1	3.5	-1	1	21	4826	4846	UCAUUGAGCGCAGCGUUGAUG	CUUCAACCCUGCGCUUGAAGA	Cleavage	| Symbols: | transposable element gene | chr4:3090240-3095924 REVERSE LENGTH=5685	1
mol-miR397b-5p_1	AT5G45020.1	3.5	-1	1	21	574	594	UCAUUGAGCGCAGCGUUGAUG	GUUCAACACUGAGUUCAAUGG	Translation	| Symbols: | Glutathione S-transferase family protein | chr5:18168682-18170651 FORWARD LENGTH=1262	1
mol-miR397b-5p_1	AT5G45020.2	3.5	-1	1	21	492	512	UCAUUGAGCGCAGCGUUGAUG	GUUCAACACUGAGUUCAAUGG	Translation	| Symbols: | Glutathione S-transferase family protein | chr5:18168767-18170775 FORWARD LENGTH=1304	1
mol-miR397b-5p_1	AT1G29260.1	3.5	-1	1	21	117	137	UCAUUGAGCGCAGCGUUGAUG	GUUCAAAGCUCCGUUCAAUGG	Translation	| Symbols: PEX7, ATPEX7 | peroxin 7 | chr1:10224815-10226205 FORWARD LENGTH=1391	1
mol-miR397b-5p_1	AT2G04230.1	3.5	-1	1	21	602	622	UCAUUGAGCGCAGCGUUGAUG	UUUCAAUCCUGUGUUUGAUGA	Cleavage	| Symbols: | FBD, F-box and Leucine Rich Repeat domains containing protein | chr2:1446864-1449100 REVERSE LENGTH=1930	1
mol-miR397b-5p_1	AT3G29400.1	3.5	-1	1	21	2033	2053	UCAUUGAGCGCAGCGUUGAUG	AUUCAACACUGCGUUCGAGGA	Cleavage	| Symbols: ATEXO70E1, EXO70E1 | exocyst subunit exo70 family protein E1 | chr3:11297283-11299620 REVERSE LENGTH=2338	1
mol-miR397b_2	AT4G01050.1	3.5	-1	1	21	901	921	UCAUUGAGUGCAUCGUUGAUG	CAUCAGCGGUGUAUUUGGUGA	Cleavage	| Symbols: TROL | thylakoid rhodanese-like | chr4:455768-458510 FORWARD LENGTH=1842	1
mol-miR397b_2	AT3G25650.1	3.5	-1	1	21	186	206	UCAUUGAGUGCAUCGUUGAUG	CGUCGACGAUGUGGUCGAUGA	Cleavage	| Symbols: ASK15, SK15 | SKP1-like 15 | chr3:9335876-9336459 REVERSE LENGTH=534	1
mol-miR397b_2	AT5G26240.1	3.5	-1	1	21	1754	1774	UCAUUGAGUGCAUCGUUGAUG	CGUCGGUGAUGCUUUCAAUGA	Cleavage	| Symbols: CLC-D, ATCLC-D | chloride channel D | chr5:9189524-9194731 FORWARD LENGTH=2861	1
mol-miR397b_2	AT4G04520.1	3.5	-1	1	21	1511	1531	UCAUUGAGUGCAUCGUUGAUG	CAUUAACUAUGUACUCUAUGA	Cleavage	| Symbols: | transposable element gene | chr4:2246161-2249105 FORWARD LENGTH=2945	1
mol-miR397b_2	AT5G58870.1	3.5	-1	1	21	2070	2091	UCAUUGAGUGCAUC-GUUGAUG	UAUCAACAGGUGCACUUGAUGA	Cleavage	| Symbols: ftsh9 | FTSH protease 9 | chr5:23769811-23773780 REVERSE LENGTH=2751	1
mol-miR397b_2	AT5G46260.1	3.5	-1	1	21	1548	1568	UCAUUGAGUGCAUCGUUGAUG	UAUUUGUGAUGUACUCAGUGA	Cleavage	| Symbols: | disease resistance protein (TIR-NBS-LRR class) family | chr5:18759102-18763358 REVERSE LENGTH=3618	1
mol-miR397b_2	AT5G46410.1	3.5	-1	1	21	753	773	UCAUUGAGUGCAUCGUUGAUG	AAACAACGAUGCGUUCACUGA	Cleavage	| Symbols: SSP4 | SCP1-like small phosphatase 4 | chr5:18825103-18829221 FORWARD LENGTH=2551	1
mol-miR397b_2	AT5G46410.2	3.5	-1	1	21	762	782	UCAUUGAGUGCAUCGUUGAUG	AAACAACGAUGCGUUCACUGA	Cleavage	| Symbols: SSP4 | SCP1-like small phosphatase 4 | chr5:18825103-18829221 FORWARD LENGTH=2560	1
mol-miR397b_2	AT3G06470.1	3.5	-1	1	21	770	790	UCAUUGAGUGCAUCGUUGAUG	UUUCAACGCUGCAUUUAAUGC	Cleavage	| Symbols: | GNS1/SUR4 membrane protein family | chr3:1984168-1985259 FORWARD LENGTH=1092	1
mol-miR397b_2	AT1G13820.1	3.5	-1	1	21	68	88	UCAUUGAGUGCAUCGUUGAUG	CUUCAACGAUGCUCUCAACGG	Cleavage	| Symbols: | alpha/beta-Hydrolases superfamily protein | chr1:4735547-4737808 FORWARD LENGTH=1286	1
mol-miR397b_2	AT5G38565.1	3.5	-1	1	21	1196	1216	UCAUUGAGUGCAUCGUUGAUG	CAAAAACUAUGUACUCAAUGA	Cleavage	| Symbols: | F-box/FBD-like domains containing protein | chr5:15444310-15446009 REVERSE LENGTH=1311	1
mol-miR397b_2	AT5G60690.1	3.5	-1	1	21	1908	1928	UCAUUGAGUGCAUCGUUGAUG	CUUCAAUGAUGCGGUUAAUGG	Cleavage	| Symbols: REV, IFL, IFL1 | Homeobox-leucine zipper family protein / lipid-binding START domain-containing protein | chr5:24397023-24402195 FORWARD LENGTH=3502	1
mol-miR397b_2	AT1G63490.1	3.5	-1	1	21	1407	1426	UCAUUGAGUGCAUCGUUGAUG	AGUCAACGAUG-AUUCAAUGA	Translation	| Symbols: | transcription factor jumonji (jmjC) domain-containing protein | chr1:23544656-23552030 REVERSE LENGTH=3717	1
mol-miR397b_2	AT3G03080.1	3.5	-1	1	21	641	661	UCAUUGAGUGCAUCGUUGAUG	GUUUGAUGAUGCAUUCAAUUA	Cleavage	| Symbols: | Zinc-binding dehydrogenase family protein | chr3:698530-700301 REVERSE LENGTH=1076	1
mol-miR397b_2	AT1G21090.1	3.5	-1	1	21	420	440	UCAUUGAGUGCAUCGUUGAUG	AAACAAAGAUGCAUUCAAUGU	Cleavage	| Symbols: | Cupredoxin superfamily protein | chr1:7384629-7386558 FORWARD LENGTH=1313	1
mol-miR397b_2	AT1G44286.1	3.5	-1	1	21	215	235	UCAUUGAGUGCAUCGUUGAUG	AAUGAUCGAUGCGUUCAGUGA	Cleavage	| Symbols: | pseudogene, putative delta-aminolevulinic acid dehydratase, blastp match of 47% identity and 7.4e-06 P-value to PIR|A50000|A50000 porphobilinogen synthase (EC 4.2.1.24) precursor - spinach | chr1:16823438-16823822 FORWARD LENGTH=385	1
mol-miR397b_2	AT2G14310.1	3.5	-1	1	21	1767	1787	UCAUUGAGUGCAUCGUUGAUG	GCUUGAUGGUGCAUUUGAUGA	Cleavage	| Symbols: | transposable element gene | chr2:6067397-6069732 REVERSE LENGTH=2336	1
mol-miR397b_2	AT2G03920.1	3.5	-1	1	21	453	473	UCAUUGAGUGCAUCGUUGAUG	UUUUAAUGAUGUGAUCAAUGA	Cleavage	| Symbols: | transposable element gene | chr2:1201318-1203687 REVERSE LENGTH=2370	1
mol-miR397b_2	AT3G03500.1	3.5	-1	1	21	393	413	UCAUUGAGUGCAUCGUUGAUG	UUGCAUCGAUGCAUUUGAUGA	Cleavage	| Symbols: | TatD related DNase | chr3:832929-834350 FORWARD LENGTH=819	1
mol-miR397b_2	AT2G06740.1	3.5	-1	1	21	393	413	UCAUUGAGUGCAUCGUUGAUG	GGUGAACGAUGCAUUUAAUUA	Cleavage	| Symbols: | transposable element gene | chr2:2681659-2685131 REVERSE LENGTH=3473	1
mol-miR397b_2	AT5G08280.1	3.5	-1	1	21	642	662	UCAUUGAGUGCAUCGUUGAUG	ACAUAGCUGUGCACUCAAUGA	Cleavage	| Symbols: HEMC | hydroxymethylbilane synthase | chr5:2663499-2665792 REVERSE LENGTH=1609	1
mol-miR408-3p_1	AT2G22970.2	3.5	-1	1	20	161	180	UGCACUGCCUCUUCCCUGCC	GGUGAGGAAGAGGAAGUGCA	Cleavage	| Symbols: SCPL11 | serine carboxypeptidase-like 11 | chr2:9774853-9777150 FORWARD LENGTH=989	1
mol-miR408-3p_1	AT1G73290.1	3.5	-1	1	20	163	182	UGCACUGCCUCUUCCCUGCC	GGUGAGGAAGAGGAAGUGCA	Cleavage	| Symbols: scpl5 | serine carboxypeptidase-like 5 | chr1:27556397-27558773 REVERSE LENGTH=1320	1
mol-miR408-3p_1	AT1G73280.1	3.5	-1	1	20	163	182	UGCACUGCCUCUUCCCUGCC	GGUGAGGAAGAGGAAGUGCA	Cleavage	| Symbols: scpl3 | serine carboxypeptidase-like 3 | chr1:27552970-27555322 REVERSE LENGTH=1326	1
mol-miR408-3p_1	AT1G73300.1	3.5	-1	1	20	163	182	UGCACUGCCUCUUCCCUGCC	GGUGAGGAAGAGGAAGUGCA	Cleavage	| Symbols: scpl2 | serine carboxypeptidase-like 2 | chr1:27559673-27562048 REVERSE LENGTH=1326	1
mol-miR408-3p_1	AT1G73270.1	3.5	-1	1	20	163	182	UGCACUGCCUCUUCCCUGCC	GGUGAGGAAGAGGAAGUGCA	Cleavage	| Symbols: scpl6 | serine carboxypeptidase-like 6 | chr1:27549021-27552517 REVERSE LENGTH=1359	1
mol-miR408-3p_1	AT3G10450.1	3.5	-1	1	20	169	188	UGCACUGCCUCUUCCCUGCC	GGUGAGGAAGAGGAAGUGCA	Cleavage	| Symbols: SCPL7 | serine carboxypeptidase-like 7 | chr3:3249526-3252506 FORWARD LENGTH=1518	1
mol-miR408-3p_1	AT3G10450.2	3.5	-1	1	20	261	280	UGCACUGCCUCUUCCCUGCC	GGUGAGGAAGAGGAAGUGCA	Cleavage	| Symbols: SCPL7 | serine carboxypeptidase-like 7 | chr3:3249531-3252504 FORWARD LENGTH=1608	1
mol-miR408-3p_1	AT2G22970.3	3.5	-1	1	20	161	180	UGCACUGCCUCUUCCCUGCC	GGUGAGGAAGAGGAAGUGCA	Cleavage	| Symbols: SCPL11 | serine carboxypeptidase-like 11 | chr2:9774853-9778512 FORWARD LENGTH=1611	1
mol-miR408-3p_1	AT2G22980.4	3.5	-1	1	20	294	313	UGCACUGCCUCUUCCCUGCC	GGUGAGGAAGAGGAAGUGCA	Cleavage	| Symbols: SCPL13 | serine carboxypeptidase-like 13 | chr2:9778877-9783251 FORWARD LENGTH=1617	1
mol-miR408-3p_1	AT2G22980.1	3.5	-1	1	20	294	313	UGCACUGCCUCUUCCCUGCC	GGUGAGGAAGAGGAAGUGCA	Cleavage	| Symbols: SCPL13 | serine carboxypeptidase-like 13 | chr2:9778877-9783251 FORWARD LENGTH=1618	1
mol-miR408-3p_1	AT2G22980.3	3.5	-1	1	20	294	313	UGCACUGCCUCUUCCCUGCC	GGUGAGGAAGAGGAAGUGCA	Cleavage	| Symbols: SCPL13 | serine carboxypeptidase-like 13 | chr2:9778877-9783251 FORWARD LENGTH=1624	1
mol-miR408-3p_1	AT2G22970.1	3.5	-1	1	20	161	180	UGCACUGCCUCUUCCCUGCC	GGUGAGGAAGAGGAAGUGCA	Cleavage	| Symbols: SCPL11 | serine carboxypeptidase-like 11 | chr2:9774853-9778528 FORWARD LENGTH=1628	1
mol-miR408-3p_1	AT2G22980.2	3.5	-1	1	20	294	313	UGCACUGCCUCUUCCCUGCC	GGUGAGGAAGAGGAAGUGCA	Cleavage	| Symbols: SCPL13 | serine carboxypeptidase-like 13 | chr2:9778877-9783169 FORWARD LENGTH=1642	1
mol-miR408-3p_1	AT5G36180.1	3.5	-1	1	20	333	352	UGCACUGCCUCUUCCCUGCC	GGUGAGGAAGAGGAAGUGCA	Cleavage	| Symbols: scpl1 | serine carboxypeptidase-like 1 | chr5:14239028-14242135 FORWARD LENGTH=1769	1
mol-miR408-3p_1	AT4G32220.1	3.5	-1	1	20	1245	1265	UGCACUGCCUCUUCCC-UGCC	AGCACGGGAAGAGGGAGUGCA	Cleavage	| Symbols: | transposable element gene | chr4:15563308-15565000 REVERSE LENGTH=1693	1
mol-miR408-3p_1	AT2G30210.1	3.5	-1	1	20	158	177	UGCACUGCCUCUUCCCUGCC	ACCAGUGAAGAGGCUGUGCA	Cleavage	| Symbols: LAC3 | laccase 3 | chr2:12887446-12889874 REVERSE LENGTH=2049	1
mol-miR408-3p_1	AT4G03230.1	3.5	-1	1	20	1929	1948	UGCACUGCCUCUUCCCUGCC	AGAAGGGAAGAAGCAGUGCU	Cleavage	| Symbols: | S-locus lectin protein kinase family protein | chr4:1419278-1423337 REVERSE LENGTH=3258	1
mol-miR408-3p_1	AT5G11110.1	3.5	-1	1	20	2567	2585	UGCACUGCCUCUUCCCUGCC	UGCAGG-AAGAGGCAGUUCA	Cleavage	| Symbols: SPS1, ATSPS2F, KNS2, SPS2F | sucrose phosphate synthase 2F | chr5:3536226-3541133 FORWARD LENGTH=3576	1
mol-miR408_2	AT1G15830.1	3.5	-1	1	21	1148	1168	CUGCACUGCCUCUUCCCUGGC	GCUGGGGAGGAGGCGGUGCUG	Cleavage	| Symbols: | unknown protein; Has 165982 Blast hits to 57214 proteins in 2459 species: Archae - 263; Bacteria - 44622; Metazoa - 55751; Fungi - 10656; Plants - 17613; Viruses - 2527; Other Eukaryotes - 34550 (source: NCBI BLink). | chr1:5448726-5450177 FORWARD LENGTH=1452	3
mol-miR408_2	AT1G68200.2	3.5	-1	1	21	497	517	CUGCACUGCCUCUUCCCUGGC	GUCAGGGAGGUGGUGGUGCGG	Translation	| Symbols: | Zinc finger C-x8-C-x5-C-x3-H type family protein | chr1:25562118-25563948 FORWARD LENGTH=924	1
mol-miR408_2	AT1G68200.1	3.5	-1	1	21	497	517	CUGCACUGCCUCUUCCCUGGC	GUCAGGGAGGUGGUGGUGCGG	Translation	| Symbols: | Zinc finger C-x8-C-x5-C-x3-H type family protein | chr1:25562118-25563948 FORWARD LENGTH=927	1
mol-miR408_2	AT4G28600.1	3.5	-1	1	21	1110	1130	CUGCACUGCCUCUUCCCUGGC	UCCGGGGAAGAAGCAGUGCCG	Translation	| Symbols: NPGR2 | no pollen germination related 2 | chr4:14129311-14132799 FORWARD LENGTH=2731	1
mol-miR408_2	AT5G49945.1	3.5	-1	1	21	1292	1312	CUGCACUGCCUCUUCCCUGGC	GCGAGGCAAGAGGCAUUGCAG	Cleavage	| Symbols: | Protein of unknown function (DUF1682) | chr5:20317405-20319830 FORWARD LENGTH=1854	1
mol-miR408_2	AT1G72230.1	3.5	-1	1	21	813	833	CUGCACUGCCUCUUCCCUGGC	ACCAGGCUAGAGGCAGUGCUG	Cleavage	| Symbols: | Cupredoxin superfamily protein | chr1:27188066-27189244 FORWARD LENGTH=918	1
mol-miR408_2	AT2G34540.2	3.5	-1	1	21	606	626	CUGCACUGCCUCUUCCCUGGC	AAAUGUGAAGAGGCGGUGCAG	Cleavage	| Symbols: | unknown protein; BEST Arabidopsis thaliana protein match is: unknown protein (TAIR:AT2G34530.1); Has 35333 Blast hits to 34131 proteins in 2444 species: Archae - 798; Bacteria - 22429; Metazoa - 974; Fungi - 991; Plants - 531; Viruses - 0; Other Eukaryotes - 9610 (source: NCBI BLink). | chr2:14550658-14552229 FORWARD LENGTH=1100	1
mol-miR408_2	AT2G34540.1	3.5	-1	1	21	607	627	CUGCACUGCCUCUUCCCUGGC	AAAUGUGAAGAGGCGGUGCAG	Cleavage	| Symbols: | unknown protein; Has 19 Blast hits to 19 proteins in 5 species: Archae - 0; Bacteria - 0; Metazoa - 0; Fungi - 0; Plants - 19; Viruses - 0; Other Eukaryotes - 0 (source: NCBI BLink). | chr2:14550657-14552230 FORWARD LENGTH=1216	1
mol-miR408_2	AT2G05980.1	3.5	-1	1	21	1738	1758	CUGCACUGCCUCUUCCCUGGC	AUCAAGGAGGAAGCAGUGCGG	Translation	| Symbols: | transposable element gene | chr2:2313803-2317933 REVERSE LENGTH=4131	1
mol-miR408_2	AT3G10450.1	3.5	-1	1	21	169	189	CUGCACUGCCUCUUCCCUGGC	GGUGAGGAAGAGGAAGUGCAG	Cleavage	| Symbols: SCPL7 | serine carboxypeptidase-like 7 | chr3:3249526-3252506 FORWARD LENGTH=1518	1
mol-miR408_2	AT3G10450.2	3.5	-1	1	21	261	281	CUGCACUGCCUCUUCCCUGGC	GGUGAGGAAGAGGAAGUGCAG	Cleavage	| Symbols: SCPL7 | serine carboxypeptidase-like 7 | chr3:3249531-3252504 FORWARD LENGTH=1608	1
mol-miR408_2	AT3G10340.1	3.5	-1	1	21	371	391	CUGCACUGCCUCUUCCCUGGC	UAUAGGAAAGAGGCGGUGAAG	Cleavage	| Symbols: PAL4 | phenylalanine ammonia-lyase 4 | chr3:3204013-3208022 FORWARD LENGTH=2584	1
mol-miR408_2	AT3G54540.1	3.5	-1	1	21	1880	1900	CUGCACUGCCUCUUCCCUGGC	AGCAAGCAAGAGGCAGUGCGA	Cleavage	| Symbols: ATGCN4, GCN4 | general control non-repressible 4 | chr3:20189805-20192792 FORWARD LENGTH=2500	1
mol-miR-n111	AT2G16510.1	4	-1	1	21	187	207	UUGAGCCGCGCCAAUAUCACU	AGUGGUGUUGGUGUGGCUUCA	Cleavage	| Symbols: | ATPase, F0/V0 complex, subunit C protein | chr2:7159629-7160892 REVERSE LENGTH=954	1
mol-miR-n111	AT1G32400.1	4	-1	1	21	505	525	UUGAGCCGCGCCAAUAUCACU	AUUGGUAUUGGUGUGGCUCUC	Cleavage	| Symbols: TOM2A | tobamovirus multiplication 2A | chr1:11689106-11691531 REVERSE LENGTH=1379	1
mol-miR-n111	AT1G32400.2	4	-1	1	21	630	650	UUGAGCCGCGCCAAUAUCACU	AUUGGUAUUGGUGUGGCUCUC	Cleavage	| Symbols: TOM2A | tobamovirus multiplication 2A | chr1:11689106-11691465 REVERSE LENGTH=1504	1
mol-miR-n111	AT1G32400.3	4	-1	1	21	848	868	UUGAGCCGCGCCAAUAUCACU	AUUGGUAUUGGUGUGGCUCUC	Cleavage	| Symbols: TOM2A | tobamovirus multiplication 2A | chr1:11689108-11691465 REVERSE LENGTH=1720	1
mol-miR-n111	AT4G18340.1	4	-1	1	21	1191	1212	UUGAGCCG-CGCCAAUAUCACU	UUUGAUAUUGGCGAUGGUUCAA	Cleavage	| Symbols: | Glycosyl hydrolase superfamily protein | chr4:10130050-10132061 REVERSE LENGTH=1431	1
mol-miR-n111	AT4G31860.1	4	-1	1	21	1189	1209	UUGAGCCGCGCCAAUAUCACU	CAUGAUAUUGGUUCGAUUCAA	Cleavage	| Symbols: | Protein phosphatase 2C family protein | chr4:15406439-15409000 REVERSE LENGTH=1540	1
mol-miR-n111	AT4G31860.2	4	-1	1	21	1274	1294	UUGAGCCGCGCCAAUAUCACU	CAUGAUAUUGGUUCGAUUCAA	Cleavage	| Symbols: | Protein phosphatase 2C family protein | chr4:15406440-15409000 REVERSE LENGTH=1624	1
mol-miR-n111	AT2G12470.1	4	-1	1	21	3375	3395	UUGAGCCGCGCCAAUAUCACU	CCUGAUAUUGAUGCGUCUCAG	Translation	| Symbols: | transposable element gene | chr2:5062615-5067132 REVERSE LENGTH=4518	1
mol-miR-n111	AT3G13061.1	4	-1	1	21	507	527	UUGAGCCGCGCCAAUAUCACU	UGUGGUUAUGGUGUGGCUUAA	Cleavage	| Symbols: | other RNA | chr3:4183099-4183884 REVERSE LENGTH=687	1
mol-miR-n111	AT3G48950.1	4	-1	1	21	142	162	UUGAGCCGCGCCAAUAUCACU	ACUGAUUUUGGUGCGGUUGGA	Cleavage	| Symbols: | Pectin lyase-like superfamily protein | chr3:18148017-18149987 FORWARD LENGTH=1410	1
mol-miR-n111	AT3G17410.1	4	-1	1	21	687	707	UUGAGCCGCGCCAAUAUCACU	AUUGCUGUUGGUGCGGCUAGA	Cleavage	| Symbols: | Protein kinase superfamily protein | chr3:5955909-5959106 FORWARD LENGTH=1480	1
mol-miR-n111	AT1G67170.1	4	-1	1	21	1037	1057	UUGAGCCGCGCCAAUAUCACU	UCAGUUGUUGGCGCAGCUCAA	Cleavage	| Symbols: | unknown protein; BEST Arabidopsis thaliana protein match is: unknown protein (TAIR:AT3G14750.1); Has 5478 Blast hits to 4354 proteins in 533 species: Archae - 87; Bacteria - 653; Metazoa - 2554; Fungi - 380; Plants - 418; Viruses - 16; Other Eukaryotes - 1370 (source: NCBI BLink). | chr1:25127246-25129457 FORWARD LENGTH=1561	1
mol-miR-n111	AT5G60030.1	4	-1	1	21	100	120	UUGAGCCGCGCCAAUAUCACU	UCUGAUAAUGGCGCCUCUCAA	Cleavage	| Symbols: | unknown protein; BEST Arabidopsis thaliana protein match is: unknown protein (TAIR:AT1G75335.1); Has 1807 Blast hits to 1807 proteins in 277 species: Archae - 0; Bacteria - 0; Metazoa - 736; Fungi - 347; Plants - 385; Viruses - 0; Other Eukaryotes - 339 (source: NCBI BLink). | chr5:24172082-24172975 REVERSE LENGTH=894	1
mol-miR-n111	AT4G13750.1	4	-1	1	21	529	549	UUGAGCCGCGCCAAUAUCACU	GAUGAUAGUGGUGUGUCUCGA	Cleavage	| Symbols: NOV | Histidine kinase-, DNA gyrase B-, and HSP90-like ATPase family protein | chr4:7975191-7987620 FORWARD LENGTH=8252	1
mol-miR-n168	AT3G05155.1	4	-1	1	24	290	313	AUCAAUAUUCCAAAUGUUAAUGCU	ACUAUUGACAUUUGGAGGAAUGAU	Cleavage	| Symbols: | Major facilitator superfamily protein | chr3:1448570-1451213 FORWARD LENGTH=1287	1
mol-miR-n168	AT3G14720.1	4	-1	1	24	1086	1110	AUCAAUAUUCCAAAUGUUAA-UGCU	AGCAAUUGACAUUUGGAGCAUUGGC	Cleavage	| Symbols: ATMPK19, MPK19 | MAP kinase 19 | chr3:4945601-4949042 FORWARD LENGTH=2389	1
mol-miR-n168	AT1G73670.1	4	-1	1	24	988	1011	AUCAAUAUUCCAAAUGUUAAUGCU	GCGAUUGAUAUUUGGAGCGUUGGU	Cleavage	| Symbols: ATMPK15, MPK15 | MAP kinase 15 | chr1:27700050-27703440 FORWARD LENGTH=2165	1
mol-miR-n168	AT1G52360.2	4	-1	1	24	705	728	AUCAAUAUUCCAAAUGUUAAUGCU	ACCAUAAAGAUUUGGAAUCUUGGU	Cleavage	| Symbols: | Coatomer, beta' subunit | chr1:19499343-19505757 FORWARD LENGTH=3099	1
mol-miR-n168	AT1G52360.1	4	-1	1	24	616	639	AUCAAUAUUCCAAAUGUUAAUGCU	ACCAUAAAGAUUUGGAAUCUUGGU	Cleavage	| Symbols: | Coatomer, beta' subunit | chr1:19499162-19506170 FORWARD LENGTH=3423	1
mol-miR-n168	AT5G12180.1	4	-1	1	24	871	892	AUCAAUAUUCCAAAUGUUAAUGCU	GGCA--GAUAUUUGGAGUAUUGGU	Cleavage	| Symbols: CPK17 | calcium-dependent protein kinase 17 | chr5:3937024-3939596 FORWARD LENGTH=1972	1
mol-miR-n168	AT2G25180.1	4	-1	1	24	1283	1306	AUCAAUAUUCCAAAUGUUAAUGCU	UCAAUAAACGUUUGGAGCAUUGGU	Cleavage	| Symbols: ARR12, RR12 | response regulator 12 | chr2:10724301-10726961 REVERSE LENGTH=1980	1
mol-miR-n168	AT5G56290.1	4	-1	1	24	42	65	AUCAAUAUUCCAAAUGUUAAUGCU	AAGAUUAGGAUUUGGGAGGUUGAU	Cleavage	| Symbols: PEX5, ATPEX5 | peroxin 5 | chr5:22786506-22792161 FORWARD LENGTH=2525	1
mol-miR-n168	AT5G45280.1	4	-1	1	24	1307	1330	AUCAAUAUUCCAAAUGUUAAUGCU	UUUAUUCAUCUUUGGAAUAUUGUU	Cleavage	| Symbols: | Pectinacetylesterase family protein | chr5:18345595-18349695 FORWARD LENGTH=1489	1
mol-miR-n168	AT5G45280.2	4	-1	1	24	1314	1337	AUCAAUAUUCCAAAUGUUAAUGCU	UUUAUUCAUCUUUGGAAUAUUGUU	Cleavage	| Symbols: | Pectinacetylesterase family protein | chr5:18345595-18349695 FORWARD LENGTH=1496	1
mol-miR-n168	AT3G32205.1	4	-1	1	24	3039	3062	AUCAAUAUUCCAAAUGUUAAUGCU	CAUACAAAUUUCUGGAAUAUUGAU	Cleavage	| Symbols: | transposable element gene | chr3:13173565-13177241 REVERSE LENGTH=3677	2
mol-miR-n168	AT2G16560.1	4	-1	1	24	2509	2532	AUCAAUAUUCCAAAUGUUAAUGCU	CGGACAAAUUUCUGGAAUAUUGAU	Cleavage	| Symbols: | transposable element gene | chr2:7173003-7176689 FORWARD LENGTH=3687	2
mol-miR-n168	AT4G39090.1	4	-1	1	24	1192	1215	AUCAAUAUUCCAAAUGUUAAUGCU	GGCCGUAACAUUUGUGGUGUUGAC	Translation	| Symbols: RD19, RD19A | Papain family cysteine protease | chr4:18215556-18217482 REVERSE LENGTH=1533	1
mol-miR-n168	AT1G65540.1	4	-1	1	24	230	253	AUCAAUAUUCCAAAUGUUAAUGCU	UGCCUUAUCCUUUGGGAUAUAGAU	Cleavage	| Symbols: | LETM1-like protein | chr1:24362382-24366011 REVERSE LENGTH=2211	1
mol-miR-n168	AT1G70130.1	4	-1	1	24	1551	1574	AUCAAUAUUCCAAAUGUUAAUGCU	UGUUUUUGCAUUUGGAGUGUUCAU	Cleavage	| Symbols: | Concanavalin A-like lectin protein kinase family protein | chr1:26409743-26411801 REVERSE LENGTH=1971	1
mol-miR-n313	AT1G29940.1	4	-1	1	24	3155	3178	UGCUCACUAUAUAACAUUUAACUC	UACCGAGACAUUGUAUAGUGGGUA	Cleavage	| Symbols: NRPA2 | nuclear RNA polymerase A2 | chr1:10479121-10486819 REVERSE LENGTH=3887	1
mol-miR-n313	AT4G29040.1	4	-1	1	24	735	758	UGCUCACUAUAUAACAUUUAACUC	GGGUGUAAUUUUGUAUGGUGAGCC	Cleavage	| Symbols: RPT2a | regulatory particle AAA-ATPase 2A | chr4:14312303-14314600 FORWARD LENGTH=1612	1
mol-miR-n313	AT3G15140.1	4	-1	1	24	1189	1212	UGCUCACUAUAUAACAUUUAACUC	CGCCUAAAUGUGAUGUGGUGAGAA	Cleavage	| Symbols: | Polynucleotidyl transferase, ribonuclease H-like superfamily protein | chr3:5099532-5101781 REVERSE LENGTH=1258	1
mol-miR-n313	AT2G25640.1	4	-1	1	24	665	688	UGCUCACUAUAUAACAUUUAACUC	GUCGAAAAUGUUAGAUAGUGAGAC	Translation	| Symbols: | SPOC domain / Transcription elongation factor S-II protein | chr2:10910498-10913969 FORWARD LENGTH=2421	1
mol-miR-n313	AT1G22560.1	4	-1	1	24	386	409	UGCUCACUAUAUAACAUUUAACUC	GAGAAAGAUGGUGUAUGGUGGGUG	Cleavage	| Symbols: | transposable element gene | chr1:7970248-7974396 FORWARD LENGTH=4149	1
mol-miR-n313	AT3G57750.2	4	-1	1	24	1149	1172	UGCUCACUAUAUAACAUUUAACUC	AACUCAAAUGUCAUAUAUUGAGCU	Cleavage	| Symbols: | Protein kinase superfamily protein | chr3:21393979-21395244 FORWARD LENGTH=1216	1
mol-miR-n313	AT3G57750.1	4	-1	1	24	1154	1177	UGCUCACUAUAUAACAUUUAACUC	AACUCAAAUGUCAUAUAUUGAGCU	Cleavage	| Symbols: | Protein kinase superfamily protein | chr3:21394024-21395288 FORWARD LENGTH=1265	1
mol-miR-n313	AT3G03130.1	4	-1	1	24	345	368	UGCUCACUAUAUAACAUUUAACUC	CCCGUUCUUGUUAUGUGGUGAGCA	Cleavage	| Symbols: | unknown protein; BEST Arabidopsis thaliana protein match is: unknown protein (TAIR:AT5G17160.1); Has 7130 Blast hits to 3690 proteins in 504 species: Archae - 22; Bacteria - 2666; Metazoa - 1654; Fungi - 721; Plants - 246; Viruses - 56; Other Eukaryotes - 1765 (source: NCBI BLink). | chr3:721291-723646 REVERSE LENGTH=1793	1
mol-miR-n313	AT5G06120.1	4	-1	1	24	1966	1989	UGCUCACUAUAUAACAUUUAACUC	ACUUAAAAUGUUAUACAGAGAGUG	Cleavage	| Symbols: | ARM repeat superfamily protein | chr5:1844078-1852601 FORWARD LENGTH=3368	1
mol-miR-n313	AT5G06120.3	4	-1	1	24	1913	1936	UGCUCACUAUAUAACAUUUAACUC	ACUUAAAAUGUUAUACAGAGAGUG	Cleavage	| Symbols: | ARM repeat superfamily protein | chr5:1844067-1852981 FORWARD LENGTH=3674	1
mol-miR-n313	AT5G06120.4	4	-1	1	24	1966	1989	UGCUCACUAUAUAACAUUUAACUC	ACUUAAAAUGUUAUACAGAGAGUG	Cleavage	| Symbols: | ARM repeat superfamily protein | chr5:1844078-1852981 FORWARD LENGTH=3727	1
mol-miR-n313	AT5G06120.2	4	-1	1	24	1980	2003	UGCUCACUAUAUAACAUUUAACUC	ACUUAAAAUGUUAUACAGAGAGUG	Cleavage	| Symbols: | ARM repeat superfamily protein | chr5:1844067-1852981 FORWARD LENGTH=3741	1
mol-miR-n313	AT4G28370.1	4	-1	1	24	3503	3526	UGCUCACUAUAUAACAUUUAACUC	ACAGGAAAUGUUAUAGAGAGAGCC	Cleavage	| Symbols: | RING/U-box superfamily protein | chr4:14034654-14041322 FORWARD LENGTH=3919	1
mol-miR-n313	AT2G34780.1	4	-1	1	24	3099	3122	UGCUCACUAUAUAACAUUUAACUC	GAAAAUGGUGUUGUCUAGUGAGCA	Translation	| Symbols: EMB1611, MEE22 | maternal effect embryo arrest 22 | chr2:14668653-14673904 FORWARD LENGTH=4191	1
mol-miR-n313	AT2G34780.2	4	-1	1	24	3445	3468	UGCUCACUAUAUAACAUUUAACUC	GAAAAUGGUGUUGUCUAGUGAGCA	Translation	| Symbols: MEE22 | maternal effect embryo arrest 22 | chr2:14668440-14673733 FORWARD LENGTH=4366	1
mol-miR-n59	AT3G04470.1	4	-1	1	24	1055	1078	UUUUGUGGGCUCUAGAUGGUGCCU	UGGUGCCGAUUGGAGUCUACAGAA	Cleavage	| Symbols: | Ankyrin repeat family protein | chr3:1189640-1192638 REVERSE LENGTH=2909	1
mol-miR-n59	AT4G18870.1	4	-1	1	24	517	540	UUUUGUGGGCUCUAGAUGGUGCCU	UUUCAUCAUUUGGAAUCCACAAGA	Translation	| Symbols: | E2F/DP family winged-helix DNA-binding domain | chr4:10346168-10347228 FORWARD LENGTH=878	1
mol-miR-n59	AT4G05133.1	4	-1	1	24	243	266	UUUUGUGGGCUCUAGAUGGUGCCU	UACCAUCAUCUUGAGCCUGUGAAA	Cleavage	| Symbols: | transposable element gene | chr4:2644057-2648132 REVERSE LENGTH=4076	1
mol-miR-n59	AT1G68185.1	4	-1	1	24	508	530	UUUUGUGGGCUCUAGAUGGUGCCU	AGUUACCAUC-AGAGCCUACGAAU	Cleavage	| Symbols: | Ubiquitin-like superfamily protein | chr1:25556426-25558522 FORWARD LENGTH=1027	1
mol-miR-n59	AT5G27120.1	4	-1	1	24	1029	1052	UUUUGUGGGCUCUAGAUGGUGCCU	AAGCCUUAUUUAGAGCCCUUAAGA	Cleavage	| Symbols: | NOP56-like pre RNA processing ribonucleoprotein | chr5:9540925-9543871 FORWARD LENGTH=1856	1
mol-miR-n59	AT1G03750.1	4	-1	1	24	1420	1443	UUUUGUGGGCUCUAGAUGGUGCCU	AGCAAUCAUCUGGAGCUUAUUAAA	Cleavage	| Symbols: CHR9 | switch 2 | chr1:937920-941162 FORWARD LENGTH=2683	1
mol-miR-n59	AT4G17810.1	4	-1	1	24	285	308	UUUUGUGGGCUCUAGAUGGUGCCU	GCGCCUCAUCUAGGGCUCAUCAAG	Cleavage	| Symbols: | C2H2 and C2HC zinc fingers superfamily protein | chr4:9906848-9907657 FORWARD LENGTH=810	1
mol-miR-n59	AT1G15950.1	4	-1	1	24	1031	1054	UUUUGUGGGCUCUAGAUGGUGCCU	CGACACAGUCAAGAGCUUACAAGA	Cleavage	| Symbols: CCR1, IRX4, ATCCR1 | cinnamoyl coa reductase 1 | chr1:5478754-5482180 FORWARD LENGTH=1401	1
mol-miR-n59	AT5G51820.1	4	-1	1	24	875	898	UUUUGUGGGCUCUAGAUGGUGCCU	UCCGACUAUUUGGAGCUCAUGGAG	Cleavage	| Symbols: PGM, ATPGMP, PGM1, STF1 | phosphoglucomutase | chr5:21063368-21068057 REVERSE LENGTH=2159	1
mol-miR-n59	AT4G37950.1	4	-1	1	24	362	385	UUUUGUGGGCUCUAGAUGGUGCCU	UGUUACCUUCUCGAGUCCACAAGG	Cleavage	| Symbols: | Rhamnogalacturonate lyase family protein | chr4:17844430-17849274 FORWARD LENGTH=2310	1
mol-miR-n59	AT2G30060.1	4	-1	1	24	1052	1075	UUUUGUGGGCUCUAGAUGGUGCCU	AGAUUUUAUUUUGAGUUCACAAAA	Cleavage	| Symbols: | Pleckstrin homology (PH) domain superfamily protein | chr2:12826915-12828919 FORWARD LENGTH=1142	1
mol-miR-n59	AT1G08660.1	4	-1	1	24	1574	1597	UUUUGUGGGCUCUAGAUGGUGCCU	CAAUAACAUCUUGAGCUUACAAAG	Cleavage	| Symbols: MGP2 | MALE GAMETOPHYTE DEFECTIVE 2 | chr1:2757041-2759794 REVERSE LENGTH=1617	2
mol-miR-n59	AT3G16540.1	4	-1	1	24	1001	1024	UUUUGUGGGCUCUAGAUGGUGCCU	ACUCGUCGUCGGGGGCUUACAAAA	Cleavage	| Symbols: DegP11 | DegP protease 11 | chr3:5626290-5628857 REVERSE LENGTH=1668	1
mol-miR-n59	AT1G08660.2	4	-1	1	24	1661	1684	UUUUGUGGGCUCUAGAUGGUGCCU	CAAUAACAUCUUGAGCUUACAAAG	Cleavage	| Symbols: MGP2 | MALE GAMETOPHYTE DEFECTIVE 2 | chr1:2757043-2759794 REVERSE LENGTH=1702	2
mol-miR159a-3p_1	AT2G41060.1	4	-1	1	20	108	127	CUUGGAUUGAAGGGAGCUCU	AGGGCUCUCUUCAAAUCAAC	Cleavage	| Symbols: | RNA-binding (RRM/RBD/RNP motifs) family protein | chr2:17126989-17129563 FORWARD LENGTH=1787	1
mol-miR159a-3p_1	AT2G20020.1	4	-1	1	20	520	540	CUUGGAUU-GAAGGGAGCUCU	GGAGCUCCUUUCGAAUUCAAG	Cleavage	| Symbols: CAF1, ATCAF1 | RNA-binding CRS1 / YhbY (CRM) domain-containing protein | chr2:8644386-8647191 FORWARD LENGTH=2285	1
mol-miR159a-3p_1	AT3G61740.2	4	-1	1	20	3372	3391	CUUGGAUUGAAGGGAGCUCU	AGAGCUCUCUUAAGUCUAAA	Cleavage	| Symbols: SDG14, ATX3 | SET domain protein 14 | chr3:22850837-22856972 REVERSE LENGTH=3669	1
mol-miR159a-3p_1	AT3G61740.1	4	-1	1	20	3480	3499	CUUGGAUUGAAGGGAGCUCU	AGAGCUCUCUUAAGUCUAAA	Cleavage	| Symbols: SDG14, ATX3 | SET domain protein 14 | chr3:22850837-22856972 REVERSE LENGTH=3777	1
mol-miR159a-3p_1	AT2G28710.1	4	-1	1	20	189	208	CUUGGAUUGAAGGGAGCUCU	AGAGUUCCCGUCGUUCCAAG	Translation	| Symbols: | C2H2-type zinc finger family protein | chr2:12322386-12323584 FORWARD LENGTH=677	1
mol-miR159a-3p_1	AT1G15540.1	4	-1	1	20	786	805	CUUGGAUUGAAGGGAGCUCU	AGGGUUCUUUUCGUUCCAAG	Cleavage	| Symbols: | 2-oxoglutarate (2OG) and Fe(II)-dependent oxygenase superfamily protein | chr1:5342587-5343705 FORWARD LENGTH=963	1
mol-miR159a-3p_1	AT5G46550.1	4	-1	1	20	793	812	CUUGGAUUGAAGGGAGCUCU	AGGGUUCUCUUUCGUCCAAG	Cleavage	| Symbols: | DNA-binding bromodomain-containing protein | chr5:18884309-18886939 REVERSE LENGTH=1743	1
mol-miR159a-3p_1	AT1G08030.1	4	-1	1	20	546	566	CUUGGAUUGAAG-GGAGCUCU	CAAGCUCCACUUCAAUCCAAG	Cleavage	| Symbols: TPST | tyrosylprotein sulfotransferase | chr1:2489501-2493250 REVERSE LENGTH=1844	1
mol-miR159a-3p_1	AT2G06980.1	4	-1	1	20	1520	1539	CUUGGAUUGAAGGGAGCUCU	CGAGCUCCUUUCGAUUCACA	Cleavage	| Symbols: | transposable element gene | chr2:2883425-2886166 FORWARD LENGTH=2742	1
mol-miR159a-3p_1	AT1G29010.1	4	-1	1	20	405	424	CUUGGAUUGAAGGGAGCUCU	AGAGCCUCCUUCAAGCCAAA	Cleavage	| Symbols: | unknown protein; BEST Arabidopsis thaliana protein match is: unknown protein (TAIR:AT2G34010.1); Has 18 Blast hits to 17 proteins in 3 species: Archae - 0; Bacteria - 0; Metazoa - 0; Fungi - 0; Plants - 18; Viruses - 0; Other Eukaryotes - 0 (source: NCBI BLink). | chr1:10117715-10119085 FORWARD LENGTH=1015	1
mol-miR159a-3p_1	AT1G07640.1	4	-1	1	20	805	824	CUUGGAUUGAAGGGAGCUCU	UUUGCUCUCUUCGAUCCAAC	Cleavage	| Symbols: OBP2 | Dof-type zinc finger DNA-binding family protein | chr1:2354354-2355771 REVERSE LENGTH=1418	1
mol-miR159a-3p_1	AT4G39090.1	4	-1	1	20	127	146	CUUGGAUUGAAGGGAGCUCU	UCUGCUUCCUUCAAUCUAAU	Cleavage	| Symbols: RD19, RD19A | Papain family cysteine protease | chr4:18215556-18217482 REVERSE LENGTH=1533	1
mol-miR159a-3p_1	AT1G07640.2	4	-1	1	20	925	944	CUUGGAUUGAAGGGAGCUCU	UUUGCUCUCUUCGAUCCAAC	Cleavage	| Symbols: OBP2 | Dof-type zinc finger DNA-binding family protein | chr1:2354354-2355987 REVERSE LENGTH=1538	1
mol-miR159a-3p_1	AT1G07640.3	4	-1	1	20	975	994	CUUGGAUUGAAGGGAGCUCU	UUUGCUCUCUUCGAUCCAAC	Cleavage	| Symbols: OBP2 | Dof-type zinc finger DNA-binding family protein | chr1:2354354-2356227 REVERSE LENGTH=1588	1
mol-miR159a-3p_1	AT3G03970.2	4	-1	1	20	243	262	CUUGGAUUGAAGGGAGCUCU	AGGGUUAUCUUCAAUUCAAU	Cleavage	| Symbols: | ARM repeat superfamily protein | chr3:1027997-1030605 REVERSE LENGTH=2319	1
mol-miR159a-3p_1	AT3G03970.3	4	-1	1	20	243	262	CUUGGAUUGAAGGGAGCUCU	AGGGUUAUCUUCAAUUCAAU	Cleavage	| Symbols: | ARM repeat superfamily protein | chr3:1027997-1030605 REVERSE LENGTH=2526	1
mol-miR159a-3p_1	AT2G03260.1	4	-1	1	20	227	246	CUUGGAUUGAAGGGAGCUCU	AAAGCUCUCGUCAAUCCAAC	Translation	| Symbols: | EXS (ERD1/XPR1/SYG1) family protein | chr2:987934-992332 REVERSE LENGTH=2596	1
mol-miR159a-3p_1	AT5G42645.1	4	-1	1	20	870	889	CUUGGAUUGAAGGGAGCUCU	AGAGCAUUCUUCGAUUCAAU	Cleavage	| Symbols: | transposable element gene | chr5:17090938-17095801 REVERSE LENGTH=4864	1
mol-miR159a-3p_1	AT3G50845.1	4	-1	1	20	529	548	CUUGGAUUGAAGGGAGCUCU	AGAGCGCUCUUUAAUCUCAG	Cleavage	| Symbols: | Protein of unknown function (DUF59) | chr3:18899930-18901209 REVERSE LENGTH=642	1
mol-miR159a-3p_1	AT5G52620.1	4	-1	1	20	664	683	CUUGGAUUGAAGGGAGCUCU	AUAGCUUCCUUUAAUGUAAG	Cleavage	| Symbols: | F-box associated ubiquitination effector family protein | chr5:21348554-21349681 REVERSE LENGTH=1128	1
mol-miR159a-3p_1	AT1G08570.4	4	-1	1	20	319	338	CUUGGAUUGAAGGGAGCUCU	AGAGAUCUCUUCAGCUCAAG	Cleavage	| Symbols: ACHT4 | atypical CYS HIS rich thioredoxin 4 | chr1:2712930-2714733 FORWARD LENGTH=1268	1
mol-miR159a-3p_1	AT1G08570.2	4	-1	1	20	374	393	CUUGGAUUGAAGGGAGCUCU	AGAGAUCUCUUCAGCUCAAG	Cleavage	| Symbols: ACHT4 | atypical CYS HIS rich thioredoxin 4 | chr1:2712892-2714734 FORWARD LENGTH=1324	1
mol-miR159a-3p_1	AT1G08570.3	4	-1	1	20	391	410	CUUGGAUUGAAGGGAGCUCU	AGAGAUCUCUUCAGCUCAAG	Cleavage	| Symbols: ACHT4 | atypical CYS HIS rich thioredoxin 4 | chr1:2712883-2714733 FORWARD LENGTH=1340	1
mol-miR159a-3p_1	AT1G08570.1	4	-1	1	20	467	486	CUUGGAUUGAAGGGAGCUCU	AGAGAUCUCUUCAGCUCAAG	Cleavage	| Symbols: ACHT4 | atypical CYS HIS rich thioredoxin 4 | chr1:2712892-2714734 FORWARD LENGTH=1417	1
mol-miR159a-3p_1	AT1G50280.1	4	-1	1	20	7	26	CUUGGAUUGAAGGGAGCUCU	AUUGCUCUAUUCAAUCCAAG	Cleavage	| Symbols: | Phototropic-responsive NPH3 family protein | chr1:18623698-18626395 REVERSE LENGTH=1840	1
mol-miR159a-3p_1	AT3G54860.1	4	-1	1	20	908	927	CUUGGAUUGAAGGGAGCUCU	AAAGUUCCCCUUAAUUCAAG	Translation	| Symbols: ATVPS33, VPS33 | Sec1/munc18-like (SM) proteins superfamily | chr3:20324090-20329917 REVERSE LENGTH=2051	1
mol-miR159a-3p_1	AT4G18520.1	4	-1	1	20	264	283	CUUGGAUUGAAGGGAGCUCU	AGAGCAUCUUUCGAUUCGGG	Cleavage	| Symbols: | Pentatricopeptide repeat (PPR) superfamily protein | chr4:10215120-10217204 REVERSE LENGTH=2085	1
mol-miR159a-3p_1	AT3G54860.2	4	-1	1	20	908	927	CUUGGAUUGAAGGGAGCUCU	AAAGUUCCCCUUAAUUCAAG	Translation	| Symbols: ATVPS33, VPS33 | Sec1/munc18-like (SM) proteins superfamily | chr3:20324090-20329917 REVERSE LENGTH=2099	1
mol-miR159a-3p_1	AT5G19060.1	4	-1	1	20	1883	1902	CUUGGAUUGAAGGGAGCUCU	AGAGCUGCUUUAAAUUUAAG	Cleavage	| Symbols: | CONTAINS InterPro DOMAIN/s: Immunoglobulin-like fold (InterPro:IPR013783); BEST Arabidopsis thaliana protein match is: unknown protein (TAIR:AT3G06150.1); Has 1807 Blast hits to 1807 proteins in 277 species: Archae - 0; Bacteria - 0; Metazoa - 736; Fungi - 347; Plants - 385; Viruses - 0; Other Eukaryotes - 339 (source: NCBI BLink). | chr5:6372799-6374903 FORWARD LENGTH=2105	1
mol-miR159a-3p_1	AT1G59780.1	4	-1	1	20	2186	2205	CUUGGAUUGAAGGGAGCUCU	AGAAUUCCGUUCAGUUCAAG	Cleavage	| Symbols: | NB-ARC domain-containing disease resistance protein | chr1:21993581-21997691 REVERSE LENGTH=2721	1
mol-miR159a-3p_1	AT5G11490.1	4	-1	1	20	2316	2335	CUUGGAUUGAAGGGAGCUCU	AGAGCUGCUUUAGAUCCAGG	Cleavage	| Symbols: | adaptin family protein | chr5:3671818-3676309 FORWARD LENGTH=2837	1
mol-miR159a-3p_1	AT5G11490.2	4	-1	1	20	2346	2365	CUUGGAUUGAAGGGAGCUCU	AGAGCUGCUUUAGAUCCAGG	Cleavage	| Symbols: | adaptin family protein | chr5:3671788-3676452 FORWARD LENGTH=2918	1
mol-miR159a-3p_1	AT1G78580.1	4	-1	1	20	2809	2828	CUUGGAUUGAAGGGAGCUCU	AGAGAUCUCUUCAGUCAGAG	Cleavage	| Symbols: ATTPS1, TPS1 | trehalose-6-phosphate synthase | chr1:29552340-29560912 REVERSE LENGTH=3190	1
mol-miR159a-3p_1	AT3G28153.1	4	-1	1	20	3064	3083	CUUGGAUUGAAGGGAGCUCU	CAAGCUUUUUUCAAUCUAAU	Cleavage	| Symbols: | transposable element gene | chr3:10478206-10483699 REVERSE LENGTH=5494	1
mol-miR159a-3p_1	AT1G77530.1	4	-1	1	20	763	782	CUUGGAUUGAAGGGAGCUCU	CAAGCUCCUUUUUAUCCAGG	Cleavage	| Symbols: | O-methyltransferase family protein | chr1:29136037-29137555 FORWARD LENGTH=1278	1
mol-miR159a-3p_1	AT2G22810.1	4	-1	1	20	316	335	CUUGGAUUGAAGGGAGCUCU	CGAGUUUCUUUUGAUUCAAA	Cleavage	| Symbols: ACS4, ACC4, ATACS4 | 1-aminocyclopropane-1-carboxylate synthase 4 | chr2:9717791-9719472 REVERSE LENGTH=1425	1
mol-miR159a-3p_1	AT1G77520.1	4	-1	1	20	917	936	CUUGGAUUGAAGGGAGCUCU	CAAGCUCCUUUUUAUCCAGG	Cleavage	| Symbols: | O-methyltransferase family protein | chr1:29130403-29132180 FORWARD LENGTH=1473	1
mol-miR159a-3p_1	AT3G27150.1	4	-1	1	20	1598	1617	CUUGGAUUGAAGGGAGCUCU	UGAGCUUGUUUCAAUUCAAU	Cleavage	| Symbols: | Galactose oxidase/kelch repeat superfamily protein | chr3:10009442-10011641 REVERSE LENGTH=1632	1
mol-miR159a-3p_1	AT3G54625.1	4	-1	1	20	532	551	CUUGGAUUGAAGGGAGCUCU	CGAGCUUCCUUUGAUCCCAU	Cleavage	| Symbols: | other RNA | chr3:20220810-20223024 FORWARD LENGTH=1890	2
mol-miR159a-3p_1	AT2G36660.1	4	-1	1	20	1213	1232	CUUGGAUUGAAGGGAGCUCU	UCAGCUUCUGUCAAUCCAGG	Translation	| Symbols: PAB7 | poly(A) binding protein 7 | chr2:15361321-15364398 REVERSE LENGTH=1985	1
mol-miR159a-3p_1	AT1G27350.1	4	-1	1	20	462	481	CUUGGAUUGAAGGGAGCUCU	UGAGUUUUUUAUAAUCCAAG	Translation	| Symbols: | Ribosome associated membrane protein RAMP4 | chr1:9498151-9499425 REVERSE LENGTH=497	1
mol-miR159a-3p_1	AT3G13800.1	4	-1	1	20	228	247	CUUGGAUUGAAGGGAGCUCU	AGGCUUGCCUUCAAUCCAAU	Cleavage	| Symbols: | Metallo-hydrolase/oxidoreductase superfamily protein | chr3:4538821-4541487 FORWARD LENGTH=1265	1
mol-miR159a-3p_1	AT1G67170.1	4	-1	1	20	119	138	CUUGGAUUGAAGGGAGCUCU	UGAGCUUCUUCCAUUCCAAG	Translation	| Symbols: | unknown protein; BEST Arabidopsis thaliana protein match is: unknown protein (TAIR:AT3G14750.1); Has 5478 Blast hits to 4354 proteins in 533 species: Archae - 87; Bacteria - 653; Metazoa - 2554; Fungi - 380; Plants - 418; Viruses - 16; Other Eukaryotes - 1370 (source: NCBI BLink). | chr1:25127246-25129457 FORWARD LENGTH=1561	1
mol-miR159a-3p_1	AT5G19350.2	4	-1	1	20	441	460	CUUGGAUUGAAGGGAGCUCU	UGGGCUUCUUUUGGUUCAGG	Cleavage	| Symbols: | RNA-binding (RRM/RBD/RNP motifs) family protein | chr5:6518838-6521474 FORWARD LENGTH=1585	1
mol-miR159a-3p_1	AT5G19350.1	4	-1	1	20	441	460	CUUGGAUUGAAGGGAGCUCU	UGGGCUUCUUUUGGUUCAGG	Cleavage	| Symbols: | RNA-binding (RRM/RBD/RNP motifs) family protein | chr5:6518838-6521474 FORWARD LENGTH=1597	1
mol-miR159a-3p_1	AT4G27600.1	4	-1	1	20	69	88	CUUGGAUUGAAGGGAGCUCU	UGAGCUUUCUUCAUUCAAAG	Cleavage	| Symbols: NARA5 | pfkB-like carbohydrate kinase family protein | chr4:13782515-13785112 REVERSE LENGTH=1761	1
mol-miR159a-3p_1	AT1G50950.1	4	-1	1	20	1426	1445	CUUGGAUUGAAGGGAGCUCU	UGAGCUCUCUCCAAUGCAGG	Translation	| Symbols: | Thioredoxin protein with domain of unknown function (DUF1692) | chr1:18880320-18884225 FORWARD LENGTH=1782	1
mol-miR159a-3p_1	AT2G31070.1	4	-1	1	20	1382	1401	CUUGGAUUGAAGGGAGCUCU	GGGGUACCCUUCAGUCCAGU	Cleavage	| Symbols: TCP10 | TCP domain protein 10 | chr2:13220478-13222609 REVERSE LENGTH=2017	1
mol-miR159a-3p_1	AT3G15030.3	4	-1	1	20	1302	1321	CUUGGAUUGAAGGGAGCUCU	GGGGUCCCCUUCAGUCCAGU	Cleavage	| Symbols: TCP4 | TCP family transcription factor 4 | chr3:5061681-5064115 FORWARD LENGTH=2033	1
mol-miR159a-3p_1	AT3G15030.2	4	-1	1	20	1478	1497	CUUGGAUUGAAGGGAGCUCU	GGGGUCCCCUUCAGUCCAGU	Cleavage	| Symbols: TCP4 | TCP family transcription factor 4 | chr3:5061681-5064038 FORWARD LENGTH=2121	1
mol-miR159a-3p_1	AT3G66658.1	4	-1	1	20	1089	1108	CUUGGAUUGAAGGGAGCUCU	GGGGCACUCUUCAGUCCAGC	Cleavage	| Symbols: ALDH22A1 | aldehyde dehydrogenase 22A1 | chr3:2095105-2099137 REVERSE LENGTH=2155	1
mol-miR159a-3p_1	AT3G66658.2	4	-1	1	20	1103	1122	CUUGGAUUGAAGGGAGCUCU	GGGGCACUCUUCAGUCCAGC	Cleavage	| Symbols: ALDH22A1 | aldehyde dehydrogenase 22A1 | chr3:2095105-2099151 REVERSE LENGTH=2165	1
mol-miR159a-3p_1	AT3G15030.1	4	-1	1	20	1478	1497	CUUGGAUUGAAGGGAGCUCU	GGGGUCCCCUUCAGUCCAGU	Cleavage	| Symbols: TCP4, MEE35 | TCP family transcription factor 4 | chr3:5061681-5064115 FORWARD LENGTH=2209	1
mol-miR159a-3p_1	AT2G43800.1	4	-1	1	20	2083	2102	CUUGGAUUGAAGGGAGCUCU	CGGGUUCCUUUUACUCCGAG	Cleavage	| Symbols: | Actin-binding FH2 (formin homology 2) family protein | chr2:18145721-18148897 FORWARD LENGTH=2861	1
mol-miR159a-3p_1	AT1G35870.1	4	-1	1	20	2922	2941	CUUGGAUUGAAGGGAGCUCU	GGAUCUCCUUUCAUUCCAAA	Cleavage	| Symbols: | transposable element gene | chr1:13335257-13339587 FORWARD LENGTH=4331	1
mol-miR159c_1	AT3G47630.2	4	-1	1	21	390	410	AUUGGAUUGAAGGGAGCUCCA	UGGAGUUCACUUCAAUCCGUU	Cleavage	| Symbols: | CONTAINS InterPro DOMAIN/s: Mitochondrial matrix Mmp37 (InterPro:IPR015222); Has 35333 Blast hits to 34131 proteins in 2444 species: Archae - 798; Bacteria - 22429; Metazoa - 974; Fungi - 991; Plants - 531; Viruses - 0; Other Eukaryotes - 9610 (source: NCBI BLink). | chr3:17563046-17565429 REVERSE LENGTH=1339	1
mol-miR159c_1	AT3G47630.1	4	-1	1	21	687	707	AUUGGAUUGAAGGGAGCUCCA	UGGAGUUCACUUCAAUCCGUU	Cleavage	| Symbols: | FUNCTIONS IN: molecular_function unknown; INVOLVED IN: biological_process unknown; LOCATED IN: endomembrane system; EXPRESSED IN: 21 plant structures; EXPRESSED DURING: 13 growth stages; CONTAINS InterPro DOMAIN/s: Mitochondrial matrix Mmp37 (InterPro:IPR015222); Has 325 Blast hits to 325 proteins in 172 species: Archae - 0; Bacteria - 0; Metazoa - 109; Fungi - 140; Plants - 43; Viru…	1
mol-miR159c_1	AT5G18100.2	4	-1	1	21	229	249	AUUGGAUUGAAGGGAGCUCCA	UGGACCUCACUUCAAUCCAUU	Cleavage	| Symbols: CSD3 | copper/zinc superoxide dismutase 3 | chr5:5987187-5988464 FORWARD LENGTH=476	1
mol-miR159c_1	AT5G18100.1	4	-1	1	21	229	249	AUUGGAUUGAAGGGAGCUCCA	UGGACCUCACUUCAAUCCAUU	Cleavage	| Symbols: CSD3 | copper/zinc superoxide dismutase 3 | chr5:5987187-5988885 FORWARD LENGTH=708	1
mol-miR159c_1	AT2G06980.1	4	-1	1	21	1519	1539	AUUGGAUUGAAGGGAGCUCCA	UCGAGCUCCUUUCGAUUCACA	Cleavage	| Symbols: | transposable element gene | chr2:2883425-2886166 FORWARD LENGTH=2742	1
mol-miR159c_1	AT3G05390.1	4	-1	1	21	1185	1205	AUUGGAUUGAAGGGAGCUCCA	GGGAGCUCCUUUCAAUGAGAU	Cleavage	| Symbols: | FUNCTIONS IN: molecular_function unknown; INVOLVED IN: biological_process unknown; LOCATED IN: mitochondrion; EXPRESSED IN: 15 plant structures; EXPRESSED DURING: 7 growth stages; CONTAINS InterPro DOMAIN/s: Protein of unknown function DUF248, methyltransferase putative (InterPro:IPR004159); BEST Arabidopsis thaliana protein match is: S-adenosyl-L-methionine-dependent methyltransfera…	1
mol-miR159c_1	AT1G48090.1	4	-1	1	21	6899	6919	AUUGGAUUGAAGGGAGCUCCA	UGGAAUCCCCUUCAGUCCAAG	Cleavage	| Symbols: | calcium-dependent lipid-binding family protein | chr1:17732010-17758444 REVERSE LENGTH=12995	1
mol-miR159c_1	AT4G16620.1	4	-1	1	21	1032	1052	AUUGGAUUGAAGGGAGCUCCA	UGUGUCUCUCUUUAGUCCAAU	Cleavage	| Symbols: | nodulin MtN21 /EamA-like transporter family protein | chr4:9358117-9360060 REVERSE LENGTH=1337	1
mol-miR159c_1	AT3G32043.1	4	-1	1	21	325	345	AUUGGAUUGAAGGGAGCUCCA	UGGACCCCCCUUCACUCCGAU	Cleavage	| Symbols: | transposable element gene | chr3:13053130-13058318 REVERSE LENGTH=5189	1
mol-miR159c_1	AT1G07640.1	4	-1	1	21	804	824	AUUGGAUUGAAGGGAGCUCCA	CUUUGCUCUCUUCGAUCCAAC	Cleavage	| Symbols: OBP2 | Dof-type zinc finger DNA-binding family protein | chr1:2354354-2355771 REVERSE LENGTH=1418	1
mol-miR159c_1	AT1G07640.2	4	-1	1	21	924	944	AUUGGAUUGAAGGGAGCUCCA	CUUUGCUCUCUUCGAUCCAAC	Cleavage	| Symbols: OBP2 | Dof-type zinc finger DNA-binding family protein | chr1:2354354-2355987 REVERSE LENGTH=1538	1
mol-miR159c_1	AT1G07640.3	4	-1	1	21	974	994	AUUGGAUUGAAGGGAGCUCCA	CUUUGCUCUCUUCGAUCCAAC	Cleavage	| Symbols: OBP2 | Dof-type zinc finger DNA-binding family protein | chr1:2354354-2356227 REVERSE LENGTH=1588	1
mol-miR159c_1	AT1G51450.1	4	-1	1	21	30	49	AUUGGAUUGAAGGGAGCUCCA	UGGAG-UCUCUUCAAUCAAAU	Cleavage	| Symbols: TRO | TRAUCO | chr1:19074371-19076520 FORWARD LENGTH=1858	1
mol-miR159c_1	AT2G15940.1	4	-1	1	21	1246	1266	AUUGGAUUGAAGGGAGCUCCA	GGGAGCUGCCUUAGAUCCAAG	Cleavage	| Symbols: | transposable element gene | chr2:6942914-6944794 FORWARD LENGTH=1881	1
mol-miR159c_1	AT1G42110.1	4	-1	1	21	1338	1358	AUUGGAUUGAAGGGAGCUCCA	GGGAGCUGCCUUAGAUCCAAG	Cleavage	| Symbols: | transposable element gene | chr1:15725298-15727434 FORWARD LENGTH=2137	1
mol-miR159c_1	AT3G66658.1	4	-1	1	21	1088	1108	AUUGGAUUGAAGGGAGCUCCA	AGGGGCACUCUUCAGUCCAGC	Cleavage	| Symbols: ALDH22A1 | aldehyde dehydrogenase 22A1 | chr3:2095105-2099137 REVERSE LENGTH=2155	1
mol-miR159c_1	AT3G66658.2	4	-1	1	21	1102	1122	AUUGGAUUGAAGGGAGCUCCA	AGGGGCACUCUUCAGUCCAGC	Cleavage	| Symbols: ALDH22A1 | aldehyde dehydrogenase 22A1 | chr3:2095105-2099151 REVERSE LENGTH=2165	1
mol-miR159c_1	AT1G35870.1	4	-1	1	21	2921	2941	AUUGGAUUGAAGGGAGCUCCA	AGGAUCUCCUUUCAUUCCAAA	Cleavage	| Symbols: | transposable element gene | chr1:13335257-13339587 FORWARD LENGTH=4331	1
mol-miR159c_1	AT2G22810.1	4	-1	1	21	315	335	AUUGGAUUGAAGGGAGCUCCA	UCGAGUUUCUUUUGAUUCAAA	Cleavage	| Symbols: ACS4, ACC4, ATACS4 | 1-aminocyclopropane-1-carboxylate synthase 4 | chr2:9717791-9719472 REVERSE LENGTH=1425	1
mol-miR159c_1	AT1G53230.1	4	-1	1	21	1185	1205	AUUGGAUUGAAGGGAGCUCCA	AGGGGUCCCCUUCAGUCCAUU	Cleavage	| Symbols: TCP3 | TEOSINTE BRANCHED 1, cycloidea and PCF transcription factor 3 | chr1:19849788-19851725 REVERSE LENGTH=1844	1
mol-miR159c_1	AT2G33360.2	4	-1	1	21	188	208	AUUGGAUUGAAGGGAGCUCCA	AGGAGAUUGCUUCGAUCUAAU	Cleavage	| Symbols: | Protein of unknown function (DUF3527) | chr2:14139982-14143118 FORWARD LENGTH=1922	1
mol-miR159c_1	AT1G13750.1	4	-1	1	21	67	87	AUUGGAUUGAAGGGAGCUCCA	CUCUGUUUCUUUUAAUCCAAU	Cleavage	| Symbols: | Purple acid phosphatases superfamily protein | chr1:4715394-4718235 REVERSE LENGTH=2082	1
mol-miR159c_1	AT4G11730.1	4	-1	1	21	1185	1205	AUUGGAUUGAAGGGAGCUCCA	AGAAGUUCACUUCAAUCUAGU	Cleavage	| Symbols: | Cation transporter/ E1-E2 ATPase family protein | chr4:7067035-7070968 FORWARD LENGTH=2442	1
mol-miR159c_1	AT2G33360.1	4	-1	1	21	372	392	AUUGGAUUGAAGGGAGCUCCA	AGGAGAUUGCUUCGAUCUAAU	Cleavage	| Symbols: | Protein of unknown function (DUF3527) | chr2:14139798-14143118 FORWARD LENGTH=2571	1
mol-miR159c_1	AT2G03260.1	4	-1	1	21	226	246	AUUGGAUUGAAGGGAGCUCCA	CAAAGCUCUCGUCAAUCCAAC	Translation	| Symbols: | EXS (ERD1/XPR1/SYG1) family protein | chr2:987934-992332 REVERSE LENGTH=2596	1
mol-miR159c_1	AT1G20640.2	4	-1	1	21	250	270	AUUGGAUUGAAGGGAGCUCCA	GAUAGUUUCCUUCAAUCUGAG	Cleavage	| Symbols: | Plant regulator RWP-RK family protein | chr1:7154410-7158218 FORWARD LENGTH=3010	1
mol-miR159c_1	AT1G20640.1	4	-1	1	21	308	328	AUUGGAUUGAAGGGAGCUCCA	GAUAGUUUCCUUCAAUCUGAG	Cleavage	| Symbols: | Plant regulator RWP-RK family protein | chr1:7154560-7158218 FORWARD LENGTH=3068	1
mol-miR159c_1	AT3G61740.2	4	-1	1	21	3371	3391	AUUGGAUUGAAGGGAGCUCCA	UAGAGCUCUCUUAAGUCUAAA	Cleavage	| Symbols: SDG14, ATX3 | SET domain protein 14 | chr3:22850837-22856972 REVERSE LENGTH=3669	1
mol-miR159c_1	AT3G61740.1	4	-1	1	21	3479	3499	AUUGGAUUGAAGGGAGCUCCA	UAGAGCUCUCUUAAGUCUAAA	Cleavage	| Symbols: SDG14, ATX3 | SET domain protein 14 | chr3:22850837-22856972 REVERSE LENGTH=3777	1
mol-miR159c_1	AT5G34810.1	4	-1	1	21	519	539	AUUGGAUUGAAGGGAGCUCCA	UGAAGAUACCUUCGGUCCAAU	Cleavage	| Symbols: | transposable element gene | chr5:12974776-12975438 FORWARD LENGTH=663	1
mol-miR159c_1	AT5G56080.1	4	-1	1	21	711	731	AUUGGAUUGAAGGGAGCUCCA	UAGAGCUUUCUUGUAUCCAAU	Cleavage	| Symbols: ATNAS2, NAS2 | nicotianamine synthase 2 | chr5:22711402-22712364 REVERSE LENGTH=963	1
mol-miR159c_1	AT3G55500.1	4	-1	1	21	43	63	AUUGGAUUGAAGGGAGCUCCA	UCAAGCUUUCUCCAAUUCAAU	Translation	| Symbols: ATEXPA16, EXP16, ATEXP16, ATHEXP ALPHA 1.7, EXPA16 | expansin A16 | chr3:20574831-20576182 REVERSE LENGTH=1105	1
mol-miR159c_1	AT1G74900.1	4	-1	1	21	480	500	AUUGGAUUGAAGGGAGCUCCA	UUUAGCUUCUUUCAAUACGAU	Cleavage	| Symbols: OTP43 | Pentatricopeptide repeat (PPR) superfamily protein | chr1:28133933-28135667 FORWARD LENGTH=1648	1
mol-miR159c_1	AT2G41060.1	4	-1	1	21	107	127	AUUGGAUUGAAGGGAGCUCCA	GAGGGCUCUCUUCAAAUCAAC	Cleavage	| Symbols: | RNA-binding (RRM/RBD/RNP motifs) family protein | chr2:17126989-17129563 FORWARD LENGTH=1787	1
mol-miR171b_1	AT2G16510.1	4	-1	1	21	187	207	UUGAGCCGCGCCAAUAUCACA	AGUGGUGUUGGUGUGGCUUCA	Cleavage	| Symbols: | ATPase, F0/V0 complex, subunit C protein | chr2:7159629-7160892 REVERSE LENGTH=954	1
mol-miR171b_1	AT1G32400.1	4	-1	1	21	505	525	UUGAGCCGCGCCAAUAUCACA	AUUGGUAUUGGUGUGGCUCUC	Cleavage	| Symbols: TOM2A | tobamovirus multiplication 2A | chr1:11689106-11691531 REVERSE LENGTH=1379	1
mol-miR171b_1	AT4G18340.1	4	-1	1	21	1191	1212	UUGAGCCG-CGCCAAUAUCACA	UUUGAUAUUGGCGAUGGUUCAA	Cleavage	| Symbols: | Glycosyl hydrolase superfamily protein | chr4:10130050-10132061 REVERSE LENGTH=1431	1
mol-miR171b_1	AT1G32400.2	4	-1	1	21	630	650	UUGAGCCGCGCCAAUAUCACA	AUUGGUAUUGGUGUGGCUCUC	Cleavage	| Symbols: TOM2A | tobamovirus multiplication 2A | chr1:11689106-11691465 REVERSE LENGTH=1504	1
mol-miR171b_1	AT1G32400.3	4	-1	1	21	848	868	UUGAGCCGCGCCAAUAUCACA	AUUGGUAUUGGUGUGGCUCUC	Cleavage	| Symbols: TOM2A | tobamovirus multiplication 2A | chr1:11689108-11691465 REVERSE LENGTH=1720	1
mol-miR171b_1	AT3G13061.1	4	-1	1	21	507	527	UUGAGCCGCGCCAAUAUCACA	UGUGGUUAUGGUGUGGCUUAA	Cleavage	| Symbols: | other RNA | chr3:4183099-4183884 REVERSE LENGTH=687	1
mol-miR171b_1	AT4G31860.1	4	-1	1	21	1189	1209	UUGAGCCGCGCCAAUAUCACA	CAUGAUAUUGGUUCGAUUCAA	Cleavage	| Symbols: | Protein phosphatase 2C family protein | chr4:15406439-15409000 REVERSE LENGTH=1540	1
mol-miR171b_1	AT4G31860.2	4	-1	1	21	1274	1294	UUGAGCCGCGCCAAUAUCACA	CAUGAUAUUGGUUCGAUUCAA	Cleavage	| Symbols: | Protein phosphatase 2C family protein | chr4:15406440-15409000 REVERSE LENGTH=1624	1
mol-miR171b_1	AT2G12470.1	4	-1	1	21	3375	3395	UUGAGCCGCGCCAAUAUCACA	CCUGAUAUUGAUGCGUCUCAG	Translation	| Symbols: | transposable element gene | chr2:5062615-5067132 REVERSE LENGTH=4518	1
mol-miR171b_1	AT5G60030.1	4	-1	1	21	100	120	UUGAGCCGCGCCAAUAUCACA	UCUGAUAAUGGCGCCUCUCAA	Cleavage	| Symbols: | unknown protein; BEST Arabidopsis thaliana protein match is: unknown protein (TAIR:AT1G75335.1); Has 1807 Blast hits to 1807 proteins in 277 species: Archae - 0; Bacteria - 0; Metazoa - 736; Fungi - 347; Plants - 385; Viruses - 0; Other Eukaryotes - 339 (source: NCBI BLink). | chr5:24172082-24172975 REVERSE LENGTH=894	1
mol-miR171b_1	AT1G67170.1	4	-1	1	21	1037	1057	UUGAGCCGCGCCAAUAUCACA	UCAGUUGUUGGCGCAGCUCAA	Cleavage	| Symbols: | unknown protein; BEST Arabidopsis thaliana protein match is: unknown protein (TAIR:AT3G14750.1); Has 5478 Blast hits to 4354 proteins in 533 species: Archae - 87; Bacteria - 653; Metazoa - 2554; Fungi - 380; Plants - 418; Viruses - 16; Other Eukaryotes - 1370 (source: NCBI BLink). | chr1:25127246-25129457 FORWARD LENGTH=1561	1
mol-miR171b_1	AT3G48950.1	4	-1	1	21	142	162	UUGAGCCGCGCCAAUAUCACA	ACUGAUUUUGGUGCGGUUGGA	Cleavage	| Symbols: | Pectin lyase-like superfamily protein | chr3:18148017-18149987 FORWARD LENGTH=1410	1
mol-miR171b_1	AT3G17410.1	4	-1	1	21	687	707	UUGAGCCGCGCCAAUAUCACA	AUUGCUGUUGGUGCGGCUAGA	Cleavage	| Symbols: | Protein kinase superfamily protein | chr3:5955909-5959106 FORWARD LENGTH=1480	1
mol-miR171b_1	AT4G13750.1	4	-1	1	21	529	549	UUGAGCCGCGCCAAUAUCACA	GAUGAUAGUGGUGUGUCUCGA	Cleavage	| Symbols: NOV | Histidine kinase-, DNA gyrase B-, and HSP90-like ATPase family protein | chr4:7975191-7987620 FORWARD LENGTH=8252	1
mol-miR171b_1	AT2G17540.3	4	-1	1	21	952	972	UUGAGCCGCGCCAAUAUCACA	UAUAAUGGUGGUGUGGCUCAG	Cleavage	| Symbols: | unknown protein; FUNCTIONS IN: molecular_function unknown; INVOLVED IN: biological_process unknown; LOCATED IN: chloroplast; EXPRESSED IN: 21 plant structures; EXPRESSED DURING: 13 growth stages; BEST Arabidopsis thaliana protein match is: unknown protein (TAIR:AT4G35510.1); Has 30201 Blast hits to 17322 proteins in 780 species: Archae - 12; Bacteria - 1396; Metazoa - 17338; Fungi - …	1
mol-miR171b_1	AT2G17540.1	4	-1	1	21	914	934	UUGAGCCGCGCCAAUAUCACA	UAUAAUGGUGGUGUGGCUCAG	Cleavage	| Symbols: | unknown protein; FUNCTIONS IN: molecular_function unknown; INVOLVED IN: biological_process unknown; LOCATED IN: chloroplast; EXPRESSED IN: 21 plant structures; EXPRESSED DURING: 13 growth stages; BEST Arabidopsis thaliana protein match is: unknown protein (TAIR:AT4G35510.1); Has 39 Blast hits to 39 proteins in 9 species: Archae - 0; Bacteria - 0; Metazoa - 0; Fungi - 0; Plants - 37; …	1
mol-miR171b_1	AT2G17540.2	4	-1	1	21	925	945	UUGAGCCGCGCCAAUAUCACA	UAUAAUGGUGGUGUGGCUCAG	Cleavage	| Symbols: | unknown protein; FUNCTIONS IN: molecular_function unknown; INVOLVED IN: biological_process unknown; LOCATED IN: chloroplast; EXPRESSED IN: 21 plant structures; EXPRESSED DURING: 13 growth stages; BEST Arabidopsis thaliana protein match is: unknown protein (TAIR:AT4G35510.1); Has 35333 Blast hits to 34131 proteins in 2444 species: Archae - 798; Bacteria - 22429; Metazoa - 974; Fungi -…	1
mol-miR171d_1	AT2G16510.1	4	-1	1	20	188	207	UUGAGCCGCGCCAAUAUCAC	GUGGUGUUGGUGUGGCUUCA	Cleavage	| Symbols: | ATPase, F0/V0 complex, subunit C protein | chr2:7159629-7160892 REVERSE LENGTH=954	1
mol-miR171d_1	AT1G32400.1	4	-1	1	20	506	525	UUGAGCCGCGCCAAUAUCAC	UUGGUAUUGGUGUGGCUCUC	Cleavage	| Symbols: TOM2A | tobamovirus multiplication 2A | chr1:11689106-11691531 REVERSE LENGTH=1379	1
mol-miR171d_1	AT1G32400.2	4	-1	1	20	631	650	UUGAGCCGCGCCAAUAUCAC	UUGGUAUUGGUGUGGCUCUC	Cleavage	| Symbols: TOM2A | tobamovirus multiplication 2A | chr1:11689106-11691465 REVERSE LENGTH=1504	1
mol-miR171d_1	AT1G32400.3	4	-1	1	20	849	868	UUGAGCCGCGCCAAUAUCAC	UUGGUAUUGGUGUGGCUCUC	Cleavage	| Symbols: TOM2A | tobamovirus multiplication 2A | chr1:11689108-11691465 REVERSE LENGTH=1720	1
mol-miR171d_1	AT4G18340.1	4	-1	1	20	1192	1212	UUGAGCCG-CGCCAAUAUCAC	UUGAUAUUGGCGAUGGUUCAA	Cleavage	| Symbols: | Glycosyl hydrolase superfamily protein | chr4:10130050-10132061 REVERSE LENGTH=1431	1
mol-miR171d_1	AT4G31860.1	4	-1	1	20	1190	1209	UUGAGCCGCGCCAAUAUCAC	AUGAUAUUGGUUCGAUUCAA	Cleavage	| Symbols: | Protein phosphatase 2C family protein | chr4:15406439-15409000 REVERSE LENGTH=1540	1
mol-miR171d_1	AT4G31860.2	4	-1	1	20	1275	1294	UUGAGCCGCGCCAAUAUCAC	AUGAUAUUGGUUCGAUUCAA	Cleavage	| Symbols: | Protein phosphatase 2C family protein | chr4:15406440-15409000 REVERSE LENGTH=1624	1
mol-miR171d_1	AT2G12470.1	4	-1	1	20	3376	3395	UUGAGCCGCGCCAAUAUCAC	CUGAUAUUGAUGCGUCUCAG	Translation	| Symbols: | transposable element gene | chr2:5062615-5067132 REVERSE LENGTH=4518	1
mol-miR171d_1	AT3G13061.1	4	-1	1	20	508	527	UUGAGCCGCGCCAAUAUCAC	GUGGUUAUGGUGUGGCUUAA	Cleavage	| Symbols: | other RNA | chr3:4183099-4183884 REVERSE LENGTH=687	1
mol-miR171d_1	AT1G67170.1	4	-1	1	20	1038	1057	UUGAGCCGCGCCAAUAUCAC	CAGUUGUUGGCGCAGCUCAA	Cleavage	| Symbols: | unknown protein; BEST Arabidopsis thaliana protein match is: unknown protein (TAIR:AT3G14750.1); Has 5478 Blast hits to 4354 proteins in 533 species: Archae - 87; Bacteria - 653; Metazoa - 2554; Fungi - 380; Plants - 418; Viruses - 16; Other Eukaryotes - 1370 (source: NCBI BLink). | chr1:25127246-25129457 FORWARD LENGTH=1561	1
mol-miR171d_1	AT5G60030.1	4	-1	1	20	101	120	UUGAGCCGCGCCAAUAUCAC	CUGAUAAUGGCGCCUCUCAA	Cleavage	| Symbols: | unknown protein; BEST Arabidopsis thaliana protein match is: unknown protein (TAIR:AT1G75335.1); Has 1807 Blast hits to 1807 proteins in 277 species: Archae - 0; Bacteria - 0; Metazoa - 736; Fungi - 347; Plants - 385; Viruses - 0; Other Eukaryotes - 339 (source: NCBI BLink). | chr5:24172082-24172975 REVERSE LENGTH=894	1
mol-miR171d_1	AT3G48950.1	4	-1	1	20	143	162	UUGAGCCGCGCCAAUAUCAC	CUGAUUUUGGUGCGGUUGGA	Cleavage	| Symbols: | Pectin lyase-like superfamily protein | chr3:18148017-18149987 FORWARD LENGTH=1410	1
mol-miR171d_1	AT3G17410.1	4	-1	1	20	688	707	UUGAGCCGCGCCAAUAUCAC	UUGCUGUUGGUGCGGCUAGA	Cleavage	| Symbols: | Protein kinase superfamily protein | chr3:5955909-5959106 FORWARD LENGTH=1480	1
mol-miR171d_1	AT4G13750.1	4	-1	1	20	530	549	UUGAGCCGCGCCAAUAUCAC	AUGAUAGUGGUGUGUCUCGA	Cleavage	| Symbols: NOV | Histidine kinase-, DNA gyrase B-, and HSP90-like ATPase family protein | chr4:7975191-7987620 FORWARD LENGTH=8252	1
mol-miR171d_1	AT2G17540.3	4	-1	1	20	953	972	UUGAGCCGCGCCAAUAUCAC	AUAAUGGUGGUGUGGCUCAG	Cleavage	| Symbols: | unknown protein; FUNCTIONS IN: molecular_function unknown; INVOLVED IN: biological_process unknown; LOCATED IN: chloroplast; EXPRESSED IN: 21 plant structures; EXPRESSED DURING: 13 growth stages; BEST Arabidopsis thaliana protein match is: unknown protein (TAIR:AT4G35510.1); Has 30201 Blast hits to 17322 proteins in 780 species: Archae - 12; Bacteria - 1396; Metazoa - 17338; Fungi - …	1
mol-miR171d_1	AT2G17540.1	4	-1	1	20	915	934	UUGAGCCGCGCCAAUAUCAC	AUAAUGGUGGUGUGGCUCAG	Cleavage	| Symbols: | unknown protein; FUNCTIONS IN: molecular_function unknown; INVOLVED IN: biological_process unknown; LOCATED IN: chloroplast; EXPRESSED IN: 21 plant structures; EXPRESSED DURING: 13 growth stages; BEST Arabidopsis thaliana protein match is: unknown protein (TAIR:AT4G35510.1); Has 39 Blast hits to 39 proteins in 9 species: Archae - 0; Bacteria - 0; Metazoa - 0; Fungi - 0; Plants - 37; …	1
mol-miR171d_1	AT2G17540.2	4	-1	1	20	926	945	UUGAGCCGCGCCAAUAUCAC	AUAAUGGUGGUGUGGCUCAG	Cleavage	| Symbols: | unknown protein; FUNCTIONS IN: molecular_function unknown; INVOLVED IN: biological_process unknown; LOCATED IN: chloroplast; EXPRESSED IN: 21 plant structures; EXPRESSED DURING: 13 growth stages; BEST Arabidopsis thaliana protein match is: unknown protein (TAIR:AT4G35510.1); Has 35333 Blast hits to 34131 proteins in 2444 species: Archae - 798; Bacteria - 22429; Metazoa - 974; Fungi -…	1
mol-miR319e_1	AT5G16650.1	4	-1	1	19	165	183	UUGGACUGAAGGGAGCUCC	UCAGCUCCUUUCAGUUUAG	Cleavage	| Symbols: | Chaperone DnaJ-domain superfamily protein | chr5:5463177-5465331 REVERSE LENGTH=912	1
mol-miR319e_1	AT5G59790.1	4	-1	1	19	1833	1851	UUGGACUGAAGGGAGCUCC	AUAGCUCCUUUCAGUUUAG	Cleavage	| Symbols: | Domain of unknown function (DUF966) | chr5:24090715-24093168 FORWARD LENGTH=1871	1
mol-miR319e_1	AT5G24915.1	4	-1	1	19	3166	3184	UUGGACUGAAGGGAGCUCC	CCAGUUUCUUUCAGUCUAA	Cleavage	| Symbols: | transposable element gene | chr5:8571956-8577856 FORWARD LENGTH=5901	1
mol-miR319e_1	AT5G04660.1	4	-1	1	19	367	385	UUGGACUGAAGGGAGCUCC	GGAGCUCUCUUCGCUUCAC	Cleavage	| Symbols: CYP77A4 | cytochrome P450, family 77, subfamily A, polypeptide 4 | chr5:1335995-1337670 FORWARD LENGTH=1676	1
mol-miR319e_1	AT4G37770.1	4	-1	1	19	454	472	UUGGACUGAAGGGAGCUCC	CGAGUUUCUUUCAAUCCAA	Cleavage	| Symbols: ACS8 | 1-amino-cyclopropane-1-carboxylate synthase 8 | chr4:17752084-17754157 FORWARD LENGTH=1780	1
mol-miR319e_1	AT2G35130.1	4	-1	1	19	443	461	UUGGACUGAAGGGAGCUCC	AGAGCUCCUUUCAGCCUGA	Cleavage	| Symbols: | Tetratricopeptide repeat (TPR)-like superfamily protein | chr2:14807449-14810164 REVERSE LENGTH=1916	1
mol-miR319e_1	AT2G35130.2	4	-1	1	19	666	684	UUGGACUGAAGGGAGCUCC	AGAGCUCCUUUCAGCCUGA	Cleavage	| Symbols: | Tetratricopeptide repeat (TPR)-like superfamily protein | chr2:14807449-14810229 REVERSE LENGTH=2139	1
mol-miR319e_1	AT1G20950.1	4	-1	1	19	325	343	UUGGACUGAAGGGAGCUCC	CGAGCUUCCUUCAGUUAGA	Cleavage	| Symbols: | Phosphofructokinase family protein | chr1:7297239-7301415 REVERSE LENGTH=2152	1
mol-miR319e_1	AT3G25720.1	4	-1	1	19	557	575	UUGGACUGAAGGGAGCUCC	GGAGUUCGGUUCAGUCCAG	Translation	| Symbols: | RNA-directed DNA polymerase (reverse transcriptase)-related family protein | chr3:9380234-9381405 FORWARD LENGTH=849	1
mol-miR319e_1	AT5G40140.1	4	-1	1	19	997	1015	UUGGACUGAAGGGAGCUCC	GGAGUUAUCUUCAGUUUAG	Cleavage	| Symbols: | RING/U-box superfamily protein with ARM repeat domain | chr5:16057347-16058999 FORWARD LENGTH=1653	1
mol-miR319e_1	AT3G16460.1	4	-1	1	19	1277	1295	UUGGACUGAAGGGAGCUCC	GGAGCUUACUUCGUUCCAA	Cleavage	| Symbols: | Mannose-binding lectin superfamily protein | chr3:5592582-5595710 FORWARD LENGTH=2415	1
mol-miR319e_1	AT3G16460.2	4	-1	1	19	1279	1297	UUGGACUGAAGGGAGCUCC	GGAGCUUACUUCGUUCCAA	Cleavage	| Symbols: | Mannose-binding lectin superfamily protein | chr3:5592918-5595717 FORWARD LENGTH=2424	1
mol-miR319e_1	AT5G12080.3	4	-1	1	19	252	270	UUGGACUGAAGGGAGCUCC	GGAGUUCCCUUUAGUAAAA	Cleavage	| Symbols: MSL10, ATMSL10 | mechanosensitive channel of small conductance-like 10 | chr5:3898047-3901724 REVERSE LENGTH=2474	1
mol-miR319e_1	AT5G12080.1	4	-1	1	19	312	330	UUGGACUGAAGGGAGCUCC	GGAGUUCCCUUUAGUAAAA	Cleavage	| Symbols: MSL10, ATMSL10 | mechanosensitive channel of small conductance-like 10 | chr5:3898047-3901629 REVERSE LENGTH=2534	1
mol-miR319e_1	AT5G12080.2	4	-1	1	19	343	361	UUGGACUGAAGGGAGCUCC	GGAGUUCCCUUUAGUAAAA	Cleavage	| Symbols: MSL10, ATMSL10 | mechanosensitive channel of small conductance-like 10 | chr5:3898047-3901520 REVERSE LENGTH=2565	1
mol-miR319e_1	AT3G33069.1	4	-1	1	19	1982	2000	UUGGACUGAAGGGAGCUCC	GGAGCUUCCGUCAGCCUAA	Translation	| Symbols: | transposable element gene | chr3:13803173-13805953 FORWARD LENGTH=2781	1
mol-miR319e_1	AT2G28830.1	4	-1	1	19	466	484	UUGGACUGAAGGGAGCUCC	GGAGCUUGUUUUAGUUCAG	Cleavage	| Symbols: PUB12, AtPUB12 | PLANT U-BOX 12 | chr2:12366748-12370684 REVERSE LENGTH=3218	1
mol-miR319e_1	AT2G29510.1	4	-1	1	19	1002	1020	UUGGACUGAAGGGAGCUCC	AGAACUCUCUUUAGUCCAU	Cleavage	| Symbols: | Protein of unknown function (DUF3527) | chr2:12634514-12638018 FORWARD LENGTH=3008	1
mol-miR319e_1	AT2G18090.1	4	-1	1	19	2336	2354	UUGGACUGAAGGGAGCUCC	UUAGAUCUCUUUAGUCCAA	Cleavage	| Symbols: | PHD finger family protein / SWIB complex BAF60b domain-containing protein / GYF domain-containing protein | chr2:7864314-7867766 FORWARD LENGTH=3111	1
mol-miR319e_1	AT4G20410.1	4	-1	1	19	1034	1052	UUGGACUGAAGGGAGCUCC	UGGCUUCUUUUCAGUCCAA	Cleavage	| Symbols: GSNAP, GAMMA-SNAP | gamma-soluble NSF attachment protein | chr4:11013895-11016576 REVERSE LENGTH=1202	1
mol-miR319e_1	AT2G28050.1	4	-1	1	19	580	598	UUGGACUGAAGGGAGCUCC	AGAGAUUUCUUUAGUCUAA	Cleavage	| Symbols: | Pentatricopeptide repeat (PPR) superfamily protein | chr2:11938265-11939653 REVERSE LENGTH=1389	1
mol-miR319e_1	AT3G53760.1	4	-1	1	19	467	485	UUGGACUGAAGGGAGCUCC	GGAGAUUCUUUCGGUCUAU	Cleavage	| Symbols: GCP4, ATGCP4 | GAMMA-TUBULIN COMPLEX PROTEIN 4 | chr3:19917854-19922365 REVERSE LENGTH=2667	1
mol-miR319e_1	AT2G24130.1	4	-1	1	19	1833	1851	UUGGACUGAAGGGAGCUCC	CGGGUACCCUUUGGUCCAA	Cleavage	| Symbols: | Leucine-rich receptor-like protein kinase family protein | chr2:10258148-10261220 FORWARD LENGTH=2943	1
mol-miR319e_1	AT3G43315.1	4	-1	1	19	2312	2330	UUGGACUGAAGGGAGCUCC	GGAGAUCUUUUUGGUCCAU	Cleavage	| Symbols: | transposable element gene | chr3:15271837-15275043 REVERSE LENGTH=3207	1
mol-miR319e_1	AT1G29740.1	4	-1	1	19	1984	2002	UUGGACUGAAGGGAGCUCC	AGAGGUUCCUUCAGUUUGA	Cleavage	| Symbols: | Leucine-rich repeat transmembrane protein kinase | chr1:10407379-10412997 REVERSE LENGTH=3237	1
mol-miR319e_1	AT5G55820.1	4	-1	1	19	1511	1529	UUGGACUGAAGGGAGCUCC	CGAGCAUCUUUCAGUCUGA	Cleavage	| Symbols: | CONTAINS InterPro DOMAIN/s: Inner centromere protein, ARK-binding region (InterPro:IPR005635); Has 1807 Blast hits to 1807 proteins in 277 species: Archae - 0; Bacteria - 0; Metazoa - 736; Fungi - 347; Plants - 385; Viruses - 0; Other Eukaryotes - 339 (source: NCBI BLink). | chr5:22586287-22594035 FORWARD LENGTH=5481	1
mol-miR319e_1	AT1G14200.1	4	-1	1	19	289	307	UUGGACUGAAGGGAGCUCC	GGAGAUCCGUUGAGUCCAA	Translation	| Symbols: | RING/U-box superfamily protein | chr1:4854384-4855200 REVERSE LENGTH=817	1
mol-miR319e_1	AT2G16290.1	4	-1	1	19	777	795	UUGGACUGAAGGGAGCUCC	GGAGAUCCCCUCAGUCAAA	Translation	| Symbols: | F-box family protein with a domain of unknown function (DUF295) | chr2:7058930-7060573 REVERSE LENGTH=1248	1
mol-miR319e_1	AT4G31240.2	4	-1	1	19	389	407	UUGGACUGAAGGGAGCUCC	GCAGUUCCCUUCAAUUUAA	Cleavage	| Symbols: | protein kinase C-like zinc finger protein | chr4:15176455-15178508 REVERSE LENGTH=1440	1
mol-miR319e_1	AT5G60200.1	4	-1	1	19	621	639	UUGGACUGAAGGGAGCUCC	GUAGCUCUCAUCAGUCUGA	Translation	| Symbols: TMO6 | TARGET OF MONOPTEROS 6 | chr5:24240975-24242523 FORWARD LENGTH=1449	1
mol-miR319e_1	AT5G42260.1	4	-1	1	19	1123	1141	UUGGACUGAAGGGAGCUCC	GGAGUGCCUAUCGGUCCAA	Translation	| Symbols: BGLU12 | beta glucosidase 12 | chr5:16898712-16900235 FORWARD LENGTH=1524	1
mol-miR319e_1	AT5G55020.1	4	-1	1	19	1170	1188	UUGGACUGAAGGGAGCUCC	GCAGCUCCCUUCAAACCAA	Cleavage	| Symbols: ATMYB120, MYB120 | myb domain protein 120 | chr5:22324599-22326248 REVERSE LENGTH=1572	1
mol-miR319e_1	AT4G31240.1	4	-1	1	19	657	675	UUGGACUGAAGGGAGCUCC	GCAGUUCCCUUCAAUUUAA	Cleavage	| Symbols: | protein kinase C-like zinc finger protein | chr4:15176455-15178768 REVERSE LENGTH=1708	1
mol-miR319e_1	AT5G44640.1	4	-1	1	19	1123	1141	UUGGACUGAAGGGAGCUCC	GGAGUGCCUAUCGGUCCAA	Translation	| Symbols: BGLU13 | beta glucosidase 13 | chr5:18011146-18012882 FORWARD LENGTH=1737	1
mol-miR319e_1	AT4G06752.1	4	-1	1	19	2652	2670	UUGGACUGAAGGGAGCUCC	GGAGAUCCUUUCAGGCUGA	Cleavage	| Symbols: | transposable element gene | chr4:4099561-4103088 REVERSE LENGTH=3528	1
mol-miR319e_1	AT4G11670.1	4	-1	1	19	2229	2247	UUGGACUGAAGGGAGCUCC	GGAGCCUCUAUCAGUUCAA	Translation	| Symbols: | Protein of unknown function (DUF810) | chr4:7044244-7053091 REVERSE LENGTH=3631	1
mol-miR390c-5p_1	AT3G17185.1	4	-1	1	21	217	237	GAGCUCAGGAGGGAUAGCGCC	GGUGUUAUCCUAUCUGAGCUU	Translation	| Symbols: TASIR-ARF, TAS3, ATTAS3 | TAS3/TASIR-ARF (TRANS-ACTING SIRNA3); other RNA | chr3:5861491-5862437 FORWARD LENGTH=555	2
mol-miR390c-5p_1	AT3G17185.2	4	-1	1	21	609	629	GAGCUCAGGAGGGAUAGCGCC	GGUGUUAUCCUAUCUGAGCUU	Translation	| Symbols: TASIR-ARF, TAS3, ATTAS3 | TAS3/TASIR-ARF (TRANS-ACTING SIRNA3); other RNA | chr3:5861491-5862437 FORWARD LENGTH=947	2
mol-miR390c-5p_1	AT1G61860.1	4	-1	1	21	826	846	GAGCUCAGGAGGGAUAGCGCC	GGUGUUGUCCUUCUUGAGAUC	Cleavage	| Symbols: | Protein kinase superfamily protein | chr1:22862857-22864619 REVERSE LENGTH=1392	1
mol-miR390c-5p_1	AT5G49660.1	4	-1	1	21	1543	1563	GAGCUCAGGAGGGAUAGCGCC	GGUGUUAUACCUCAUGAGCUC	Cleavage	| Symbols: | Leucine-rich repeat transmembrane protein kinase family protein | chr5:20161206-20164729 REVERSE LENGTH=3291	1
mol-miR390c-5p_1	AT1G49270.1	4	-1	1	21	1570	1590	GAGCUCAGGAGGGAUAGCGCC	GGAGUUAUGCUUCUUGAGCUC	Cleavage	| Symbols: | Protein kinase superfamily protein | chr1:18227334-18230227 REVERSE LENGTH=2100	1
mol-miR390c-5p_1	AT5G07180.1	4	-1	1	21	2700	2720	GAGCUCAGGAGGGAUAGCGCC	GGUAUUGUCCUUCUUGAGCUU	Cleavage	| Symbols: ERL2 | ERECTA-like 2 | chr5:2227571-2233417 REVERSE LENGTH=3305	1
mol-miR390c-5p_1	AT5G09640.1	4	-1	1	21	162	182	GAGCUCAGGAGGGAUAGCGCC	GGUCCUCUUCCUUUUGAGCUC	Cleavage	| Symbols: SNG2, SCPL19 | serine carboxypeptidase-like 19 | chr5:2988314-2991156 FORWARD LENGTH=1647	1
mol-miR390c-5p_1	AT3G52890.2	4	-1	1	21	2944	2964	GAGCUCAGGAGGGAUAGCGCC	UGUGCAAUCCCGCCUGAGCUA	Translation	| Symbols: KIPK | KCBP-interacting protein kinase | chr3:19607957-19612186 FORWARD LENGTH=3238	1
mol-miR390c-5p_1	AT3G52890.1	4	-1	1	21	3384	3404	GAGCUCAGGAGGGAUAGCGCC	UGUGCAAUCCCGCCUGAGCUA	Translation	| Symbols: KIPK | KCBP-interacting protein kinase | chr3:19608431-19612186 FORWARD LENGTH=3678	1
mol-miR390c-5p_1	AT3G06050.1	4	-1	1	21	673	693	GAGCUCAGGAGGGAUAGCGCC	GUUGCUGUUUCUUCUGAGUUG	Cleavage	| Symbols: PRXIIF, ATPRXIIF | peroxiredoxin IIF | chr3:1826073-1827861 REVERSE LENGTH=896	1
mol-miR390c-5p_1	AT3G53620.1	4	-1	1	21	189	209	GAGCUCAGGAGGGAUAGCGCC	UGGGUUAUCCUUCUUGAGAUC	Cleavage	| Symbols: AtPPa4, PPa4 | pyrophosphorylase 4 | chr3:19880504-19883672 FORWARD LENGTH=1296	1
mol-miR390c-5p_1	AT3G13960.1	4	-1	1	21	258	278	GAGCUCAGGAGGGAUAGCGCC	GUUCCUGUCCCACCUGAGCUC	Translation	| Symbols: AtGRF5, GRF5 | growth-regulating factor 5 | chr3:4608383-4610399 FORWARD LENGTH=1576	1
mol-miR390c-5p_1	AT2G01440.1	4	-1	1	21	2533	2553	GAGCUCAGGAGGGAUAGCGCC	CGUGCUGCCUCUGCUGAGCUC	Cleavage	| Symbols: | DEAD/DEAH box RNA helicase family protein | chr2:193701-199248 REVERSE LENGTH=3363	1
mol-miR390c-5p_1	AT4G03300.1	4	-1	1	21	81	101	GAGCUCAGGAGGGAUAGCGCC	AGCUCUAUCUCUCCUGAAUUU	Cleavage	| Symbols: | transposable element gene | chr4:1447373-1456751 FORWARD LENGTH=3858	1
mol-miR390c-5p_1	AT5G23550.1	4	-1	1	21	564	584	GAGCUCAGGAGGGAUAGCGCC	CUGGCUAUCAUUCUUGAGUUC	Cleavage	| Symbols: | Got1/Sft2-like vescicle transport protein family | chr5:7939611-7941628 REVERSE LENGTH=980	1
mol-miR390c-5p_1	AT5G66530.1	4	-1	1	21	510	530	GAGCUCAGGAGGGAUAGCGCC	GCUGCUGUUACUCUUGAGCUU	Cleavage	| Symbols: | Galactose mutarotase-like superfamily protein | chr5:26553744-26555691 REVERSE LENGTH=1117	1
mol-miR390c-5p_1	AT5G66530.2	4	-1	1	21	567	587	GAGCUCAGGAGGGAUAGCGCC	GCUGCUGUUACUCUUGAGCUU	Cleavage	| Symbols: | Galactose mutarotase-like superfamily protein | chr5:26553744-26555859 REVERSE LENGTH=1174	1
mol-miR390c-5p_1	AT1G21410.1	4	-1	1	21	310	330	GAGCUCAGGAGGGAUAGCGCC	GAUGCUAUCUCUUUUGGCCUC	Cleavage	| Symbols: SKP2A | F-box/RNI-like superfamily protein | chr1:7497141-7499579 FORWARD LENGTH=1408	1
mol-miR390c-5p_1	AT5G26360.1	4	-1	1	21	284	304	GAGCUCAGGAGGGAUAGCGCC	AAUGCUAUUCUUCGUGAGCUA	Cleavage	| Symbols: | TCP-1/cpn60 chaperonin family protein | chr5:9255053-9258991 REVERSE LENGTH=2276	1
mol-miR390c-5p_1	AT3G24660.1	4	-1	1	21	474	494	GAGCUCAGGAGGGAUAGCGCC	GGGUCAAUCCCUCUUGAGCUU	Cleavage	| Symbols: TMKL1 | transmembrane kinase-like 1 | chr3:9003576-9005943 FORWARD LENGTH=2282	1
mol-miR390c-5p_1	AT5G59630.1	4	-1	1	21	2212	2232	GAGCUCAGGAGGGAUAGCGCC	AAUGCUAUUCUUCGUGAGCUG	Cleavage	| Symbols: | pseudogene, glycine-rich protein, blastp match of 53% identity and 5.4e-10 P-value to GP|9837280|gb|AAG00510.1||AF285172 leaf senescence-associated receptor-like protein kinase {Phaseolus vulgaris} | chr5:24021433-24023925 REVERSE LENGTH=2493	1
mol-miR390c-5p_1	AT2G24230.1	4	-1	1	21	2481	2501	GAGCUCAGGAGGGAUAGCGCC	GGUUAUCUCCCUCCUGAGUUC	Cleavage	| Symbols: | Leucine-rich repeat protein kinase family protein | chr2:10301817-10304812 REVERSE LENGTH=2996	1
mol-miR390c-5p_1	AT2G20635.1	4	-1	1	21	289	309	GAGCUCAGGAGGGAUAGCGCC	UAUGCUAUUUUUCUUGAGGUC	Cleavage	| Symbols: | ATP binding;protein kinases;protein serine/threonine kinases | chr2:8900410-8903384 FORWARD LENGTH=1578	1
mol-miR390c-5p_1	AT2G41900.1	4	-1	1	21	821	841	GAGCUCAGGAGGGAUAGCGCC	AUUGUUGUUCCUCCUAAGCUU	Cleavage	| Symbols: | CCCH-type zinc finger protein with ARM repeat domain | chr2:17490405-17493922 FORWARD LENGTH=2887	1
mol-miR390c-5p_1	AT2G10650.1	4	-1	1	21	1400	1420	GAGCUCAGGAGGGAUAGCGCC	UCUGUUAUCCCUUCUGAUUUU	Cleavage	| Symbols: | transposable element gene | chr2:4169151-4172678 REVERSE LENGTH=3528	1
mol-miR390c-5p_1	AT5G37110.1	4	-1	1	21	3187	3207	GAGCUCAGGAGGGAUAGCGCC	AUCGUUAUUCCUUCUGAAUUU	Cleavage	| Symbols: | transposable element gene | chr5:14669594-14674913 FORWARD LENGTH=3924	1
mol-miR390c-5p_1	AT5G59160.3	4	-1	1	21	393	413	GAGCUCAGGAGGGAUAGCGCC	CAGCCUAACCUUCUUGAGCUC	Cleavage	| Symbols: TOPP2, PPO | type one serine/threonine protein phosphatase 2 | chr5:23879337-23881629 FORWARD LENGTH=1424	1
mol-miR390c-5p_1	AT5G59160.1	4	-1	1	21	381	401	GAGCUCAGGAGGGAUAGCGCC	CAGCCUAACCUUCUUGAGCUC	Cleavage	| Symbols: TOPP2, PPO | type one serine/threonine protein phosphatase 2 | chr5:23879349-23881688 FORWARD LENGTH=1468	1
mol-miR390c-5p_1	AT5G59160.2	4	-1	1	21	393	413	GAGCUCAGGAGGGAUAGCGCC	CAGCCUAACCUUCUUGAGCUC	Cleavage	| Symbols: TOPP2, PPO | type one serine/threonine protein phosphatase 2 | chr5:23879337-23881604 FORWARD LENGTH=1671	1
mol-miR390c-5p_1	AT4G24020.1	4	-1	1	21	1505	1525	GAGCUCAGGAGGGAUAGCGCC	UGCAAUAUCUCUCCAGAGCUC	Cleavage	| Symbols: NLP7 | NIN like protein 7 | chr4:12479752-12483993 FORWARD LENGTH=3203	1
mol-miR390c-5p_1	AT2G05715.1	4	-1	1	21	105	125	GAGCUCAGGAGGGAUAGCGCC	UUGGAUAUUCCUCUUGAGUUU	Cleavage	| Symbols: | glutamyl-tRNA(Gln) amidotransferase B family protein, similar to SP|O30509 Aspartyl/glutamyl-tRNA(Asn/Gln) amidotransferase subunit B (EC 6.3.5.-) (Asp/Glu-ADT subunit B) {Bacillus subtilis}; no suitable start codon was identified. This may be a pseudogene. | chr2:2146547-2147042 REVERSE LENGTH=396	1
mol-miR390c-5p_1	AT4G39420.1	4	-1	1	21	3510	3530	GAGCUCAGGAGGGAUAGCGCC	UGUGCCUUCCUUCUUGAGCUU	Cleavage	| Symbols: | unknown protein; Has 46 Blast hits to 40 proteins in 10 species: Archae - 0; Bacteria - 0; Metazoa - 0; Fungi - 0; Plants - 44; Viruses - 0; Other Eukaryotes - 2 (source: NCBI BLink). | chr4:18339287-18355093 FORWARD LENGTH=8176	1
mol-miR390c-5p_1	AT4G39420.2	4	-1	1	21	5523	5543	GAGCUCAGGAGGGAUAGCGCC	UGUGCCUUCCUUCUUGAGCUU	Cleavage	| Symbols: | unknown protein; INVOLVED IN: biological_process unknown; LOCATED IN: cellular_component unknown; EXPRESSED IN: leaf; EXPRESSED DURING: LP.04 four leaves visible, LP.02 two leaves visible; Has 20 Blast hits to 19 proteins in 8 species: Archae - 0; Bacteria - 0; Metazoa - 0; Fungi - 0; Plants - 20; Viruses - 0; Other Eukaryotes - 0 (source: NCBI BLink). | chr4:18339287-18355093 FORWAR…	1
mol-miR390c-5p_1	AT4G23620.2	4	-1	1	21	584	604	GAGCUCAGGAGGGAUAGCGCC	GUUGAUAUCCCUCUUGUGUUC	Cleavage	| Symbols: | Ribosomal protein L25/Gln-tRNA synthetase, anti-codon-binding domain | chr4:12314776-12316702 REVERSE LENGTH=1117	1
mol-miR390c-5p_1	AT1G20515.1	4	-1	1	21	485	504	GAGCUCAGGAGGGAUAGCGCC	AGCGUU-UCCUUCUUGAGCUU	Cleavage	| Symbols: | other RNA | chr1:7106165-7107977 FORWARD LENGTH=1143	1
mol-miR390c-5p_1	AT1G12790.1	4	-1	1	21	234	254	GAGCUCAGGAGGGAUAGCGCC	GUCUCUAUCCCCCCUGAUCUC	Translation	| Symbols: | CONTAINS InterPro DOMAIN/s: RuvA domain 2-like (InterPro:IPR010994); Has 29 Blast hits to 29 proteins in 9 species: Archae - 0; Bacteria - 2; Metazoa - 0; Fungi - 0; Plants - 27; Viruses - 0; Other Eukaryotes - 0 (source: NCBI BLink). | chr1:4359151-4361272 REVERSE LENGTH=1172	1
mol-miR390c-5p_1	AT4G23620.1	4	-1	1	21	558	578	GAGCUCAGGAGGGAUAGCGCC	GUUGAUAUCCCUCUUGUGUUC	Cleavage	| Symbols: | Ribosomal protein L25/Gln-tRNA synthetase, anti-codon-binding domain | chr4:12314583-12316715 REVERSE LENGTH=1284	1
mol-miR397b-5p_1	AT2G05170.1	4	-1	1	21	2730	2749	UCAUUGAGCGCAGCGUUGAUG	CAUCAACGCUGC-CUCGGUGA	Cleavage	| Symbols: ATVPS11, VPS11 | vacuolar protein sorting 11 | chr2:1869877-1873812 FORWARD LENGTH=3334	1
mol-miR397b-5p_1	AT5G24690.1	4	-1	1	21	766	786	UCAUUGAGCGCAGCGUUGAUG	CGUUGAUGCUGUGUUGAAUGA	Cleavage	| Symbols: | Protein of unknown function (DUF3411) | chr5:8455457-8458751 REVERSE LENGTH=2130	1
mol-miR397b-5p_1	AT2G38020.1	4	-1	1	21	450	470	UCAUUGAGCGCAGCGUUGAUG	CAUCCACGCUGAGCUCAUUGA	Translation	| Symbols: VCL1, MAN, EMB258 | vacuoleless1 (VCL1) | chr2:15909908-15914710 REVERSE LENGTH=2875	1
mol-miR397b-5p_1	AT2G38020.2	4	-1	1	21	450	470	UCAUUGAGCGCAGCGUUGAUG	CAUCCACGCUGAGCUCAUUGA	Translation	| Symbols: VCL1, MAN, EMB258 | vacuoleless1 (VCL1) | chr2:15909959-15914710 REVERSE LENGTH=2926	1
mol-miR397b-5p_1	AT1G44125.1	4	-1	1	21	4144	4164	UCAUUGAGCGCAGCGUUGAUG	UAUCAGCGAUGGGCUCAGUGA	Translation	| Symbols: | Potential natural antisense gene, locus overlaps with AT1G44120 | chr1:16780606-16786764 REVERSE LENGTH=5159	1
mol-miR397b-5p_1	AT5G50340.1	4	-1	1	21	1841	1861	UCAUUGAGCGCAGCGUUGAUG	AAUCAAUGCUGUGUUUAAGGG	Cleavage	| Symbols: | ATP-dependent peptidases;nucleotide binding;serine-type endopeptidases;DNA helicases;ATP binding;damaged DNA binding;nucleoside-triphosphatases | chr5:20491417-20495931 REVERSE LENGTH=2083	1
mol-miR397b-5p_1	AT2G06670.1	4	-1	1	21	39	59	UCAUUGAGCGCAGCGUUGAUG	UGUCAAUGCUCCUUUCAAUGA	Translation	| Symbols: | transposable element gene | chr2:2661493-2663643 FORWARD LENGTH=2151	1
mol-miR397b-5p_1	AT1G35330.1	4	-1	1	21	413	433	UCAUUGAGCGCAGCGUUGAUG	AGGAAACGCUGCGUUUAAUGC	Cleavage	| Symbols: | RING/U-box superfamily protein | chr1:12965046-12966113 FORWARD LENGTH=984	1
mol-miR397b-5p_1	AT1G80990.1	4	-1	1	21	423	443	UCAUUGAGCGCAGCGUUGAUG	AGUCAGUGCUUUGUUCAAUGG	Translation	| Symbols: | XH domain-containing protein | chr1:30424421-30425192 FORWARD LENGTH=690	1
mol-miR397b-5p_1	AT3G26650.1	4	-1	1	21	1106	1126	UCAUUGAGCGCAGCGUUGAUG	AGUCAACGCUGCUUUCAGAGA	Cleavage	| Symbols: GAPA, GAPA-1 | glyceraldehyde 3-phosphate dehydrogenase A subunit | chr3:9795071-9797045 FORWARD LENGTH=1543	1
mol-miR397b-5p_1	AT3G62890.1	4	-1	1	21	1406	1426	UCAUUGAGCGCAGCGUUGAUG	GAUCUAUGCUAUGCUCGAUGA	Translation	| Symbols: | Pentatricopeptide repeat (PPR) superfamily protein | chr3:23246157-23248063 FORWARD LENGTH=1823	1
mol-miR397b-5p_1	AT4G35800.1	4	-1	1	21	3935	3955	UCAUUGAGCGCAGCGUUGAUG	GAUCAACCUUGAGUUCGAUGA	Translation	| Symbols: NRPB1, RPB1, RNA_POL_II_LSRNA_POL_II_LS, RNA_POL_II_LS | RNA polymerase II large subunit | chr4:16960657-16968128 REVERSE LENGTH=6126	1
mol-miR397b-5p_1	AT4G16720.1	4	-1	1	21	481	501	UCAUUGAGCGCAGCGUUGAUG	ACACAAUGCUGUGCGUAAUGA	Cleavage	| Symbols: | Ribosomal protein L23/L15e family protein | chr4:9399960-9401382 REVERSE LENGTH=878	1
mol-miR397b-5p_1	AT3G60660.1	4	-1	1	21	208	228	UCAUUGAGCGCAGCGUUGAUG	ACACAGCGUUGAGCUCAAUGG	Translation	| Symbols: | unknown protein; CONTAINS InterPro DOMAIN/s: Protein of unknown function DUF1395 (InterPro:IPR009829); Has 131 Blast hits to 131 proteins in 44 species: Archae - 0; Bacteria - 0; Metazoa - 83; Fungi - 0; Plants - 45; Viruses - 0; Other Eukaryotes - 3 (source: NCBI BLink). | chr3:22421410-22423477 FORWARD LENGTH=1200	2
mol-miR397b-5p_1	AT2G01120.2	4	-1	1	21	454	474	UCAUUGAGCGCAGCGUUGAUG	UAUCAUCUUUGUGCUUGAUGA	Cleavage	| Symbols: ORC4 | origin recognition complex subunit 4 | chr2:85416-88181 FORWARD LENGTH=1457	1
mol-miR397b-5p_1	AT2G01120.1	4	-1	1	21	469	489	UCAUUGAGCGCAGCGUUGAUG	UAUCAUCUUUGUGCUUGAUGA	Cleavage	| Symbols: ORC4, ATORC4 | origin recognition complex subunit 4 | chr2:85401-88186 FORWARD LENGTH=1459	1
mol-miR397b-5p_1	AT5G17520.1	4	-1	1	21	1082	1102	UCAUUGAGCGCAGCGUUGAUG	UCACAAUGUUGCUCUCGAUGA	Cleavage	| Symbols: RCP1, MEX1 | root cap 1 (RCP1) | chr5:5772583-5775345 REVERSE LENGTH=1575	1
mol-miR397b-5p_1	AT1G47530.1	4	-1	1	21	983	1003	UCAUUGAGCGCAGCGUUGAUG	GUUUAACGCUGCGAUUAGUGU	Cleavage	| Symbols: | MATE efflux family protein | chr1:17451680-17454421 FORWARD LENGTH=1810	1
mol-miR397b-5p_1	AT1G09820.1	4	-1	1	21	675	695	UCAUUGAGCGCAGCGUUGAUG	UUUCAAUGUUGUGAUCAAUGC	Cleavage	| Symbols: | Pentatricopeptide repeat (PPR-like) superfamily protein | chr1:3190288-3192414 REVERSE LENGTH=2127	1
mol-miR397b-5p_1	AT4G32410.1	4	-1	1	21	509	529	UCAUUGAGCGCAGCGUUGAUG	ACUCAGUGUUGCCCUCAAUGC	Cleavage	| Symbols: CESA1, RSW1, AtCESA1 | cellulose synthase 1 | chr4:15640620-15646665 REVERSE LENGTH=3912	1
mol-miR397b-5p_1	AT5G44150.1	4	-1	1	21	1087	1107	UCAUUGAGCGCAGCGUUGAUG	UUUUAAUGAUGUGCUUGAUGA	Cleavage	| Symbols: | unknown protein; FUNCTIONS IN: molecular_function unknown; INVOLVED IN: biological_process unknown; LOCATED IN: chloroplast; EXPRESSED IN: 18 plant structures; EXPRESSED DURING: 13 growth stages; Has 35333 Blast hits to 34131 proteins in 2444 species: Archae - 798; Bacteria - 22429; Metazoa - 974; Fungi - 991; Plants - 531; Viruses - 0; Other Eukaryotes - 9610 (source: NCBI BLink). |…	1
mol-miR397b-5p_1	AT1G19360.1	4	-1	1	21	1112	1132	UCAUUGAGCGCAGCGUUGAUG	GUUCAAUGAUGUGUUUGAUGA	Cleavage	| Symbols: | Nucleotide-diphospho-sugar transferase family protein | chr1:6690456-6692477 REVERSE LENGTH=1769	1
mol-miR397b-5p_1	AT4G01310.1	4	-1	1	21	265	285	UCAUUGAGCGCAGCGUUGAUG	GAUUAUCCCUGCGCUCAAAGA	Cleavage	| Symbols: | Ribosomal L5P family protein | chr4:543970-545547 REVERSE LENGTH=1052	1
mol-miR397b-5p_1	AT2G16290.1	4	-1	1	21	1128	1148	UCAUUGAGCGCAGCGUUGAUG	AACUAAUACUGCGUUUAAUGA	Cleavage	| Symbols: | F-box family protein with a domain of unknown function (DUF295) | chr2:7058930-7060573 REVERSE LENGTH=1248	1
mol-miR397b-5p_1	AT3G23470.1	4	-1	1	21	1356	1376	UCAUUGAGCGCAGCGUUGAUG	GAACGUCGCUGCGUUCGGUGA	Cleavage	| Symbols: | Cyclopropane-fatty-acyl-phospholipid synthase | chr3:8414710-8418165 FORWARD LENGTH=1467	1
mol-miR397b-5p_1	AT2G21930.1	4	-1	1	21	1379	1399	UCAUUGAGCGCAGCGUUGAUG	CUUGAAUGUUGUGCUUAAUGC	Cleavage	| Symbols: | F-box associated ubiquitination effector family protein | chr2:9347641-9349128 REVERSE LENGTH=1488	1
mol-miR397b_2	AT5G02244.1	4	-1	1	21	26	47	UCAUUG-AGUGCAUCGUUGAUG	CAUUAACGAUGCACUUCAGUGA	Cleavage	| Symbols: | Pseudogene of AT3G57870; AHUS5 (SUMO CONJUGATION ENZYME 1); ubiquitin-protein ligase | chr5:453814-454294 FORWARD LENGTH=324	1
mol-miR397b_2	AT3G57870.1	4	-1	1	21	269	290	UCAUUG-AGUGCAUCGUUGAUG	CAUUAACGAUGCACUUCAGUGA	Cleavage	| Symbols: AHUS5, EMB1637, SCE1, SCE1A, ATSCE1 | sumo conjugation enzyme 1 | chr3:21428496-21430200 REVERSE LENGTH=908	1
mol-miR397b_2	AT5G60020.1	4	-1	1	21	425	445	UCAUUGAGUGCAUCGUUGAUG	GGUCAACGAGGCACUCUGUGG	Cleavage	| Symbols: LAC17, ATLAC17 | laccase 17 | chr5:24167996-24170462 FORWARD LENGTH=2049	2
mol-miR397b_2	AT1G62930.1	4	-1	1	21	810	830	UCAUUGAGUGCAUCGUUGAUG	CGUGAAUGAUGCACUCAAUCU	Cleavage	| Symbols: | Tetratricopeptide repeat (TPR)-like superfamily protein | chr1:23306534-23308683 FORWARD LENGTH=2150	1
mol-miR397b_2	AT1G63130.1	4	-1	1	21	937	957	UCAUUGAGUGCAUCGUUGAUG	CGUGAAUGAUGCACUCAAUCU	Cleavage	| Symbols: | Tetratricopeptide repeat (TPR)-like superfamily protein | chr1:23412730-23415149 FORWARD LENGTH=2420	1
mol-miR397b_2	AT5G05540.1	4	-1	1	21	1621	1641	UCAUUGAGUGCAUCGUUGAUG	CAUCGUUGAUGCCCUUAAUGA	Cleavage	| Symbols: SDN2 | small RNA degrading nuclease 2 | chr5:1636298-1638939 FORWARD LENGTH=1702	1
mol-miR397b_2	AT5G05540.2	4	-1	1	21	1707	1727	UCAUUGAGUGCAUCGUUGAUG	CAUCGUUGAUGCCCUUAAUGA	Cleavage	| Symbols: SDN2 | small RNA degrading nuclease 2 | chr5:1636298-1638939 FORWARD LENGTH=1788	1
mol-miR397b_2	AT1G47816.1	4	-1	1	21	1561	1581	UCAUUGAGUGCAUCGUUGAUG	CAUUAACUGUGUACUCUAUGA	Cleavage	| Symbols: | transposable element gene | chr1:17608740-17611427 REVERSE LENGTH=2688	1
mol-miR397b_2	AT4G13240.1	4	-1	1	21	1233	1253	UCAUUGAGUGCAUCGUUGAUG	AAUCGACGAUGUACUUUAUGC	Cleavage	| Symbols: ATROPGEF9, ROPGEF9 | RHO guanyl-nucleotide exchange factor 9 | chr4:7680153-7682622 FORWARD LENGTH=1762	1
mol-miR397b_2	AT3G54780.1	4	-1	1	21	1176	1196	UCAUUGAGUGCAUCGUUGAUG	CUUCAGUGAUGCACUCAGUCU	Cleavage	| Symbols: | Zinc finger (C3HC4-type RING finger) family protein | chr3:20278954-20281551 FORWARD LENGTH=2181	1
mol-miR397b_2	AT4G16915.1	4	-1	1	21	297	317	UCAUUGAGUGCAUCGUUGAUG	UAGCAGUGAUGCAUUUAAUGC	Cleavage	| Symbols: | unknown protein; FUNCTIONS IN: molecular_function unknown; INVOLVED IN: biological_process unknown; LOCATED IN: cellular_component unknown; Has 0 Blast hits to 0 proteins in 0 species (source: NCBI BLink). | chr4:9516724-9518697 FORWARD LENGTH=711	1
mol-miR397b_2	AT1G73110.1	4	-1	1	21	337	357	UCAUUGAGUGCAUCGUUGAUG	GAUCGAUGAUGUAUUCAUUGG	Cleavage	| Symbols: | P-loop containing nucleoside triphosphate hydrolases superfamily protein | chr1:27494121-27496878 REVERSE LENGTH=1556	1
mol-miR397b_2	AT3G47060.1	4	-1	1	21	2011	2032	UCAUUGAGUGCAUC-GUUGAUG	UAUCAACAGGUGCAUUUGAUGA	Cleavage	| Symbols: ftsh7 | FTSH protease 7 | chr3:17332985-17336966 FORWARD LENGTH=2776	1
mol-miR397b_2	AT2G46570.1	4	-1	1	21	1284	1304	UCAUUGAGUGCAUCGUUGAUG	UGUCAAUGGGGCACCCAAUGA	Cleavage	| Symbols: LAC6 | laccase 6 | chr2:19126872-19129069 FORWARD LENGTH=1710	1
mol-miR397b_2	AT5G38212.1	4	-1	1	21	1677	1697	UCAUUGAGUGCAUCGUUGAUG	UUCGCACGAUGCACUCAAUGC	Cleavage	| Symbols: | Potential natural antisense gene, locus overlaps with AT5G38210 | chr5:15262454-15265241 REVERSE LENGTH=2413	1
mol-miR397b_2	AT5G46450.1	4	-1	1	21	1551	1571	UCAUUGAGUGCAUCGUUGAUG	UAUCUACGAUGUACUUGAAGA	Cleavage	| Symbols: | Disease resistance protein (TIR-NBS-LRR class) family | chr5:18835618-18839546 FORWARD LENGTH=3372	1
mol-miR397b_2	AT5G38600.1	4	-1	1	21	352	372	UCAUUGAGUGCAUCGUUGAUG	GGUUAGUGAUGUGUUCAAUGC	Cleavage	| Symbols: | Proline-rich spliceosome-associated (PSP) family protein / zinc knuckle (CCHC-type) family protein | chr5:15456595-15460767 FORWARD LENGTH=2039	1
mol-miR397b_2	AT5G58240.2	4	-1	1	21	381	401	UCAUUGAGUGCAUCGUUGAUG	AAUCUAUGAUGCUCUUGAUGA	Cleavage	| Symbols: FHIT | FRAGILE HISTIDINE TRIAD | chr5:23558114-23559201 REVERSE LENGTH=748	1
mol-miR397b_2	AT5G58240.1	4	-1	1	21	451	471	UCAUUGAGUGCAUCGUUGAUG	AAUCUAUGAUGCUCUUGAUGA	Cleavage	| Symbols: FHIT | FRAGILE HISTIDINE TRIAD | chr5:23558114-23559353 REVERSE LENGTH=818	1
mol-miR397b_2	AT5G35320.1	4	-1	1	21	597	617	UCAUUGAGUGCAUCGUUGAUG	AAUGGAUGAUGCAUCCAAUGA	Cleavage	| Symbols: | unknown protein; Has 1807 Blast hits to 1807 proteins in 277 species: Archae - 0; Bacteria - 0; Metazoa - 736; Fungi - 347; Plants - 385; Viruses - 0; Other Eukaryotes - 339 (source: NCBI BLink). | chr5:13521779-13523425 FORWARD LENGTH=1073	1
mol-miR397b_2	AT3G27130.1	4	-1	1	21	1053	1073	UCAUUGAGUGCAUCGUUGAUG	GACUGACGAUGCACUGGAUGA	Cleavage	| Symbols: | BEST Arabidopsis thaliana protein match is: P-loop containing nucleoside triphosphate hydrolases superfamily protein (TAIR:AT3G27120.1); Has 20 Blast hits to 20 proteins in 10 species: Archae - 0; Bacteria - 0; Metazoa - 0; Fungi - 0; Plants - 20; Viruses - 0; Other Eukaryotes - 0 (source: NCBI BLink). | chr3:10002659-10004281 REVERSE LENGTH=1101	1
mol-miR397b_2	AT5G46490.1	4	-1	1	21	1213	1233	UCAUUGAGUGCAUCGUUGAUG	UAUACAUGAUGUACUCAAUGC	Cleavage	| Symbols: | Disease resistance protein (TIR-NBS-LRR class) family | chr5:18850776-18852862 FORWARD LENGTH=1467	1
mol-miR397b_2	AT3G27120.1	4	-1	1	21	490	510	UCAUUGAGUGCAUCGUUGAUG	GACUGACGAUGCACUGGAUGA	Cleavage	| Symbols: | P-loop containing nucleoside triphosphate hydrolases superfamily protein | chr3:9999694-10003314 REVERSE LENGTH=1648	1
mol-miR397b_2	AT5G17900.1	4	-1	1	21	920	940	UCAUUGAGUGCAUCGUUGAUG	AACUGAUGAUGAACUCAAUGA	Translation	| Symbols: | microfibrillar-associated protein-related | chr5:5924707-5926901 FORWARD LENGTH=1686	1
mol-miR397b_2	AT3G07780.1	4	-1	1	21	1676	1696	UCAUUGAGUGCAUCGUUGAUG	AAGCAGUGAUGUACUCAAAGA	Cleavage	| Symbols: OBE1 | Protein of unknown function (DUF1423) | chr3:2484469-2487024 FORWARD LENGTH=1933	1
mol-miR397b_2	AT5G46490.2	4	-1	1	21	1620	1640	UCAUUGAGUGCAUCGUUGAUG	UAUACAUGAUGUACUCAAUGC	Cleavage	| Symbols: | Disease resistance protein (TIR-NBS-LRR class) family | chr5:18850776-18853843 FORWARD LENGTH=2649	1
mol-miR397b_2	AT2G23970.1	4	-1	1	21	207	227	UCAUUGAGUGCAUCGUUGAUG	CCUUAACGAUGCUUUUGGUGA	Cleavage	| Symbols: | Class I glutamine amidotransferase-like superfamily protein | chr2:10199698-10201081 FORWARD LENGTH=756	1
mol-miR397b_2	AT5G29580.1	4	-1	1	21	3	23	UCAUUGAGUGCAUCGUUGAUG	GGUUAAUGAUGCAUUUCAUGG	Cleavage	| Symbols: | transposable element gene | chr5:11268325-11271810 REVERSE LENGTH=3486	1
mol-miR397b_2	AT3G29650.1	4	-1	1	21	3105	3125	UCAUUGAGUGCAUCGUUGAUG	GAUGAGUGAAGCACUUAAUGA	Cleavage	| Symbols: | transposable element gene | chr3:11517826-11521441 FORWARD LENGTH=3616	1
mol-miR397b_2	AT5G26200.1	4	-1	1	21	995	1015	UCAUUGAGUGCAUCGUUGAUG	UGACAGUGAUGCAGUCAGUGA	Cleavage	| Symbols: | Mitochondrial substrate carrier family protein | chr5:9157142-9158404 FORWARD LENGTH=1263	1
mol-miR397b_2	AT3G59845.1	4	-1	1	21	689	709	UCAUUGAGUGCAUCGUUGAUG	UUACGAUGAUGCAUUCAAUUA	Cleavage	| Symbols: | Zinc-binding dehydrogenase family protein | chr3:22106243-22107862 REVERSE LENGTH=1296	1
mol-miR397b_2	AT3G59845.2	4	-1	1	21	744	764	UCAUUGAGUGCAUCGUUGAUG	UUACGAUGAUGCAUUCAAUUA	Cleavage	| Symbols: | Zinc-binding dehydrogenase family protein | chr3:22106243-22107924 REVERSE LENGTH=1351	1
mol-miR397b_2	AT4G34650.1	4	-1	1	21	996	1016	UCAUUGAGUGCAUCGUUGAUG	UGUCUACGGUGCGUUCUAUGA	Cleavage	| Symbols: SQS2 | squalene synthase 2 | chr4:16542377-16545121 FORWARD LENGTH=1448	1
mol-miR397b_2	AT4G02430.2	4	-1	1	21	555	575	UCAUUGAGUGCAUCGUUGAUG	CAUGAAAUAUGCGCUCGAUGA	Cleavage	| Symbols: SR34b, At-SR34b | RNA-binding (RRM/RBD/RNP motifs) family protein | chr4:1068974-1072183 FORWARD LENGTH=1513	1
mol-miR397b_2	AT5G64910.2	4	-1	1	21	684	706	UCAUUGAGUGCAUC--GUUGAUG	GACCAACAGGAUGCACUUAAUGA	Cleavage	| Symbols: | unknown protein; FUNCTIONS IN: molecular_function unknown; INVOLVED IN: biological_process unknown; LOCATED IN: cellular_component unknown; BEST Arabidopsis thaliana protein match is: unknown protein (TAIR:AT5G10010.1). | chr5:25940711-25944114 FORWARD LENGTH=1538	1
mol-miR397b_2	AT5G64910.1	4	-1	1	21	684	706	UCAUUGAGUGCAUC--GUUGAUG	GACCAACAGGAUGCACUUAAUGA	Cleavage	| Symbols: | unknown protein; BEST Arabidopsis thaliana protein match is: unknown protein (TAIR:AT5G10010.1); Has 1807 Blast hits to 1807 proteins in 277 species: Archae - 0; Bacteria - 0; Metazoa - 736; Fungi - 347; Plants - 385; Viruses - 0; Other Eukaryotes - 339 (source: NCBI BLink). | chr5:25940711-25944114 FORWARD LENGTH=1547	1
mol-miR408-3p_1	AT5G21930.1	4	-1	1	20	2143	2162	UGCACUGCCUCUUCCCUGCC	GACAGGGAAGGGGCAGUGGC	Cleavage	| Symbols: PAA2, HMA8, ATHMA8 | P-type ATPase of Arabidopsis 2 | chr5:7243129-7248895 FORWARD LENGTH=2826	1
mol-miR408-3p_1	AT5G21930.3	4	-1	1	20	2201	2220	UGCACUGCCUCUUCCCUGCC	GACAGGGAAGGGGCAGUGGC	Cleavage	| Symbols: PAA2 | P-type ATPase of Arabidopsis 2 | chr5:7243002-7248891 FORWARD LENGTH=2880	1
mol-miR408-3p_1	AT5G21930.2	4	-1	1	20	2234	2253	UGCACUGCCUCUUCCCUGCC	GACAGGGAAGGGGCAGUGGC	Cleavage	| Symbols: PAA2, HMA8 | P-type ATPase of Arabidopsis 2 | chr5:7243038-7249170 FORWARD LENGTH=3041	1
mol-miR408-3p_1	AT1G15830.1	4	-1	1	20	1148	1167	UGCACUGCCUCUUCCCUGCC	GCUGGGGAGGAGGCGGUGCU	Cleavage	| Symbols: | unknown protein; Has 165982 Blast hits to 57214 proteins in 2459 species: Archae - 263; Bacteria - 44622; Metazoa - 55751; Fungi - 10656; Plants - 17613; Viruses - 2527; Other Eukaryotes - 34550 (source: NCBI BLink). | chr1:5448726-5450177 FORWARD LENGTH=1452	1
mol-miR408-3p_1	AT2G07806.1	4	-1	1	20	92	111	UGCACUGCCUCUUCCCUGCC	GGAAGGGAAGAGGAAGUGAA	Cleavage	| Symbols: | unknown protein; FUNCTIONS IN: molecular_function unknown; INVOLVED IN: biological_process unknown; LOCATED IN: cellular_component unknown; Has 1 Blast hits to 1 proteins in 1 species: Archae - 0; Bacteria - 0; Metazoa - 0; Fungi - 0; Plants - 1; Viruses - 0; Other Eukaryotes - 0 (source: NCBI BLink). | chr2:3484830-3489421 FORWARD LENGTH=639	1
mol-miR408-3p_1	AT1G73310.1	4	-1	1	20	163	182	UGCACUGCCUCUUCCCUGCC	GGUGAGGAAGAGGAGGUGCA	Cleavage	| Symbols: scpl4 | serine carboxypeptidase-like 4 | chr1:27562815-27565177 REVERSE LENGTH=1326	1
mol-miR408-3p_1	AT4G28600.1	4	-1	1	20	1110	1129	UGCACUGCCUCUUCCCUGCC	UCCGGGGAAGAAGCAGUGCC	Cleavage	| Symbols: NPGR2 | no pollen germination related 2 | chr4:14129311-14132799 FORWARD LENGTH=2731	1
mol-miR408-3p_1	AT4G16630.1	4	-1	1	20	2578	2597	UGCACUGCCUCUUCCCUGCC	AACAGGGCAGAGGCGGUGCC	Cleavage	| Symbols: | DEA(D/H)-box RNA helicase family protein | chr4:9361984-9366748 REVERSE LENGTH=2861	1
mol-miR408-3p_1	AT4G12020.1	4	-1	1	20	4717	4736	UGCACUGCCUCUUCCCUGCC	GCCAGGGAAGAGGAAGUGGA	Cleavage	| Symbols: WRKY19, ATWRKY19, MAPKKK11, MEKK4 | protein kinase family protein | chr4:7201656-7208766 FORWARD LENGTH=5567	1
mol-miR408-3p_1	AT4G12020.3	4	-1	1	20	4717	4736	UGCACUGCCUCUUCCCUGCC	GCCAGGGAAGAGGAAGUGGA	Cleavage	| Symbols: WRKY19, ATWRKY19, MAPKKK11, MEKK4 | protein kinase family protein | chr4:7201656-7209648 FORWARD LENGTH=5819	1
mol-miR408-3p_1	AT4G12020.2	4	-1	1	20	4717	4736	UGCACUGCCUCUUCCCUGCC	GCCAGGGAAGAGGAAGUGGA	Cleavage	| Symbols: WRKY19, ATWRKY19, MAPKKK11, MEKK4 | protein kinase family protein | chr4:7201656-7209648 FORWARD LENGTH=5867	1
mol-miR408-3p_1	AT1G08260.1	4	-1	1	20	3824	3843	UGCACUGCCUCUUCCCUGCC	GUCAGGGAAGAGGAGGUGUG	Cleavage	| Symbols: EMB142, EMB2284, POL2A, TIL1, EMB529, ABO4, ESD7 | DNA polymerase epsilon catalytic subunit | chr1:2590944-2606892 FORWARD LENGTH=6486	1
mol-miR408-3p_1	AT1G03770.1	4	-1	1	20	1118	1137	UGCACUGCCUCUUCCCUGCC	CAUGGGGAAGAGGCGGUACA	Cleavage	| Symbols: ATRING1B, RING1B | RING 1B | chr1:944595-947482 FORWARD LENGTH=1611	1
mol-miR408-3p_1	AT1G03770.3	4	-1	1	20	1118	1137	UGCACUGCCUCUUCCCUGCC	CAUGGGGAAGAGGCGGUACA	Cleavage	| Symbols: RING1B | RING 1B | chr1:944595-947483 FORWARD LENGTH=1630	1
mol-miR408-3p_1	AT1G03770.2	4	-1	1	20	1147	1166	UGCACUGCCUCUUCCCUGCC	CAUGGGGAAGAGGCGGUACA	Cleavage	| Symbols: RING1B | RING 1B | chr1:944572-947483 FORWARD LENGTH=1659	1
mol-miR408-3p_1	AT5G05390.1	4	-1	1	20	108	127	UGCACUGCCUCUUCCCUGCC	GCCGGUGAAGAGGCUGUGCA	Cleavage	| Symbols: LAC12 | laccase 12 | chr5:1594753-1597042 FORWARD LENGTH=1698	1
mol-miR408-3p_1	AT5G07130.1	4	-1	1	20	99	118	UGCACUGCCUCUUCCCUGCC	GCCGGUGAAGAGGCUGUGCA	Cleavage	| Symbols: LAC13 | laccase 13 | chr5:2210567-2212620 FORWARD LENGTH=1805	1
mol-miR408-3p_1	AT5G25630.1	4	-1	1	20	443	462	UGCACUGCCUCUUCCCUGCC	AACAUGGAAGAUGCGGUGCA	Cleavage	| Symbols: | Tetratricopeptide repeat (TPR)-like superfamily protein | chr5:8947371-8949599 FORWARD LENGTH=1955	1
mol-miR408-3p_1	AT5G25630.2	4	-1	1	20	591	610	UGCACUGCCUCUUCCCUGCC	AACAUGGAAGAUGCGGUGCA	Cleavage	| Symbols: | Tetratricopeptide repeat (TPR)-like superfamily protein | chr5:8947223-8949457 FORWARD LENGTH=2036	1
mol-miR408-3p_1	AT3G10100.1	4	-1	1	20	1976	1996	UGCACUGCCUCUUCCC-UGCC	AGCAUGGGGAGAGGGAGUGCA	Cleavage	| Symbols: | transposable element gene | chr3:3111778-3115437 FORWARD LENGTH=3015	1
mol-miR408-3p_1	AT4G32200.1	4	-1	1	20	3755	3775	UGCACUGCCUCUUCCC-UGCC	AGCACGGGGAGAGGGAGUGCA	Cleavage	| Symbols: ASY2 | DNA-binding HORMA family protein | chr4:15548840-15555094 FORWARD LENGTH=4332	1
mol-miR408-3p_1	AT1G70590.1	4	-1	1	20	429	448	UGCACUGCCUCUUCCCUGCC	AGCACGGAAGAGGAGGUGUG	Cleavage	| Symbols: | F-box family protein | chr1:26618321-26620388 FORWARD LENGTH=1367	1
mol-miR408-3p_1	AT2G27660.1	4	-1	1	20	1850	1869	UGCACUGCCUCUUCCCUGCC	UGUAUGGAAGAGGUGGUACA	Cleavage	| Symbols: | Cysteine/Histidine-rich C1 domain family protein | chr2:11798537-11800850 REVERSE LENGTH=2314	1
mol-miR408-3p_1	AT3G04820.1	4	-1	1	20	1493	1512	UGCACUGCCUCUUCCCUGCC	AGCAGCGAAGAGGCAUUGGA	Cleavage	| Symbols: | Pseudouridine synthase family protein | chr3:1321228-1325953 REVERSE LENGTH=2377	1
mol-miR408-3p_1	AT3G17450.1	4	-1	1	20	896	915	UGCACUGCCUCUUCCCUGCC	AGCUGGGAAGAGGCAGAACA	Cleavage	| Symbols: | hAT dimerisation domain-containing protein | chr3:5972671-5976118 REVERSE LENGTH=3058	1
mol-miR408-3p_1	AT4G09150.1	4	-1	1	20	628	647	UGCACUGCCUCUUCCCUGCC	AGCGGCGAAGAGGCAGCGUG	Cleavage	| Symbols: | T-complex protein 11 | chr4:5828617-5833660 FORWARD LENGTH=3615	1
mol-miR408-3p_1	AT4G09150.2	4	-1	1	20	726	745	UGCACUGCCUCUUCCCUGCC	AGCGGCGAAGAGGCAGCGUG	Cleavage	| Symbols: | T-complex protein 11 | chr4:5828519-5833676 FORWARD LENGTH=3732	1
mol-miR408-3p_1	AT3G50380.1	4	-1	1	20	6950	6969	UGCACUGCCUCUUCCCUGCC	AGCACGGAAGUGACAGUGCA	Translation	| Symbols: | Protein of unknown function (DUF1162) | chr3:18686443-18700533 REVERSE LENGTH=9303	1
mol-miR408-3p_1	AT1G27630.1	4	-1	1	20	1239	1258	UGCACUGCCUCUUCCCUGCC	CUCAUGAGAGAGGCAGUGUA	Cleavage	| Symbols: CYCT1;3 | cyclin T 1;3 | chr1:9611103-9614336 FORWARD LENGTH=1529	1
mol-miR408-3p_1	AT3G46382.1	4	-1	1	20	34	53	UGCACUGCCUCUUCCCUGCC	UGGAUGGAAGUGGCGGUGCA	Translation	| Symbols: | transposable element gene | chr3:17063425-17064105 FORWARD LENGTH=681	1
mol-miR408-3p_1	AT2G44870.1	4	-1	1	20	664	683	UGCACUGCCUCUUCCCUGCC	AGCAUGUAAGAGGCAGUUUA	Cleavage	| Symbols: | unknown protein; FUNCTIONS IN: molecular_function unknown; INVOLVED IN: biological_process unknown; LOCATED IN: chloroplast; EXPRESSED IN: 22 plant structures; EXPRESSED DURING: 15 growth stages; Has 39 Blast hits to 39 proteins in 18 species: Archae - 0; Bacteria - 2; Metazoa - 0; Fungi - 0; Plants - 37; Viruses - 0; Other Eukaryotes - 0 (source: NCBI BLink). | chr2:18503138-1850468…	1
mol-miR408-3p_1	AT2G20830.3	4	-1	1	20	545	564	UGCACUGCCUCUUCCCUGCC	AGCAGAAAAGGAGCAGUGCA	Cleavage	| Symbols: | transferases;folic acid binding | chr2:8968209-8970727 REVERSE LENGTH=1195	1
mol-miR408-3p_1	AT2G20830.2	4	-1	1	20	958	977	UGCACUGCCUCUUCCCUGCC	AGCAGAAAAGGAGCAGUGCA	Cleavage	| Symbols: | transferases;folic acid binding | chr2:8968209-8970630 REVERSE LENGTH=1608	1
mol-miR408_2	AT4G12020.1	4	-1	1	21	4717	4737	CUGCACUGCCUCUUCCCUGGC	GCCAGGGAAGAGGAAGUGGAA	Cleavage	| Symbols: WRKY19, ATWRKY19, MAPKKK11, MEKK4 | protein kinase family protein | chr4:7201656-7208766 FORWARD LENGTH=5567	1
mol-miR408_2	AT4G12020.3	4	-1	1	21	4717	4737	CUGCACUGCCUCUUCCCUGGC	GCCAGGGAAGAGGAAGUGGAA	Cleavage	| Symbols: WRKY19, ATWRKY19, MAPKKK11, MEKK4 | protein kinase family protein | chr4:7201656-7209648 FORWARD LENGTH=5819	1
mol-miR408_2	AT4G12020.2	4	-1	1	21	4717	4737	CUGCACUGCCUCUUCCCUGGC	GCCAGGGAAGAGGAAGUGGAA	Cleavage	| Symbols: WRKY19, ATWRKY19, MAPKKK11, MEKK4 | protein kinase family protein | chr4:7201656-7209648 FORWARD LENGTH=5867	1
mol-miR408_2	AT5G05390.1	4	-1	1	21	108	128	CUGCACUGCCUCUUCCCUGGC	GCCGGUGAAGAGGCUGUGCAA	Cleavage	| Symbols: LAC12 | laccase 12 | chr5:1594753-1597042 FORWARD LENGTH=1698	1
mol-miR408_2	AT4G18680.1	4	-1	1	21	653	673	CUGCACUGCCUCUUCCCUGGC	ACCGGGGAAGAGUUAGAGCAG	Cleavage	| Symbols: | unknown protein; BEST Arabidopsis thaliana protein match is: unknown protein (TAIR:AT4G18690.1); Has 361 Blast hits to 361 proteins in 33 species: Archae - 0; Bacteria - 0; Metazoa - 8; Fungi - 0; Plants - 353; Viruses - 0; Other Eukaryotes - 0 (source: NCBI BLink). | chr4:10281033-10281740 FORWARD LENGTH=708	1
mol-miR408_2	AT3G01480.1	4	-1	1	21	889	909	CUGCACUGCCUCUUCCCUGGC	UCAAGGGAAGAGCUAGUGUGG	Cleavage	| Symbols: CYP38, ATCYP38 | cyclophilin 38 | chr3:188384-190851 FORWARD LENGTH=1676	1
mol-miR408_2	AT3G01480.2	4	-1	1	21	889	909	CUGCACUGCCUCUUCCCUGGC	UCAAGGGAAGAGCUAGUGUGG	Cleavage	| Symbols: CYP38, ATCYP38 | cyclophilin 38 | chr3:188384-190851 FORWARD LENGTH=1762	1
mol-miR408_2	AT5G60740.1	4	-1	1	21	982	1002	CUGCACUGCCUCUUCCCUGGC	UCCAGAGAAAAAGCAGUGCAG	Translation	| Symbols: | ABC transporter family protein | chr5:24425810-24430269 REVERSE LENGTH=3344	1
mol-miR408_2	AT1G03770.1	4	-1	1	21	1118	1138	CUGCACUGCCUCUUCCCUGGC	CAUGGGGAAGAGGCGGUACAA	Cleavage	| Symbols: ATRING1B, RING1B | RING 1B | chr1:944595-947482 FORWARD LENGTH=1611	1
mol-miR408_2	AT1G03770.3	4	-1	1	21	1118	1138	CUGCACUGCCUCUUCCCUGGC	CAUGGGGAAGAGGCGGUACAA	Cleavage	| Symbols: RING1B | RING 1B | chr1:944595-947483 FORWARD LENGTH=1630	1
mol-miR408_2	AT1G03770.2	4	-1	1	21	1147	1167	CUGCACUGCCUCUUCCCUGGC	CAUGGGGAAGAGGCGGUACAA	Cleavage	| Symbols: RING1B | RING 1B | chr1:944572-947483 FORWARD LENGTH=1659	1
mol-miR408_2	AT1G69020.1	4	-1	1	21	1661	1681	CUGCACUGCCUCUUCCCUGGC	UGAGGGGAGGAGGCAGUGGGG	Cleavage	| Symbols: | Prolyl oligopeptidase family protein | chr1:25943886-25947197 REVERSE LENGTH=2337	1
mol-miR408_2	AT1G03365.1	4	-1	1	21	1799	1819	CUGCACUGCCUCUUCCCUGGC	GAGAGGGAAGAGGCAGAACAG	Cleavage	| Symbols: | RING/U-box superfamily protein | chr1:826569-830383 FORWARD LENGTH=2836	1
mol-miR408_2	AT1G73200.1	4	-1	1	21	2256	2276	CUGCACUGCCUCUUCCCUGGC	UAGCGAGAGGAGGCAGUGCGG	Cleavage	| Symbols: | Putative integral membrane protein conserved region (DUF2404) | chr1:27523454-27526718 REVERSE LENGTH=2485	1
mol-miR408_2	AT3G46382.1	4	-1	1	21	34	54	CUGCACUGCCUCUUCCCUGGC	UGGAUGGAAGUGGCGGUGCAG	Translation	| Symbols: | transposable element gene | chr3:17063425-17064105 FORWARD LENGTH=681	1
mol-miR408_2	AT4G01670.1	4	-1	1	21	383	403	CUGCACUGCCUCUUCCCUGGC	GACGGCGGAGAGGCGGUGGAG	Cleavage	| Symbols: | unknown protein; BEST Arabidopsis thaliana protein match is: unknown protein (TAIR:AT3G62070.1); Has 141 Blast hits to 139 proteins in 15 species: Archae - 0; Bacteria - 0; Metazoa - 0; Fungi - 0; Plants - 138; Viruses - 0; Other Eukaryotes - 3 (source: NCBI BLink). | chr4:711192-712643 REVERSE LENGTH=1154	1
mol-miR408_2	AT1G04710.1	4	-1	1	21	1320	1340	CUGCACUGCCUCUUCCCUGGC	UUGAGAGAGGAGGCGGUGUGG	Cleavage	| Symbols: KAT1, PKT4 | peroxisomal 3-ketoacyl-CoA thiolase 4 | chr1:1321904-1324782 FORWARD LENGTH=1595	1
mol-miR408_2	AT5G25630.1	4	-1	1	21	443	463	CUGCACUGCCUCUUCCCUGGC	AACAUGGAAGAUGCGGUGCAA	Translation	| Symbols: | Tetratricopeptide repeat (TPR)-like superfamily protein | chr5:8947371-8949599 FORWARD LENGTH=1955	1
mol-miR408_2	AT5G25630.2	4	-1	1	21	591	611	CUGCACUGCCUCUUCCCUGGC	AACAUGGAAGAUGCGGUGCAA	Translation	| Symbols: | Tetratricopeptide repeat (TPR)-like superfamily protein | chr5:8947223-8949457 FORWARD LENGTH=2036	1
mol-miR408_2	AT3G63500.2	4	-1	1	21	677	697	CUGCACUGCCUCUUCCCUGGC	AAAAGCGAGGAGGAAGUGCAG	Cleavage	| Symbols: | Protein of unknown function (DUF1423) | chr3:23446236-23450198 REVERSE LENGTH=3699	1
mol-miR408_2	AT2G13940.1	4	-1	1	21	751	771	CUGCACUGCCUCUUCCCUGGC	CAAAAGGAAGAGGCAGUGGGG	Cleavage	| Symbols: | transposable element gene | chr2:5852759-5857264 FORWARD LENGTH=4506	1
mol-miR408_2	AT2G39230.1	4	-1	1	21	973	993	CUGCACUGCCUCUUCCCUGGC	AAUAUGGAGGAGGCAGUGAGG	Cleavage	| Symbols: LOJ | LATERAL ORGAN JUNCTION | chr2:16381647-16384250 FORWARD LENGTH=2604	1
mol-miR408_2	AT3G17450.1	4	-1	1	21	896	916	CUGCACUGCCUCUUCCCUGGC	AGCUGGGAAGAGGCAGAACAG	Cleavage	| Symbols: | hAT dimerisation domain-containing protein | chr3:5972671-5976118 REVERSE LENGTH=3058	1
mol-miR-n111	AT1G51150.1	4.5	-1	1	21	148	168	UUGAGCCGCGCCAAUAUCACU	AGCGAUGUUGAUGUGGCUCGA	Translation	| Symbols: DegP6 | DegP protease 6 | chr1:18948370-18949290 REVERSE LENGTH=660	1
mol-miR-n111	AT2G07770.1	4.5	-1	1	21	1120	1140	UUGAGCCGCGCCAAUAUCACU	AGUGAGAUUGGGGUGGCUGAA	Translation	| Symbols: | transposable element gene | chr2:3586863-3588942 FORWARD LENGTH=1557	1
mol-miR-n111	AT3G15600.1	4.5	-1	1	21	1339	1359	UUGAGCCGCGCCAAUAUCACU	AGUGAGAUUGGGGUGGCUGAA	Translation	| Symbols: | transposable element gene | chr3:5279432-5281417 FORWARD LENGTH=1776	1
mol-miR-n111	AT3G51110.1	4.5	-1	1	21	1885	1905	UUGAGCCGCGCCAAUAUCACU	GGUGAUGUUAGUGCUGUUCAA	Cleavage	| Symbols: | Tetratricopeptide repeat (TPR)-like superfamily protein | chr3:18983626-18985848 FORWARD LENGTH=2223	1
mol-miR-n111	AT3G47580.1	4.5	-1	1	21	2608	2628	UUGAGCCGCGCCAAUAUCACU	AGUGAUUUUGGUCUGGCUCGG	Cleavage	| Symbols: | Leucine-rich repeat protein kinase family protein | chr3:17532648-17536059 FORWARD LENGTH=3324	1
mol-miR-n111	AT2G07744.1	4.5	-1	1	21	1609	1630	UUGAGCCGCGC-CAAUAUCACU	UGUAAUAUUGAGCGUGGCUCAA	Translation	| Symbols: | transposable element gene | chr2:3234485-3237358 REVERSE LENGTH=2874	1
mol-miR-n111	AT1G51800.1	4.5	-1	1	21	1838	1858	UUGAGCCGCGCCAAUAUCACU	GGUGGUUUUGGUGUGGUUUAU	Cleavage	| Symbols: | Leucine-rich repeat protein kinase family protein | chr1:19214148-19217970 FORWARD LENGTH=2877	1
mol-miR-n111	AT5G23250.1	4.5	-1	1	21	998	1018	UUGAGCCGCGCCAAUAUCACU	GGUGGUAAGGGCACGGCUCAA	Cleavage	| Symbols: | Succinyl-CoA ligase, alpha subunit | chr5:7830360-7832843 FORWARD LENGTH=1478	1
mol-miR-n111	AT5G23250.2	4.5	-1	1	21	1092	1112	UUGAGCCGCGCCAAUAUCACU	GGUGGUAAGGGCACGGCUCAA	Cleavage	| Symbols: | Succinyl-CoA ligase, alpha subunit | chr5:7830360-7832843 FORWARD LENGTH=1572	1
mol-miR-n111	AT5G50240.3	4.5	-1	1	21	325	345	UUGAGCCGCGCCAAUAUCACU	CGUGUUGUUGGCGUGGAUCAU	Cleavage	| Symbols: PIMT2, AtPIMT2 | protein-l-isoaspartate methyltransferase 2 | chr5:20451533-20452569 FORWARD LENGTH=798	1
mol-miR-n111	AT5G50240.2	4.5	-1	1	21	579	599	UUGAGCCGCGCCAAUAUCACU	CGUGUUGUUGGCGUGGAUCAU	Cleavage	| Symbols: PIMT2, AtPIMT2 | protein-l-isoaspartate methyltransferase 2 | chr5:20451228-20452569 FORWARD LENGTH=1052	1
mol-miR-n111	AT5G50240.1	4.5	-1	1	21	588	608	UUGAGCCGCGCCAAUAUCACU	CGUGUUGUUGGCGUGGAUCAU	Cleavage	| Symbols: PIMT2, AtPIMT2 | protein-l-isoaspartate methyltransferase 2 | chr5:20451228-20452569 FORWARD LENGTH=1061	1
mol-miR-n111	AT2G15730.1	4.5	-1	1	21	950	970	UUGAGCCGCGCCAAUAUCACU	UGAGAUAUUGGCGCGCUACAA	Cleavage	| Symbols: | P-loop containing nucleoside triphosphate hydrolases superfamily protein | chr2:6849555-6852143 FORWARD LENGTH=1539	1
mol-miR-n111	AT4G21270.1	4.5	-1	1	21	464	484	UUGAGCCGCGCCAAUAUCACU	UGAAAUAUUGGCGUUGCUCAG	Cleavage	| Symbols: ATK1, KATA, KATAP | kinesin 1 | chr4:11329363-11334135 REVERSE LENGTH=2849	1
mol-miR-n111	AT3G54260.1	4.5	-1	1	21	608	628	UUGAGCCGCGCCAAUAUCACU	CUAGAUAUUGGCGUGGUGUAG	Cleavage	| Symbols: TBL36 | TRICHOME BIREFRINGENCE-LIKE 36 | chr3:20085010-20086763 REVERSE LENGTH=1245	1
mol-miR-n111	AT3G07800.1	4.5	-1	1	21	486	506	UUGAGCCGCGCCAAUAUCACU	AUUGGUAUUGAUGAGGCUCAG	Translation	| Symbols: | Thymidine kinase | chr3:2489387-2491087 REVERSE LENGTH=1426	1
mol-miR-n111	AT5G14780.1	4.5	-1	1	21	476	496	UUGAGCCGCGCCAAUAUCACU	GCUGGUAUUGGCUCGGAUCAU	Cleavage	| Symbols: FDH | formate dehydrogenase | chr5:4776943-4779494 FORWARD LENGTH=1559	1
mol-miR-n111	AT5G18170.1	4.5	-1	1	21	1319	1339	UUGAGCCGCGCCAAUAUCACU	GGUGUUAAUCGUGUGGCUCAA	Cleavage	| Symbols: GDH1 | glutamate dehydrogenase 1 | chr5:6006039-6008472 FORWARD LENGTH=1593	1
mol-miR-n111	AT2G03280.1	4.5	-1	1	21	619	639	UUGAGCCGCGCCAAUAUCACU	ACAGGUAUUGCCGCGGUUUAG	Translation	| Symbols: | O-fucosyltransferase family protein | chr2:996088-998291 REVERSE LENGTH=1659	1
mol-miR-n111	AT1G35470.1	4.5	-1	1	21	336	356	UUGAGCCGCGCCAAUAUCACU	CACGAUGUUGGUGUUGUUCAA	Cleavage	| Symbols: | SPla/RYanodine receptor (SPRY) domain-containing protein | chr1:13051458-13055014 REVERSE LENGTH=1668	1
mol-miR-n111	AT1G01390.1	4.5	-1	1	21	1237	1257	UUGAGCCGCGCCAAUAUCACU	GAGGAUGUUGGAGCGGCUCUA	Translation	| Symbols: | UDP-Glycosyltransferase superfamily protein | chr1:148120-149806 REVERSE LENGTH=1687	1
mol-miR-n111	AT1G35470.2	4.5	-1	1	21	310	330	UUGAGCCGCGCCAAUAUCACU	CACGAUGUUGGUGUUGUUCAA	Cleavage	| Symbols: | SPla/RYanodine receptor (SPRY) domain-containing protein | chr1:13051410-13054988 REVERSE LENGTH=1696	1
mol-miR-n111	AT2G03280.2	4.5	-1	1	21	704	724	UUGAGCCGCGCCAAUAUCACU	ACAGGUAUUGCCGCGGUUUAG	Translation	| Symbols: | O-fucosyltransferase family protein | chr2:996088-998295 REVERSE LENGTH=1744	1
mol-miR-n111	AT3G53400.1	4.5	-1	1	21	840	860	UUGAGCCGCGCCAAUAUCACU	UCUGAUGUUAGUGUGGCUUAU	Cleavage	| Symbols: | BEST Arabidopsis thaliana protein match is: conserved peptide upstream open reading frame 47 (TAIR:AT5G03190.1); Has 285 Blast hits to 285 proteins in 23 species: Archae - 0; Bacteria - 0; Metazoa - 1; Fungi - 0; Plants - 279; Viruses - 0; Other Eukaryotes - 5 (source: NCBI BLink). | chr3:19798107-19800136 FORWARD LENGTH=2030	1
mol-miR-n111	AT3G53402.1	4.5	-1	1	21	840	860	UUGAGCCGCGCCAAUAUCACU	UCUGAUGUUAGUGUGGCUUAU	Cleavage	| Symbols: CPuORF46 | conserved peptide upstream open reading frame 46 | chr3:19798107-19800136 FORWARD LENGTH=2030	1
mol-miR-n111	AT2G06270.1	4.5	-1	1	21	1220	1240	UUGAGCCGCGCCAAUAUCACU	UCAGGUAUUGGUGUCGCUCGA	Cleavage	| Symbols: | transposable element gene | chr2:2468808-2470893 FORWARD LENGTH=2086	1
mol-miR-n111	AT2G06260.1	4.5	-1	1	21	1358	1378	UUGAGCCGCGCCAAUAUCACU	UCAGGUAUUGGUGUCGCUCGA	Cleavage	| Symbols: | transposable element gene | chr2:2463009-2465242 FORWARD LENGTH=2234	1
mol-miR-n111	AT2G09850.1	4.5	-1	1	21	2193	2213	UUGAGCCGCGCCAAUAUCACU	UCAGGUAUUGGUGUCGCUCGA	Cleavage	| Symbols: | transposable element gene | chr2:3707758-3710964 FORWARD LENGTH=3207	1
mol-miR-n111	AT1G17020.1	4.5	-1	1	21	665	685	UUGAGCCGCGCCAAUAUCACU	GAUGAUGUUGAUUCGGUUCAA	Translation	| Symbols: SRG1, ATSRG1 | senescence-related gene 1 | chr1:5820206-5822013 FORWARD LENGTH=1401	1
mol-miR-n111	AT1G74430.1	4.5	-1	1	21	1334	1354	UUGAGCCGCGCCAAUAUCACU	UGUCAUAAUGGCGUGGUUAAA	Cleavage	| Symbols: MYB95, ATMYB95, ATMYBCP66 | myb domain protein 95 | chr1:27975179-27977434 FORWARD LENGTH=1362	1
mol-miR-n111	AT5G54770.1	4.5	-1	1	21	472	492	UUGAGCCGCGCCAAUAUCACU	GACGAGAUUGGUGUGGCUUAC	Cleavage	| Symbols: THI1, TZ, THI4 | thiazole biosynthetic enzyme, chloroplast (ARA6) (THI1) (THI4) | chr5:22246592-22248332 FORWARD LENGTH=1533	1
mol-miR-n111	AT3G01490.1	4.5	-1	1	21	1087	1107	UUGAGCCGCGCCAAUAUCACU	GCAGAUUUUGGUGUGGCUCGU	Cleavage	| Symbols: | Protein kinase superfamily protein | chr3:190872-193537 REVERSE LENGTH=1738	1
mol-miR-n111	AT1G33400.1	4.5	-1	1	21	646	666	UUGAGCCGCGCCAAUAUCACU	AAUGAUGCUGGCGUGGAUCAU	Cleavage	| Symbols: TPR9 | Tetratricopeptide repeat (TPR)-like superfamily protein | chr1:12104784-12109524 REVERSE LENGTH=2540	1
mol-miR-n111	AT1G48480.1	4.5	-1	1	21	1504	1524	UUGAGCCGCGCCAAUAUCACU	AUUGCUAUUGGUGCAGCUCGU	Cleavage	| Symbols: RKL1 | receptor-like kinase 1 | chr1:17918391-17920985 FORWARD LENGTH=2294	1
mol-miR-n111	AT5G13980.1	4.5	-1	1	21	269	288	UUGAGCCGCGCCAAUAUCACU	GAUGAUGUUGGU-UGGCUCAA	Cleavage	| Symbols: | Glycosyl hydrolase family 38 protein | chr5:4508496-4514425 FORWARD LENGTH=3296	1
mol-miR-n111	AT5G13980.2	4.5	-1	1	21	269	288	UUGAGCCGCGCCAAUAUCACU	GAUGAUGUUGGU-UGGCUCAA	Cleavage	| Symbols: | Glycosyl hydrolase family 38 protein | chr5:4508496-4514666 FORWARD LENGTH=3309	1
mol-miR-n111	AT5G13980.3	4.5	-1	1	21	269	288	UUGAGCCGCGCCAAUAUCACU	GAUGAUGUUGGU-UGGCUCAA	Cleavage	| Symbols: | Glycosyl hydrolase family 38 protein | chr5:4508496-4514425 FORWARD LENGTH=3327	1
mol-miR-n111	AT1G10747.1	4.5	-1	1	21	158	178	UUGAGCCGCGCCAAUAUCACU	ACUGUUAUUGCUGCGGGUCAA	Translation	| Symbols: | Maternally expressed gene (MEG) family protein | chr1:3574312-3574830 FORWARD LENGTH=446	1
mol-miR-n111	AT1G08120.1	4.5	-1	1	21	444	464	UUGAGCCGCGCCAAUAUCACU	CAUGAUGGUGGCUUGGCUCAC	Cleavage	| Symbols: | BEST Arabidopsis thaliana protein match is: Protein kinase superfamily protein (TAIR:AT5G26110.1); Has 235 Blast hits to 235 proteins in 96 species: Archae - 21; Bacteria - 0; Metazoa - 117; Fungi - 8; Plants - 47; Viruses - 0; Other Eukaryotes - 42 (source: NCBI BLink). | chr1:2538615-2539661 FORWARD LENGTH=1047	1
mol-miR-n111	AT5G26110.2	4.5	-1	1	21	552	572	UUGAGCCGCGCCAAUAUCACU	CAUGAUGGUGGCUUGGCUCAU	Cleavage	| Symbols: | Protein kinase superfamily protein | chr5:9117907-9119826 REVERSE LENGTH=1180	1
mol-miR-n111	AT5G26110.1	4.5	-1	1	21	633	653	UUGAGCCGCGCCAAUAUCACU	CAUGAUGGUGGCUUGGCUCAU	Cleavage	| Symbols: | Protein kinase superfamily protein | chr5:9117907-9119826 REVERSE LENGTH=1261	1
mol-miR-n168	AT3G18130.1	4.5	-1	1	24	828	851	AUCAAUAUUCCAAAUGUUAAUGCU	AGCAUUAGGAUUUGGGAUCUUGAG	Cleavage	| Symbols: RACK1C_AT | receptor for activated C kinase 1C | chr3:6210904-6212433 REVERSE LENGTH=1248	1
mol-miR-n168	AT1G60990.3	4.5	-1	1	24	1609	1632	AUCAAUAUUCCAAAUGUUAAUGCU	AGCACUAACAUUUAAAAUAUUGGC	Translation	| Symbols: | Glycine cleavage T-protein family | chr1:22462026-22465424 REVERSE LENGTH=1723	1
mol-miR-n168	AT1G60990.2	4.5	-1	1	24	1612	1635	AUCAAUAUUCCAAAUGUUAAUGCU	AGCACUAACAUUUAAAAUAUUGGC	Translation	| Symbols: | Glycine cleavage T-protein family | chr1:22462026-22465424 REVERSE LENGTH=1726	1
mol-miR-n168	AT5G26800.1	4.5	-1	1	24	596	619	AUCAAUAUUCCAAAUGUUAAUGCU	AGCAGUAACUUUUGAAGUGUUGAA	Translation	| Symbols: | FUNCTIONS IN: molecular_function unknown; INVOLVED IN: biological_process unknown; LOCATED IN: mitochondrion; CONTAINS InterPro DOMAIN/s: IGR protein motif (InterPro:IPR019083); BEST Arabidopsis thaliana protein match is: unknown protein (TAIR:AT3G05810.1); Has 1807 Blast hits to 1807 proteins in 277 species: Archae - 0; Bacteria - 0; Metazoa - 736; Fungi - 347; Plants - 385; Viruses…	1
mol-miR-n168	AT1G48630.1	4.5	-1	1	24	1008	1031	AUCAAUAUUCCAAAUGUUAAUGCU	GUUAUCAGGGUUUGGGGUAUUGGU	Cleavage	| Symbols: RACK1B_AT | receptor for activated C kinase 1B | chr1:17981773-17983327 REVERSE LENGTH=1244	1
mol-miR-n168	AT2G42270.1	4.5	-1	1	24	802	825	AUCAAUAUUCCAAAUGUUAAUGCU	AGUCUUAAUGUUCUGGAUAUUGAU	Translation	| Symbols: | U5 small nuclear ribonucleoprotein helicase | chr2:17604330-17611333 FORWARD LENGTH=6906	1
mol-miR-n168	AT1G07880.2	4.5	-1	1	24	673	696	AUCAAUAUUCCAAAUGUUAAUGCU	GCUAUUGACAUUUGGUCUGUUGGU	Cleavage	| Symbols: ATMPK13 | Protein kinase superfamily protein | chr1:2434059-2435745 REVERSE LENGTH=1259	1
mol-miR-n168	AT1G07880.1	4.5	-1	1	24	691	714	AUCAAUAUUCCAAAUGUUAAUGCU	GCUAUUGACAUUUGGUCUGUUGGU	Cleavage	| Symbols: ATMPK13 | Protein kinase superfamily protein | chr1:2434030-2435763 REVERSE LENGTH=1411	1
mol-miR-n168	AT2G05160.1	4.5	-1	1	24	2262	2285	AUCAAUAUUCCAAAUGUUAAUGCU	UAUAAUAACAUUUGGAAUGUUUUA	Cleavage	| Symbols: | CCCH-type zinc fingerfamily protein with RNA-binding domain | chr2:1858543-1861895 REVERSE LENGTH=2436	1
mol-miR-n168	AT3G06040.2	4.5	-1	1	24	177	200	AUCAAUAUUCCAAAUGUUAAUGCU	GGAAUUUAUAUUUGGGCUAUUGAC	Cleavage	| Symbols: | Ribosomal protein L12/ ATP-dependent Clp protease adaptor protein ClpS family protein | chr3:1824376-1825628 REVERSE LENGTH=1253	1
mol-miR-n168	AT2G01450.2	4.5	-1	1	24	688	711	AUCAAUAUUCCAAAUGUUAAUGCU	GCGAUUGACAUGUGGAGUGUUGGG	Cleavage	| Symbols: ATMPK17, MPK17 | MAP kinase 17 | chr2:199511-202198 REVERSE LENGTH=1756	1
mol-miR-n168	AT2G01450.1	4.5	-1	1	24	699	722	AUCAAUAUUCCAAAUGUUAAUGCU	GCGAUUGACAUGUGGAGUGUUGGG	Cleavage	| Symbols: ATMPK17, MPK17 | MAP kinase 17 | chr2:199512-202306 REVERSE LENGTH=1766	1
mol-miR-n168	AT2G01450.4	4.5	-1	1	24	715	738	AUCAAUAUUCCAAAUGUUAAUGCU	GCGAUUGACAUGUGGAGUGUUGGG	Cleavage	| Symbols: ATMPK17, MPK17 | MAP kinase 17 | chr2:199511-203126 REVERSE LENGTH=1783	1
mol-miR-n168	AT2G01450.3	4.5	-1	1	24	770	793	AUCAAUAUUCCAAAUGUUAAUGCU	GCGAUUGACAUGUGGAGUGUUGGG	Cleavage	| Symbols: ATMPK17, MPK17 | MAP kinase 17 | chr2:199511-202292 REVERSE LENGTH=1838	1
mol-miR-n168	AT2G30950.1	4.5	-1	1	24	1821	1845	AUCA-AUAUUCCAAAUGUUAAUGCU	GGUAACAACAUUUGGAAUGUCUGAU	Cleavage	| Symbols: VAR2, FTSH2 | FtsH extracellular protease family | chr2:13174321-13177223 FORWARD LENGTH=2337	1
mol-miR-n168	AT5G02640.1	4.5	-1	1	24	558	581	AUCAAUAUUCCAAAUGUUAAUGCU	AUAAUUAGUAUUUGGAAUUUUUGU	Cleavage	| Symbols: | unknown protein; BEST Arabidopsis thaliana protein match is: unknown protein (TAIR:AT3G46300.1); Has 37 Blast hits to 37 proteins in 10 species: Archae - 0; Bacteria - 0; Metazoa - 0; Fungi - 0; Plants - 37; Viruses - 0; Other Eukaryotes - 0 (source: NCBI BLink). | chr5:594179-594867 REVERSE LENGTH=689	1
mol-miR-n168	AT4G27730.1	4.5	-1	1	24	221	244	AUCAAUAUUCCAAAUGUUAAUGCU	GGUUUUAACAUUUCGGAUGUGGGU	Translation	| Symbols: ATOPT6, OPT6 | oligopeptide transporter 1 | chr4:13833807-13836578 REVERSE LENGTH=2538	1
mol-miR-n168	AT1G19400.2	4.5	-1	1	24	158	180	AUCAAUAUUCCAAAUGUUAAUGCU	AGAAUUAA-GUUUGGAUUGUUGAU	Cleavage	| Symbols: | Erythronate-4-phosphate dehydrogenase family protein | chr1:6712038-6714252 REVERSE LENGTH=1291	1
mol-miR-n168	AT1G19400.1	4.5	-1	1	24	534	556	AUCAAUAUUCCAAAUGUUAAUGCU	AGAAUUAA-GUUUGGAUUGUUGAU	Cleavage	| Symbols: | Erythronate-4-phosphate dehydrogenase family protein | chr1:6712038-6714247 REVERSE LENGTH=1667	1
mol-miR-n168	AT3G26920.2	4.5	-1	1	24	182	205	AUCAAUAUUCCAAAUGUUAAUGCU	AGAGCUAGCGUUUGGAGUGUUGCG	Cleavage	| Symbols: | FBD / Leucine Rich Repeat domains containing protein | chr3:9920435-9922612 FORWARD LENGTH=1684	1
mol-miR-n168	AT3G26920.1	4.5	-1	1	24	155	178	AUCAAUAUUCCAAAUGUUAAUGCU	AGAGCUAGCGUUUGGAGUGUUGCG	Cleavage	| Symbols: | FBD / Leucine Rich Repeat domains containing protein | chr3:9920462-9922557 FORWARD LENGTH=1719	1
mol-miR-n168	AT3G14920.1	4.5	-1	1	24	1086	1110	AUCAAUAUUCCAAAUGUU-AAUGCU	UGCUUUGAAUGUUUGGUAUAUUGAU	Cleavage	| Symbols: | Peptide-N4-(N-acetyl-beta-glucosaminyl)asparagine amidase A protein | chr3:5018275-5020273 FORWARD LENGTH=1999	1
mol-miR-n168	AT3G31470.1	4.5	-1	1	24	1130	1153	AUCAAUAUUCCAAAUGUUAAUGCU	CCUAUUAGUCUUUGUAAUGUUGGU	Translation	| Symbols: | transposable element gene | chr3:12818516-12820597 REVERSE LENGTH=2082	1
mol-miR-n168	AT5G10180.1	4.5	-1	1	24	1519	1542	AUCAAUAUUCCAAAUGUUAAUGCU	GCUAUUCACAUUUGGAAAGUCGAU	Cleavage	| Symbols: AST68, SULTR2;1 | slufate transporter 2;1 | chr5:3193144-3197120 FORWARD LENGTH=2417	1
mol-miR-n168	AT3G32205.1	4.5	-1	1	24	1651	1674	AUCAAUAUUCCAAAUGUUAAUGCU	CCUAUUAGUCUUUGUAAUGUUGGU	Translation	| Symbols: | transposable element gene | chr3:13173565-13177241 REVERSE LENGTH=3677	2
mol-miR-n168	AT2G16560.1	4.5	-1	1	24	1123	1146	AUCAAUAUUCCAAAUGUUAAUGCU	CCUAUUAGUCUUUGUAAUGUUGGU	Translation	| Symbols: | transposable element gene | chr2:7173003-7176689 FORWARD LENGTH=3687	2
mol-miR-n168	AT3G32912.1	4.5	-1	1	24	333	356	AUCAAUAUUCCAAAUGUUAAUGCU	UGCAAGGACAUUAGGAAGAUUGAU	Cleavage	| Symbols: | transposable element gene | chr3:13465780-13467015 REVERSE LENGTH=1236	1
mol-miR-n168	AT3G06150.1	4.5	-1	1	24	343	367	AUCAAUAUUCCAAAUG-UUAAUGCU	UAUGUUAGUCGUUUGGAGUAUUGAC	Cleavage	| Symbols: | unknown protein; BEST Arabidopsis thaliana protein match is: unknown protein (TAIR:AT5G19060.1); Has 61 Blast hits to 59 proteins in 10 species: Archae - 0; Bacteria - 0; Metazoa - 3; Fungi - 0; Plants - 58; Viruses - 0; Other Eukaryotes - 0 (source: NCBI BLink). | chr3:1861797-1864116 REVERSE LENGTH=2188	1
mol-miR-n168	AT5G24100.1	4.5	-1	1	24	1850	1875	AUCAAUAUUCCAAA--UGUUAAUGCU	GACAUAUACAGUUUUGGAAUAUUGAU	Cleavage	| Symbols: | Leucine-rich repeat protein kinase family protein | chr5:8148616-8151308 FORWARD LENGTH=2248	1
mol-miR-n168	AT2G02190.1	4.5	-1	1	24	1082	1105	AUCAAUAUUCCAAAUGUUAAUGCU	CGCAAGGACAUUAGGAAGAUUGAU	Cleavage	| Symbols: | transposable element gene | chr2:567873-569698 FORWARD LENGTH=1826	1
mol-miR-n168	AT5G10520.1	4.5	-1	1	24	1272	1295	AUCAAUAUUCCAAAUGUUAAUGCU	UGUGUUUGCCUUUGGAGUAUUGCU	Cleavage	| Symbols: RBK1 | ROP binding protein kinases 1 | chr5:3320370-3322910 REVERSE LENGTH=1879	1
mol-miR-n168	AT3G30455.1	4.5	-1	1	24	331	354	AUCAAUAUUCCAAAUGUUAAUGCU	UGCAAGGACAUUAGGAAGAUUGAU	Cleavage	| Symbols: | transposable element gene | chr3:12088253-12090153 REVERSE LENGTH=1901	1
mol-miR-n168	AT3G32901.1	4.5	-1	1	24	399	422	AUCAAUAUUCCAAAUGUUAAUGCU	UGCAAGGACAUUAGGAAGAUUGAU	Cleavage	| Symbols: | transposable element gene | chr3:13455549-13457496 REVERSE LENGTH=1948	1
mol-miR-n168	AT2G14150.1	4.5	-1	1	24	399	422	AUCAAUAUUCCAAAUGUUAAUGCU	UGCAAGGACAUUAGGAAGAUUGAU	Cleavage	| Symbols: | transposable element gene | chr2:5972313-5974278 REVERSE LENGTH=1966	1
mol-miR-n168	AT2G06450.1	4.5	-1	1	24	399	422	AUCAAUAUUCCAAAUGUUAAUGCU	UGCAAGGACAUUAGGAAGAUUGAU	Cleavage	| Symbols: | transposable element gene | chr2:2555554-2557522 REVERSE LENGTH=1969	1
mol-miR-n168	AT2G04950.1	4.5	-1	1	24	399	422	AUCAAUAUUCCAAAUGUUAAUGCU	UGCAAGGACAUUAGGAAGAUUGAU	Cleavage	| Symbols: | transposable element gene | chr2:1743182-1745150 FORWARD LENGTH=1969	1
mol-miR-n168	AT4G03980.1	4.5	-1	1	24	399	422	AUCAAUAUUCCAAAUGUUAAUGCU	UGCAAGGACAUUAGGAAGAUUGAU	Cleavage	| Symbols: | transposable element gene | chr4:1911557-1913525 FORWARD LENGTH=1969	1
mol-miR-n168	AT1G32820.1	4.5	-1	1	24	399	422	AUCAAUAUUCCAAAUGUUAAUGCU	UGCAAGGACAUUAGGAAGAUUGAU	Cleavage	| Symbols: | transposable element gene | chr1:11888389-11890377 FORWARD LENGTH=1989	1
mol-miR-n168	AT5G34890.1	4.5	-1	1	24	1009	1032	AUCAAUAUUCCAAAUGUUAAUGCU	UGCAAGGACAUUAGGAAGAUUGAU	Cleavage	| Symbols: | transposable element gene | chr5:13206340-13208918 FORWARD LENGTH=2579	1
mol-miR-n168	AT3G47280.1	4.5	-1	1	24	1080	1103	AUCAAUAUUCCAAAUGUUAAUGCU	UGCAAGGACAUUAGGAAGAUUGAU	Cleavage	| Symbols: | transposable element gene | chr3:17414407-17417056 REVERSE LENGTH=2650	1
mol-miR-n168	AT2G15210.1	4.5	-1	1	24	1121	1144	AUCAAUAUUCCAAAUGUUAAUGCU	UGCAAGGACAUUAGGAAGAUUGAU	Cleavage	| Symbols: | transposable element gene | chr2:6604065-6606755 REVERSE LENGTH=2691	1
mol-miR-n168	AT2G15150.1	4.5	-1	1	24	1124	1147	AUCAAUAUUCCAAAUGUUAAUGCU	UGCAAGGACAUUAGGAAGAUUGAU	Cleavage	| Symbols: | transposable element gene | chr2:6574273-6576991 REVERSE LENGTH=2719	1
mol-miR-n168	AT2G07250.1	4.5	-1	1	24	1260	1283	AUCAAUAUUCCAAAUGUUAAUGCU	UGCAAGGACAUUAGGAAGAUUGAU	Cleavage	| Symbols: | transposable element gene | chr2:3015826-3018650 FORWARD LENGTH=2825	1
mol-miR-n168	AT1G68020.2	4.5	-1	1	24	1713	1736	AUCAAUAUUCCAAAUGUUAAUGCU	CGUGUUAAUCCAUGGAAUGUUGAU	Cleavage	| Symbols: ATTPS6, TPS6 | UDP-Glycosyltransferase / trehalose-phosphatase family protein | chr1:25497290-25500374 FORWARD LENGTH=2919	1
mol-miR-n168	AT1G68020.1	4.5	-1	1	24	1713	1736	AUCAAUAUUCCAAAUGUUAAUGCU	CGUGUUAAUCCAUGGAAUGUUGAU	Cleavage	| Symbols: ATTPS6, TPS6 | UDP-Glycosyltransferase / trehalose-phosphatase family protein | chr1:25497290-25500374 FORWARD LENGTH=2996	1
mol-miR-n168	AT3G32110.1	4.5	-1	1	24	4938	4961	AUCAAUAUUCCAAAUGUUAAUGCU	CAAAUCAGCAUUUGCAAUGUUGAC	Translation	| Symbols: | transposable element gene | chr3:13097952-13103951 FORWARD LENGTH=6000	1
mol-miR-n313	AT3G32677.1	4.5	-1	1	24	728	751	UGCUCACUAUAUAACAUUUAACUC	UAGUUGAGUGUUGUGUGGUGAUUA	Cleavage	| Symbols: | transposable element gene | chr3:13400635-13402913 REVERSE LENGTH=2279	1
mol-miR-n313	AT2G02360.1	4.5	-1	1	24	974	997	UGCUCACUAUAUAACAUUUAACUC	AUGUUAGGUUUUAUGUGGUGAACA	Cleavage	| Symbols: AtPP2-B10, PP2-B10 | phloem protein 2-B10 | chr2:619406-620768 REVERSE LENGTH=1144	1
mol-miR-n313	AT5G19690.1	4.5	-1	1	24	2484	2507	UGCUCACUAUAUAACAUUUAACUC	AUUUUCAAUGUUGGAUGGUGAGCU	Translation	| Symbols: STT3A | staurosporin and temperature sensitive 3-like A | chr5:6652516-6658411 FORWARD LENGTH=2670	1
mol-miR-n313	AT4G05076.1	4.5	-1	1	24	144	167	UGCUCACUAUAUAACAUUUAACUC	AUCUUGUAUUUUCUGUAGUGAGCA	Cleavage	| Symbols: | pseudogene of unknown protein | chr4:2602084-2602563 REVERSE LENGTH=480	1
mol-miR-n59	AT3G55850.1	4.5	-1	1	24	789	812	UUUUGUGGGCUCUAGAUGGUGCCU	AAGCACUAUUUAGAGCUAGCAAAU	Cleavage	| Symbols: LAF3, LAF3 ISF2 | Amidohydrolase family | chr3:20721720-20725547 REVERSE LENGTH=1935	1
mol-miR-n59	AT3G55850.2	4.5	-1	1	24	1037	1060	UUUUGUGGGCUCUAGAUGGUGCCU	AAGCACUAUUUAGAGCUAGCAAAU	Cleavage	| Symbols: LAF3, LAF3 ISF1 | Amidohydrolase family | chr3:20721720-20725893 REVERSE LENGTH=2183	1
mol-miR-n59	AT4G16155.1	4.5	-1	1	24	777	800	UUUUGUGGGCUCUAGAUGGUGCCU	UGGCGCUGUUCUGGGCCCACAAAA	Cleavage	| Symbols: | dihydrolipoyl dehydrogenases | chr4:9153363-9157322 REVERSE LENGTH=2100	1
mol-miR-n59	AT4G08054.1	4.5	-1	1	24	256	279	UUUUGUGGGCUCUAGAUGGUGCCU	AGAUAUCAUCUAGAGACUAUGAAU	Cleavage	| Symbols: | transposable element gene | chr4:4916408-4919899 REVERSE LENGTH=3492	1
mol-miR-n59	AT3G61670.1	4.5	-1	1	24	1975	1998	UUUUGUGGGCUCUAGAUGGUGCCU	AGCCACUAGCUGAAGCUCACGAAA	Cleavage	| Symbols: | Protein of unknown function (DUF3133) | chr3:22818589-22822020 FORWARD LENGTH=2873	1
mol-miR-n59	AT5G21040.2	4.5	-1	1	24	61	84	UUUUGUGGGCUCUAGAUGGUGCCU	UAGCACCGUCCGGGGACCAUAAAA	Cleavage	| Symbols: FBX2 | F-box protein 2 | chr5:7144877-7147277 REVERSE LENGTH=2173	1
mol-miR-n59	AT1G78940.1	4.5	-1	1	24	588	611	UUUUGUGGGCUCUAGAUGGUGCCU	GUACACCAUCUAGACCGCGCAAAU	Translation	| Symbols: | Protein kinase protein with adenine nucleotide alpha hydrolases-like domain | chr1:29680857-29683962 REVERSE LENGTH=2432	1
mol-miR-n59	AT5G52270.1	4.5	-1	1	24	529	552	UUUUGUGGGCUCUAGAUGGUGCCU	UUCAACCAUUUGGAGCUCACGAUG	Cleavage	| Symbols: | SNARE-like superfamily protein | chr5:21221643-21222600 REVERSE LENGTH=645	1
mol-miR-n59	AT1G78940.2	4.5	-1	1	24	787	810	UUUUGUGGGCUCUAGAUGGUGCCU	GUACACCAUCUAGACCGCGCAAAU	Translation	| Symbols: | Protein kinase protein with adenine nucleotide alpha hydrolases-like domain | chr1:29680822-29684161 REVERSE LENGTH=2473	1
mol-miR-n59	AT5G43700.1	4.5	-1	1	24	429	452	UUUUGUGGGCUCUAGAUGGUGCCU	GGCCACCAGUUAGAUCUUACAGAA	Translation	| Symbols: ATAUX2-11, IAA4 | AUX/IAA transcriptional regulator family protein | chr5:17550233-17551581 FORWARD LENGTH=1168	1
mol-miR-n59	AT1G58250.1	4.5	-1	1	24	4547	4570	UUUUGUGGGCUCUAGAUGGUGCCU	UGGAACUGUCUACAGUUCGCAAGA	Cleavage	| Symbols: SAB | Golgi-body localisation protein domain ;RNA pol II promoter Fmp27 protein domain | chr1:21587142-21601621 REVERSE LENGTH=8247	1
mol-miR-n59	AT1G58250.2	4.5	-1	1	24	4547	4570	UUUUGUGGGCUCUAGAUGGUGCCU	UGGAACUGUCUACAGUUCGCAAGA	Cleavage	| Symbols: SAB | Golgi-body localisation protein domain ;RNA pol II promoter Fmp27 protein domain | chr1:21587142-21601621 REVERSE LENGTH=8391	1
mol-miR-n59	AT1G03960.1	4.5	-1	1	24	2170	2193	UUUUGUGGGCUCUAGAUGGUGCCU	CUACAUCAUCUAGUGUCCAUAUAA	Translation	| Symbols: | Calcium-binding EF hand family protein | chr1:1013715-1017929 FORWARD LENGTH=2331	1
mol-miR-n59	AT1G03960.2	4.5	-1	1	24	2322	2345	UUUUGUGGGCUCUAGAUGGUGCCU	CUACAUCAUCUAGUGUCCAUAUAA	Translation	| Symbols: | Calcium-binding EF hand family protein | chr1:1013715-1017929 FORWARD LENGTH=2483	1
mol-miR-n59	AT1G32850.1	4.5	-1	1	24	734	756	UUUUGUGGGCUCUAGAUGGUGCCU	UGGUACC-UCUAGAGCCUAUGAGG	Cleavage	| Symbols: UBP11 | ubiquitin-specific protease 11 | chr1:11902629-11906900 FORWARD LENGTH=2679	1
mol-miR-n59	AT4G38950.2	4.5	-1	1	24	1169	1192	UUUUGUGGGCUCUAGAUGGUGCCU	AGGAGUCAUGUAGAGCUAACGAAG	Cleavage	| Symbols: | ATP binding microtubule motor family protein | chr4:18154395-18159936 REVERSE LENGTH=2945	1
mol-miR-n59	AT4G38950.1	4.5	-1	1	24	1527	1550	UUUUGUGGGCUCUAGAUGGUGCCU	AGGAGUCAUGUAGAGCUAACGAAG	Cleavage	| Symbols: | ATP binding microtubule motor family protein | chr4:18154395-18159935 REVERSE LENGTH=3303	1
mol-miR-n59	AT5G07260.2	4.5	-1	1	24	1281	1304	UUUUGUGGGCUCUAGAUGGUGCCU	UGGAGUUAUUUAGAGUCUGCUAAA	Cleavage	| Symbols: | START (StAR-related lipid-transfer) lipid-binding domain | chr5:2277813-2280280 FORWARD LENGTH=1883	1
mol-miR-n59	AT5G07260.1	4.5	-1	1	24	1295	1318	UUUUGUGGGCUCUAGAUGGUGCCU	UGGAGUUAUUUAGAGUCUGCUAAA	Cleavage	| Symbols: | START (StAR-related lipid-transfer) lipid-binding domain | chr5:2277814-2280281 FORWARD LENGTH=1898	1
mol-miR-n59	AT4G27150.1	4.5	-1	1	24	304	327	UUUUGUGGGCUCUAGAUGGUGCCU	AGACGACAUCGAGAACCCACAAGG	Translation	| Symbols: SESA2, AT2S2 | seed storage albumin 2 | chr4:13609341-13610075 FORWARD LENGTH=735	1
mol-miR-n59	AT1G76500.1	4.5	-1	1	24	319	342	UUUUGUGGGCUCUAGAUGGUGCCU	AAGUCUCAUCUGGAGCCGACAUAG	Cleavage	| Symbols: SOB3, AHL29 | Predicted AT-hook DNA-binding family protein | chr1:28705527-28706562 FORWARD LENGTH=1036	2
mol-miR-n59	AT3G46200.1	4.5	-1	1	24	516	539	UUUUGUGGGCUCUAGAUGGUGCCU	GGGGGCCAUCCAGAGCCAACAGCA	Cleavage	| Symbols: aTNUDT9, NUDT9 | nudix hydrolase homolog 9 | chr3:16969266-16971204 FORWARD LENGTH=1140	1
mol-miR-n59	AT5G66890.1	4.5	-1	1	24	559	582	UUUUGUGGGCUCUAGAUGGUGCCU	AAUCACGGUCUUGAGCCUGCAAAG	Cleavage	| Symbols: | Leucine-rich repeat (LRR) family protein | chr5:26712944-26714383 REVERSE LENGTH=1248	1
mol-miR-n59	AT2G46290.1	4.5	-1	1	24	2	25	UUUUGUGGGCUCUAGAUGGUGCCU	AUUCACCACUUAAAGCCCUCAAAA	Cleavage	| Symbols: | Transducin/WD40 repeat-like superfamily protein | chr2:19005771-19007879 REVERSE LENGTH=1289	1
mol-miR-n59	AT3G55450.2	4.5	-1	1	24	221	244	UUUUGUGGGCUCUAGAUGGUGCCU	CAUCAUCAGCUACAGCUCAUAAGA	Cleavage	| Symbols: PBL1 | PBS1-like 1 | chr3:20558102-20560096 FORWARD LENGTH=1441	1
mol-miR-n59	AT1G05610.1	4.5	-1	1	24	678	701	UUUUGUGGGCUCUAGAUGGUGCCU	AUUCACUAUCAAGGGUCAACAAGA	Cleavage	| Symbols: APS2 | ADP-glucose pyrophosphorylase small subunit 2 | chr1:1673861-1675934 REVERSE LENGTH=1465	1
mol-miR-n59	AT1G04500.1	4.5	-1	1	24	97	120	UUUUGUGGGCUCUAGAUGGUGCCU	AUUCACAAUUUGGAGACCAUAAAG	Cleavage	| Symbols: | CCT motif family protein | chr1:1221433-1224366 REVERSE LENGTH=1616	1
mol-miR-n59	AT3G55450.1	4.5	-1	1	24	313	336	UUUUGUGGGCUCUAGAUGGUGCCU	CAUCAUCAGCUACAGCUCAUAAGA	Cleavage	| Symbols: PBL1 | PBS1-like 1 | chr3:20557899-20560212 FORWARD LENGTH=1649	1
mol-miR-n59	AT1G14770.1	4.5	-1	1	24	546	569	UUUUGUGGGCUCUAGAUGGUGCCU	UUCUACCAUUUAUUGCUCACAAGA	Translation	| Symbols: | RING/FYVE/PHD zinc finger superfamily protein | chr1:5086626-5088846 REVERSE LENGTH=1682	1
mol-miR-n59	AT1G14770.2	4.5	-1	1	24	584	607	UUUUGUGGGCUCUAGAUGGUGCCU	UUCUACCAUUUAUUGCUCACAAGA	Translation	| Symbols: | RING/FYVE/PHD zinc finger superfamily protein | chr1:5086630-5088626 REVERSE LENGTH=1716	1
mol-miR-n59	AT2G17840.1	4.5	-1	1	24	1025	1048	UUUUGUGGGCUCUAGAUGGUGCCU	GCAUACUGUCUGGAGUCCUUAAAG	Cleavage	| Symbols: ERD7 | Senescence/dehydration-associated protein-related | chr2:7755605-7757852 REVERSE LENGTH=1731	1
mol-miR-n59	AT3G09550.1	4.5	-1	1	24	1167	1190	UUUUGUGGGCUCUAGAUGGUGCCU	AUGCGCUAACAAGAGACCAUAAAA	Cleavage	| Symbols: | Ankyrin repeat family protein | chr3:2931865-2934354 FORWARD LENGTH=2121	1
mol-miR159a-3p_1	AT5G06100.3	4.5	-1	1	20	220	239	CUUGGAUUGAAGGGAGCUCU	UGAACUUUCUUUAUUUCAAG	Cleavage	| Symbols: MYB33, ATMYB33 | myb domain protein 33 | chr5:1837907-1840417 FORWARD LENGTH=1905	2
mol-miR159a-3p_1	AT1G31260.1	4.5	-1	1	20	73	93	CUUGGAUUGA-AGGGAGCUCU	GGAGCUCUCUCUCAAUCCAAU	Translation	| Symbols: ZIP10 | zinc transporter 10 precursor | chr1:11175559-11177362 REVERSE LENGTH=1095	1
mol-miR159a-3p_1	AT5G28824.1	4.5	-1	1	20	419	438	CUUGGAUUGAAGGGAGCUCU	AGAGUUUCCUUCGAUUUGGA	Cleavage	| Symbols: | other RNA | chr5:10842660-10845756 REVERSE LENGTH=723	1
mol-miR159a-3p_1	AT2G26540.1	4.5	-1	1	20	409	428	CUUGGAUUGAAGGGAGCUCU	AGAGCUUCCGUUGAUUCAAC	Translation	| Symbols: HEMD, UROS, ATUROS, ATDUF3, DUF3 | uroporphyrinogen-III synthase family protein | chr2:11287365-11290360 REVERSE LENGTH=1403	1
mol-miR159a-3p_1	AT3G63220.2	4.5	-1	1	20	305	324	CUUGGAUUGAAGGGAGCUCU	AGGGUUUCUUUAAAUCCAAU	Cleavage	| Symbols: | Galactose oxidase/kelch repeat superfamily protein | chr3:23357392-23359148 REVERSE LENGTH=1757	1
mol-miR159a-3p_1	AT2G35130.1	4.5	-1	1	20	443	462	CUUGGAUUGAAGGGAGCUCU	AGAGCUCCUUUCAGCCUGAU	Cleavage	| Symbols: | Tetratricopeptide repeat (TPR)-like superfamily protein | chr2:14807449-14810164 REVERSE LENGTH=1916	1
mol-miR159a-3p_1	AT2G35130.2	4.5	-1	1	20	666	685	CUUGGAUUGAAGGGAGCUCU	AGAGCUCCUUUCAGCCUGAU	Cleavage	| Symbols: | Tetratricopeptide repeat (TPR)-like superfamily protein | chr2:14807449-14810229 REVERSE LENGTH=2139	1
mol-miR159a-3p_1	AT5G56790.1	4.5	-1	1	20	1456	1475	CUUGGAUUGAAGGGAGCUCU	AGAGUUUCUUUGAAUCCGAU	Cleavage	| Symbols: | Protein kinase superfamily protein | chr5:22967939-22971536 FORWARD LENGTH=2826	1
mol-miR159a-3p_1	AT4G04820.1	4.5	-1	1	20	99	118	CUUGGAUUGAAGGGAGCUCU	AGAGUUCCCUGCAAUUAGAG	Translation	| Symbols: | transposable element gene | chr4:2443692-2444510 REVERSE LENGTH=762	1
mol-miR159a-3p_1	AT3G04680.2	4.5	-1	1	20	156	175	CUUGGAUUGAAGGGAGCUCU	AGAGCUCCUGUUACUCCGAG	Translation	| Symbols: CLPS3 | CLP-similar protein 3 | chr3:1269853-1272916 REVERSE LENGTH=1752	1
mol-miR159a-3p_1	AT3G04680.1	4.5	-1	1	20	205	224	CUUGGAUUGAAGGGAGCUCU	AGAGCUCCUGUUACUCCGAG	Translation	| Symbols: CLPS3 | CLP-similar protein 3 | chr3:1269853-1272962 REVERSE LENGTH=1801	1
mol-miR159a-3p_1	AT4G28540.1	4.5	-1	1	20	1741	1760	CUUGGAUUGAAGGGAGCUCU	CGAGCUUCUUUCGAUCCGCA	Cleavage	| Symbols: CKL6, PAPK1 | casein kinase I-like 6 | chr4:14106959-14110706 FORWARD LENGTH=1960	1
mol-miR159a-3p_1	AT2G24930.1	4.5	-1	1	20	99	118	CUUGGAUUGAAGGGAGCUCU	AGAGUUCCCUGCAAUUAGAG	Translation	| Symbols: | transposable element gene | chr2:10603974-10608030 REVERSE LENGTH=2781	1
mol-miR159a-3p_1	AT2G12680.1	4.5	-1	1	20	99	118	CUUGGAUUGAAGGGAGCUCU	AGAGUUCCCUGCAAUUAGAG	Translation	| Symbols: | transposable element gene | chr2:5191775-5195786 FORWARD LENGTH=4012	1
mol-miR159a-3p_1	AT5G35025.1	4.5	-1	1	20	99	118	CUUGGAUUGAAGGGAGCUCU	AGAGUUCCCUGCAAUUAGAG	Translation	| Symbols: | transposable element gene | chr5:13285645-13289722 FORWARD LENGTH=4078	1
mol-miR159a-3p_1	AT3G30465.1	4.5	-1	1	20	99	118	CUUGGAUUGAAGGGAGCUCU	AGAGUUCCCUGCAAUUAGAG	Translation	| Symbols: | transposable element gene | chr3:12106539-12111597 FORWARD LENGTH=5059	1
mol-miR159a-3p_1	AT2G07395.1	4.5	-1	1	20	99	118	CUUGGAUUGAAGGGAGCUCU	AGAGUUCCCUGCAAUUAGAG	Translation	| Symbols: | transposable element gene | chr2:3068217-3073286 REVERSE LENGTH=5070	1
mol-miR159a-3p_1	AT4G09650.1	4.5	-1	1	20	79	98	CUUGGAUUGAAGGGAGCUCU	UAUUCUCUCUUCAAUCCAAA	Cleavage	| Symbols: ATPD | ATP synthase delta-subunit gene | chr4:6100743-6101708 FORWARD LENGTH=966	1
mol-miR159a-3p_1	AT4G16940.1	4.5	-1	1	20	3419	3438	CUUGGAUUGAAGGGAGCUCU	UCAGUUUCUUUUAAUCCAUG	Cleavage	| Symbols: | Disease resistance protein (TIR-NBS-LRR class) family | chr4:9533149-9537604 REVERSE LENGTH=3538	1
mol-miR159a-3p_1	AT1G79770.1	4.5	-1	1	20	679	698	CUUGGAUUGAAGGGAGCUCU	UUCGUUUCUUUCAAUCCAAA	Cleavage	| Symbols: | Protein of unknown function (DUF1677) | chr1:30014361-30015078 FORWARD LENGTH=718	1
mol-miR159a-3p_1	AT3G43684.1	4.5	-1	1	20	166	185	CUUGGAUUGAAGGGAGCUCU	AUGGCUCCCAUCGAUCCAAA	Translation	| Symbols: | transposable element gene | chr3:15585532-15587105 REVERSE LENGTH=1024	1
mol-miR159a-3p_1	AT5G50750.1	4.5	-1	1	20	536	556	CUUGGAUUGAAGGGA-GCUCU	AGGGUAUCCUUUCAGUCUAAG	Cleavage	| Symbols: RGP4 | reversibly glycosylated polypeptide 4 | chr5:20640992-20642660 FORWARD LENGTH=1359	1
mol-miR159a-3p_1	AT3G25990.1	4.5	-1	1	20	1262	1281	CUUGGAUUGAAGGGAGCUCU	AUAGCUUUUUUUGAUCCAAA	Cleavage	| Symbols: | Homeodomain-like superfamily protein | chr3:9504677-9506787 REVERSE LENGTH=1372	1
mol-miR159a-3p_1	AT2G28050.1	4.5	-1	1	20	580	599	CUUGGAUUGAAGGGAGCUCU	AGAGAUUUCUUUAGUCUAAU	Cleavage	| Symbols: | Pentatricopeptide repeat (PPR) superfamily protein | chr2:11938265-11939653 REVERSE LENGTH=1389	1
mol-miR159a-3p_1	AT5G47445.1	4.5	-1	1	20	621	640	CUUGGAUUGAAGGGAGCUCU	AGAGUAUUCUUCGAUUCAAU	Cleavage	| Symbols: | transposable element gene | chr5:19246346-19247917 REVERSE LENGTH=1572	1
mol-miR159a-3p_1	AT2G44450.1	4.5	-1	1	20	1165	1184	CUUGGAUUGAAGGGAGCUCU	GGAGUUCCCAUUGGUCCAAA	Translation	| Symbols: BGLU15 | beta glucosidase 15 | chr2:18340921-18343849 FORWARD LENGTH=1671	1
mol-miR159a-3p_1	AT5G59790.1	4.5	-1	1	20	1833	1852	CUUGGAUUGAAGGGAGCUCU	AUAGCUCCUUUCAGUUUAGA	Cleavage	| Symbols: | Domain of unknown function (DUF966) | chr5:24090715-24093168 FORWARD LENGTH=1871	1
mol-miR159a-3p_1	AT5G35413.1	4.5	-1	1	20	2720	2739	CUUGGAUUGAAGGGAGCUCU	GGAGUUCCCUUCGGUUUGGA	Cleavage	| Symbols: | transposable element gene | chr5:13639182-13643273 REVERSE LENGTH=4092	1
mol-miR159a-3p_1	AT4G39850.1	4.5	-1	1	20	4315	4334	CUUGGAUUGAAGGGAGCUCU	GGAGCUCCGUUCGAUCGAAC	Cleavage	| Symbols: PXA1, PED3, CTS, ACN2, AtABCD1 | peroxisomal ABC transporter 1 | chr4:18488519-18497136 FORWARD LENGTH=4722	1
mol-miR159c_1	AT5G14550.1	4.5	-1	1	21	446	466	AUUGGAUUGAAGGGAGCUCCA	ACAAGCUCGUUUCAAUCGAAU	Cleavage	| Symbols: | Core-2/I-branching beta-1,6-N-acetylglucosaminyltransferase family protein | chr5:4691006-4694055 REVERSE LENGTH=1772	2
mol-miR159c_1	AT2G29570.1	4.5	-1	1	21	110	130	AUUGGAUUGAAGGGAGCUCCA	UGGAGCUUCGUUUAGUUCAAG	Cleavage	| Symbols: PCNA2, ATPCNA2 | proliferating cell nuclear antigen 2 | chr2:12649906-12651703 REVERSE LENGTH=1133	1
mol-miR159c_1	AT2G44450.1	4.5	-1	1	21	1164	1184	AUUGGAUUGAAGGGAGCUCCA	UGGAGUUCCCAUUGGUCCAAA	Translation	| Symbols: BGLU15 | beta glucosidase 15 | chr2:18340921-18343849 FORWARD LENGTH=1671	1
mol-miR159c_1	AT5G35413.1	4.5	-1	1	21	2719	2739	AUUGGAUUGAAGGGAGCUCCA	UGGAGUUCCCUUCGGUUUGGA	Cleavage	| Symbols: | transposable element gene | chr5:13639182-13643273 REVERSE LENGTH=4092	1
mol-miR159c_1	AT1G52000.1	4.5	-1	1	21	1763	1783	AUUGGAUUGAAGGGAGCUCCA	UGGAGCUUAUUUCGUUCCAAU	Cleavage	| Symbols: | Mannose-binding lectin superfamily protein | chr1:19333159-19336115 REVERSE LENGTH=2451	1
mol-miR159c_1	AT4G23990.1	4.5	-1	1	21	1217	1237	AUUGGAUUGAAGGGAGCUCCA	UGGAGCUCCAUCUAAUUUAAU	Translation	| Symbols: ATCSLG3, CSLG3 | cellulose synthase like G3 | chr4:12456489-12460753 FORWARD LENGTH=2513	1
mol-miR159c_1	AT2G28830.1	4.5	-1	1	21	465	485	AUUGGAUUGAAGGGAGCUCCA	UGGAGCUUGUUUUAGUUCAGU	Cleavage	| Symbols: PUB12, AtPUB12 | PLANT U-BOX 12 | chr2:12366748-12370684 REVERSE LENGTH=3218	1
mol-miR159c_1	AT5G60060.1	4.5	-1	1	21	267	287	AUUGGAUUGAAGGGAGCUCCA	UGAAGCUCCUUUGAAUCCGAG	Cleavage	| Symbols: | Protein of unknown function (DUF295) | chr5:24188600-24189724 REVERSE LENGTH=1125	1
mol-miR159c_1	AT1G23800.1	4.5	-1	1	21	1167	1187	AUUGGAUUGAAGGGAGCUCCA	UGGAGAUCCCUUCAAGUCAGG	Cleavage	| Symbols: ALDH2B7, ALDH2B | aldehyde dehydrogenase 2B7 | chr1:8412051-8414879 REVERSE LENGTH=1867	1
mol-miR159c_1	AT4G24890.1	4.5	-1	1	21	498	518	AUUGGAUUGAAGGGAGCUCCA	UGUAGCUUUCUUCAAUCCUAA	Cleavage	| Symbols: ATPAP24, PAP24 | purple acid phosphatase 24 | chr4:12811479-12814449 REVERSE LENGTH=1888	1
mol-miR159c_1	AT5G49290.1	4.5	-1	1	21	2217	2237	AUUGGAUUGAAGGGAGCUCCA	UGGAGAUCUCUUCAAACUAAG	Cleavage	| Symbols: ATRLP56, RLP56 | receptor like protein 56 | chr5:19980195-19983869 FORWARD LENGTH=2727	2
mol-miR159c_1	AT5G49290.1	4.5	-1	1	21	746	766	AUUGGAUUGAAGGGAGCUCCA	UUGACCUCUCAUCAAACCAAU	Translation	| Symbols: ATRLP56, RLP56 | receptor like protein 56 | chr5:19980195-19983869 FORWARD LENGTH=2727	2
mol-miR159c_1	AT1G65410.1	4.5	-1	1	21	697	717	AUUGGAUUGAAGGGAGCUCCA	UGCAGCUCUCUUUGAUUCACU	Cleavage	| Symbols: ATNAP11, TGD3, NAP11 | non-intrinsic ABC protein 11 | chr1:24295169-24297595 FORWARD LENGTH=1494	1
mol-miR159c_1	AT2G13850.1	4.5	-1	1	21	2341	2361	AUUGGAUUGAAGGGAGCUCCA	UGAAGCUUCUCUUAAUCCAGU	Translation	| Symbols: | transposable element gene | chr2:5792926-5797569 REVERSE LENGTH=4644	1
mol-miR159c_1	AT4G28540.1	4.5	-1	1	21	1740	1760	AUUGGAUUGAAGGGAGCUCCA	UCGAGCUUCUUUCGAUCCGCA	Cleavage	| Symbols: CKL6, PAPK1 | casein kinase I-like 6 | chr4:14106959-14110706 FORWARD LENGTH=1960	1
mol-miR159c_1	AT4G39850.1	4.5	-1	1	21	4314	4334	AUUGGAUUGAAGGGAGCUCCA	GGGAGCUCCGUUCGAUCGAAC	Cleavage	| Symbols: PXA1, PED3, CTS, ACN2, AtABCD1 | peroxisomal ABC transporter 1 | chr4:18488519-18497136 FORWARD LENGTH=4722	1
mol-miR159c_1	AT4G39850.2	4.5	-1	1	21	4399	4419	AUUGGAUUGAAGGGAGCUCCA	GGGAGCUCCGUUCGAUCGAAC	Cleavage	| Symbols: PXA1 | peroxisomal ABC transporter 1 | chr4:18488437-18497133 FORWARD LENGTH=4804	1
mol-miR159c_1	AT4G39850.3	4.5	-1	1	21	4441	4461	AUUGGAUUGAAGGGAGCUCCA	GGGAGCUCCGUUCGAUCGAAC	Cleavage	| Symbols: PXA1 | peroxisomal ABC transporter 1 | chr4:18488437-18497133 FORWARD LENGTH=4846	1
mol-miR159c_1	AT5G63040.1	4.5	-1	1	21	359	379	AUUGGAUUGAAGGGAGCUCCA	CGGAGUUCCUUUCAGUUUCGU	Cleavage	| Symbols: | unknown protein; FUNCTIONS IN: molecular_function unknown; INVOLVED IN: biological_process unknown; LOCATED IN: chloroplast; EXPRESSED IN: 25 plant structures; EXPRESSED DURING: 15 growth stages; BEST Arabidopsis thaliana protein match is: unknown protein (TAIR:AT1G48460.1); Has 30201 Blast hits to 17322 proteins in 780 species: Archae - 12; Bacteria - 1396; Metazoa - 17338; Fungi - …	1
mol-miR159c_1	AT3G06450.2	4.5	-1	1	21	2227	2247	AUUGGAUUGAAGGGAGCUCCA	AAGAGCUCCGUUCAGUCCACG	Cleavage	| Symbols: | HCO3- transporter family | chr3:1975959-1979588 REVERSE LENGTH=2434	1
mol-miR159c_1	AT3G06450.1	4.5	-1	1	21	2388	2408	AUUGGAUUGAAGGGAGCUCCA	AAGAGCUCCGUUCAGUCCACG	Cleavage	| Symbols: | HCO3- transporter family | chr3:1975959-1980036 REVERSE LENGTH=2595	1
mol-miR159c_1	AT3G33069.1	4.5	-1	1	21	1981	2001	AUUGGAUUGAAGGGAGCUCCA	AGGAGCUUCCGUCAGCCUAAU	Translation	| Symbols: | transposable element gene | chr3:13803173-13805953 FORWARD LENGTH=2781	1
mol-miR159c_1	AT4G08108.1	4.5	-1	1	21	3316	3336	AUUGGAUUGAAGGGAGCUCCA	GGGAGCUCAUUUCAAGUUAAU	Cleavage	| Symbols: | transposable element gene | chr4:5039599-5043640 REVERSE LENGTH=4042	1
mol-miR159c_1	AT4G09650.1	4.5	-1	1	21	78	98	AUUGGAUUGAAGGGAGCUCCA	CUAUUCUCUCUUCAAUCCAAA	Cleavage	| Symbols: ATPD | ATP synthase delta-subunit gene | chr4:6100743-6101708 FORWARD LENGTH=966	1
mol-miR159c_1	AT4G06676.1	4.5	-1	1	21	813	832	AUUGGAUUGAAGGGAGCUCCA	UGGA-CUUCUUUCAAUCUAAC	Cleavage	| Symbols: | CONTAINS InterPro DOMAIN/s: Etoposide-induced 2.4 (InterPro:IPR009890); Has 264 Blast hits to 262 proteins in 100 species: Archae - 0; Bacteria - 0; Metazoa - 130; Fungi - 16; Plants - 79; Viruses - 0; Other Eukaryotes - 39 (source: NCBI BLink). | chr4:3898865-3901990 FORWARD LENGTH=1497	1
mol-miR159c_1	AT4G06676.2	4.5	-1	1	21	813	832	AUUGGAUUGAAGGGAGCUCCA	UGGA-CUUCUUUCAAUCUAAC	Cleavage	| Symbols: | FUNCTIONS IN: molecular_function unknown; INVOLVED IN: biological_process unknown; CONTAINS InterPro DOMAIN/s: Etoposide-induced 2.4 (InterPro:IPR009890); Has 261 Blast hits to 259 proteins in 97 species: Archae - 0; Bacteria - 0; Metazoa - 130; Fungi - 16; Plants - 81; Viruses - 0; Other Eukaryotes - 34 (source: NCBI BLink). | chr4:3898865-3901990 FORWARD LENGTH=1508	1
mol-miR159c_1	AT5G58960.3	4.5	-1	1	21	47	67	AUUGGAUUGAAGGGAGCUCCA	UGGUACUCUGUUCAAUUCAAU	Cleavage	| Symbols: GIL1 | Plant protein of unknown function (DUF641) | chr5:23806656-23808478 FORWARD LENGTH=1823	1
mol-miR159c_1	AT5G58960.1	4.5	-1	1	21	188	208	AUUGGAUUGAAGGGAGCUCCA	UGGUACUCUGUUCAAUUCAAU	Cleavage	| Symbols: GIL1 | Plant protein of unknown function (DUF641) | chr5:23805717-23808478 FORWARD LENGTH=1880	1
mol-miR159c_1	AT5G58960.2	4.5	-1	1	21	207	227	AUUGGAUUGAAGGGAGCUCCA	UGGUACUCUGUUCAAUUCAAU	Cleavage	| Symbols: GIL1 | Plant protein of unknown function (DUF641) | chr5:23806496-23808478 FORWARD LENGTH=1899	1
mol-miR159c_1	AT3G50230.1	4.5	-1	1	21	1389	1409	AUUGGAUUGAAGGGAGCUCCA	UGGAAGUCUCUUCAAUCUUAU	Cleavage	| Symbols: | Leucine-rich repeat protein kinase family protein | chr3:18620599-18623200 FORWARD LENGTH=1983	1
mol-miR171b_1	AT2G07744.1	4.5	-1	1	21	1609	1630	UUGAGCCGCGC-CAAUAUCACA	UGUAAUAUUGAGCGUGGCUCAA	Translation	| Symbols: | transposable element gene | chr2:3234485-3237358 REVERSE LENGTH=2874	1
mol-miR171b_1	AT2G15730.1	4.5	-1	1	21	950	970	UUGAGCCGCGCCAAUAUCACA	UGAGAUAUUGGCGCGCUACAA	Cleavage	| Symbols: | P-loop containing nucleoside triphosphate hydrolases superfamily protein | chr2:6849555-6852143 FORWARD LENGTH=1539	1
mol-miR171b_1	AT3G51110.1	4.5	-1	1	21	1885	1905	UUGAGCCGCGCCAAUAUCACA	GGUGAUGUUAGUGCUGUUCAA	Cleavage	| Symbols: | Tetratricopeptide repeat (TPR)-like superfamily protein | chr3:18983626-18985848 FORWARD LENGTH=2223	1
mol-miR171b_1	AT1G74430.1	4.5	-1	1	21	1334	1354	UUGAGCCGCGCCAAUAUCACA	UGUCAUAAUGGCGUGGUUAAA	Cleavage	| Symbols: MYB95, ATMYB95, ATMYBCP66 | myb domain protein 95 | chr1:27975179-27977434 FORWARD LENGTH=1362	1
mol-miR171b_1	AT4G21270.1	4.5	-1	1	21	464	484	UUGAGCCGCGCCAAUAUCACA	UGAAAUAUUGGCGUUGCUCAG	Cleavage	| Symbols: ATK1, KATA, KATAP | kinesin 1 | chr4:11329363-11334135 REVERSE LENGTH=2849	1
mol-miR171b_1	AT5G50240.3	4.5	-1	1	21	325	345	UUGAGCCGCGCCAAUAUCACA	CGUGUUGUUGGCGUGGAUCAU	Cleavage	| Symbols: PIMT2, AtPIMT2 | protein-l-isoaspartate methyltransferase 2 | chr5:20451533-20452569 FORWARD LENGTH=798	1
mol-miR171b_1	AT5G50240.2	4.5	-1	1	21	579	599	UUGAGCCGCGCCAAUAUCACA	CGUGUUGUUGGCGUGGAUCAU	Cleavage	| Symbols: PIMT2, AtPIMT2 | protein-l-isoaspartate methyltransferase 2 | chr5:20451228-20452569 FORWARD LENGTH=1052	1
mol-miR171b_1	AT5G50240.1	4.5	-1	1	21	588	608	UUGAGCCGCGCCAAUAUCACA	CGUGUUGUUGGCGUGGAUCAU	Cleavage	| Symbols: PIMT2, AtPIMT2 | protein-l-isoaspartate methyltransferase 2 | chr5:20451228-20452569 FORWARD LENGTH=1061	1
mol-miR171b_1	AT1G51800.1	4.5	-1	1	21	1838	1858	UUGAGCCGCGCCAAUAUCACA	GGUGGUUUUGGUGUGGUUUAU	Cleavage	| Symbols: | Leucine-rich repeat protein kinase family protein | chr1:19214148-19217970 FORWARD LENGTH=2877	1
mol-miR171b_1	AT1G51150.1	4.5	-1	1	21	148	168	UUGAGCCGCGCCAAUAUCACA	AGCGAUGUUGAUGUGGCUCGA	Translation	| Symbols: DegP6 | DegP protease 6 | chr1:18948370-18949290 REVERSE LENGTH=660	1
mol-miR171b_1	AT5G23250.1	4.5	-1	1	21	998	1018	UUGAGCCGCGCCAAUAUCACA	GGUGGUAAGGGCACGGCUCAA	Cleavage	| Symbols: | Succinyl-CoA ligase, alpha subunit | chr5:7830360-7832843 FORWARD LENGTH=1478	1
mol-miR171b_1	AT2G07770.1	4.5	-1	1	21	1120	1140	UUGAGCCGCGCCAAUAUCACA	AGUGAGAUUGGGGUGGCUGAA	Translation	| Symbols: | transposable element gene | chr2:3586863-3588942 FORWARD LENGTH=1557	1
mol-miR171b_1	AT5G23250.2	4.5	-1	1	21	1092	1112	UUGAGCCGCGCCAAUAUCACA	GGUGGUAAGGGCACGGCUCAA	Cleavage	| Symbols: | Succinyl-CoA ligase, alpha subunit | chr5:7830360-7832843 FORWARD LENGTH=1572	1
mol-miR171b_1	AT3G15600.1	4.5	-1	1	21	1339	1359	UUGAGCCGCGCCAAUAUCACA	AGUGAGAUUGGGGUGGCUGAA	Translation	| Symbols: | transposable element gene | chr3:5279432-5281417 FORWARD LENGTH=1776	1
mol-miR171b_1	AT3G53400.1	4.5	-1	1	21	840	860	UUGAGCCGCGCCAAUAUCACA	UCUGAUGUUAGUGUGGCUUAU	Cleavage	| Symbols: | BEST Arabidopsis thaliana protein match is: conserved peptide upstream open reading frame 47 (TAIR:AT5G03190.1); Has 285 Blast hits to 285 proteins in 23 species: Archae - 0; Bacteria - 0; Metazoa - 1; Fungi - 0; Plants - 279; Viruses - 0; Other Eukaryotes - 5 (source: NCBI BLink). | chr3:19798107-19800136 FORWARD LENGTH=2030	1
mol-miR171b_1	AT3G53402.1	4.5	-1	1	21	840	860	UUGAGCCGCGCCAAUAUCACA	UCUGAUGUUAGUGUGGCUUAU	Cleavage	| Symbols: CPuORF46 | conserved peptide upstream open reading frame 46 | chr3:19798107-19800136 FORWARD LENGTH=2030	1
mol-miR171b_1	AT3G47580.1	4.5	-1	1	21	2608	2628	UUGAGCCGCGCCAAUAUCACA	AGUGAUUUUGGUCUGGCUCGG	Cleavage	| Symbols: | Leucine-rich repeat protein kinase family protein | chr3:17532648-17536059 FORWARD LENGTH=3324	1
mol-miR171b_1	AT3G54260.1	4.5	-1	1	21	608	628	UUGAGCCGCGCCAAUAUCACA	CUAGAUAUUGGCGUGGUGUAG	Cleavage	| Symbols: TBL36 | TRICHOME BIREFRINGENCE-LIKE 36 | chr3:20085010-20086763 REVERSE LENGTH=1245	1
mol-miR171b_1	AT5G14780.1	4.5	-1	1	21	476	496	UUGAGCCGCGCCAAUAUCACA	GCUGGUAUUGGCUCGGAUCAU	Cleavage	| Symbols: FDH | formate dehydrogenase | chr5:4776943-4779494 FORWARD LENGTH=1559	1
mol-miR171b_1	AT2G03280.1	4.5	-1	1	21	619	639	UUGAGCCGCGCCAAUAUCACA	ACAGGUAUUGCCGCGGUUUAG	Translation	| Symbols: | O-fucosyltransferase family protein | chr2:996088-998291 REVERSE LENGTH=1659	1
mol-miR171b_1	AT1G35470.1	4.5	-1	1	21	336	356	UUGAGCCGCGCCAAUAUCACA	CACGAUGUUGGUGUUGUUCAA	Cleavage	| Symbols: | SPla/RYanodine receptor (SPRY) domain-containing protein | chr1:13051458-13055014 REVERSE LENGTH=1668	1
mol-miR171b_1	AT1G01390.1	4.5	-1	1	21	1237	1257	UUGAGCCGCGCCAAUAUCACA	GAGGAUGUUGGAGCGGCUCUA	Translation	| Symbols: | UDP-Glycosyltransferase superfamily protein | chr1:148120-149806 REVERSE LENGTH=1687	1
mol-miR171b_1	AT1G35470.2	4.5	-1	1	21	310	330	UUGAGCCGCGCCAAUAUCACA	CACGAUGUUGGUGUUGUUCAA	Cleavage	| Symbols: | SPla/RYanodine receptor (SPRY) domain-containing protein | chr1:13051410-13054988 REVERSE LENGTH=1696	1
mol-miR171b_1	AT2G03280.2	4.5	-1	1	21	704	724	UUGAGCCGCGCCAAUAUCACA	ACAGGUAUUGCCGCGGUUUAG	Translation	| Symbols: | O-fucosyltransferase family protein | chr2:996088-998295 REVERSE LENGTH=1744	1
mol-miR171b_1	AT2G06270.1	4.5	-1	1	21	1220	1240	UUGAGCCGCGCCAAUAUCACA	UCAGGUAUUGGUGUCGCUCGA	Cleavage	| Symbols: | transposable element gene | chr2:2468808-2470893 FORWARD LENGTH=2086	1
mol-miR171b_1	AT2G06260.1	4.5	-1	1	21	1358	1378	UUGAGCCGCGCCAAUAUCACA	UCAGGUAUUGGUGUCGCUCGA	Cleavage	| Symbols: | transposable element gene | chr2:2463009-2465242 FORWARD LENGTH=2234	1
mol-miR171b_1	AT2G09850.1	4.5	-1	1	21	2193	2213	UUGAGCCGCGCCAAUAUCACA	UCAGGUAUUGGUGUCGCUCGA	Cleavage	| Symbols: | transposable element gene | chr2:3707758-3710964 FORWARD LENGTH=3207	1
mol-miR171b_1	AT1G17020.1	4.5	-1	1	21	665	685	UUGAGCCGCGCCAAUAUCACA	GAUGAUGUUGAUUCGGUUCAA	Translation	| Symbols: SRG1, ATSRG1 | senescence-related gene 1 | chr1:5820206-5822013 FORWARD LENGTH=1401	1
mol-miR171b_1	AT3G07800.1	4.5	-1	1	21	486	506	UUGAGCCGCGCCAAUAUCACA	AUUGGUAUUGAUGAGGCUCAG	Translation	| Symbols: | Thymidine kinase | chr3:2489387-2491087 REVERSE LENGTH=1426	1
mol-miR171b_1	AT5G54770.1	4.5	-1	1	21	472	492	UUGAGCCGCGCCAAUAUCACA	GACGAGAUUGGUGUGGCUUAC	Cleavage	| Symbols: THI1, TZ, THI4 | thiazole biosynthetic enzyme, chloroplast (ARA6) (THI1) (THI4) | chr5:22246592-22248332 FORWARD LENGTH=1533	1
mol-miR171b_1	AT5G18170.1	4.5	-1	1	21	1319	1339	UUGAGCCGCGCCAAUAUCACA	GGUGUUAAUCGUGUGGCUCAA	Cleavage	| Symbols: GDH1 | glutamate dehydrogenase 1 | chr5:6006039-6008472 FORWARD LENGTH=1593	1
mol-miR171b_1	AT3G01490.1	4.5	-1	1	21	1087	1107	UUGAGCCGCGCCAAUAUCACA	GCAGAUUUUGGUGUGGCUCGU	Cleavage	| Symbols: | Protein kinase superfamily protein | chr3:190872-193537 REVERSE LENGTH=1738	1
mol-miR171b_1	AT5G13980.1	4.5	-1	1	21	269	288	UUGAGCCGCGCCAAUAUCACA	GAUGAUGUUGGU-UGGCUCAA	Cleavage	| Symbols: | Glycosyl hydrolase family 38 protein | chr5:4508496-4514425 FORWARD LENGTH=3296	1
mol-miR171b_1	AT5G13980.2	4.5	-1	1	21	269	288	UUGAGCCGCGCCAAUAUCACA	GAUGAUGUUGGU-UGGCUCAA	Cleavage	| Symbols: | Glycosyl hydrolase family 38 protein | chr5:4508496-4514666 FORWARD LENGTH=3309	1
mol-miR171b_1	AT5G13980.3	4.5	-1	1	21	269	288	UUGAGCCGCGCCAAUAUCACA	GAUGAUGUUGGU-UGGCUCAA	Cleavage	| Symbols: | Glycosyl hydrolase family 38 protein | chr5:4508496-4514425 FORWARD LENGTH=3327	1
mol-miR171b_1	AT1G08120.1	4.5	-1	1	21	444	464	UUGAGCCGCGCCAAUAUCACA	CAUGAUGGUGGCUUGGCUCAC	Cleavage	| Symbols: | BEST Arabidopsis thaliana protein match is: Protein kinase superfamily protein (TAIR:AT5G26110.1); Has 235 Blast hits to 235 proteins in 96 species: Archae - 21; Bacteria - 0; Metazoa - 117; Fungi - 8; Plants - 47; Viruses - 0; Other Eukaryotes - 42 (source: NCBI BLink). | chr1:2538615-2539661 FORWARD LENGTH=1047	1
mol-miR171b_1	AT3G55460.1	4.5	-1	1	21	393	413	UUGAGCCGCGCCAAUAUCACA	UAUGAUGCUGGGGAGGCUCAA	Translation	| Symbols: SCL30, At-SCL30 | SC35-like splicing factor 30 | chr3:20560808-20563762 FORWARD LENGTH=1147	1
mol-miR171b_1	AT5G26110.2	4.5	-1	1	21	552	572	UUGAGCCGCGCCAAUAUCACA	CAUGAUGGUGGCUUGGCUCAU	Cleavage	| Symbols: | Protein kinase superfamily protein | chr5:9117907-9119826 REVERSE LENGTH=1180	1
mol-miR171b_1	AT5G26110.1	4.5	-1	1	21	633	653	UUGAGCCGCGCCAAUAUCACA	CAUGAUGGUGGCUUGGCUCAU	Cleavage	| Symbols: | Protein kinase superfamily protein | chr5:9117907-9119826 REVERSE LENGTH=1261	1
mol-miR171d_1	AT2G07744.1	4.5	-1	1	20	1610	1630	UUGAGCCGCGC-CAAUAUCAC	GUAAUAUUGAGCGUGGCUCAA	Translation	| Symbols: | transposable element gene | chr2:3234485-3237358 REVERSE LENGTH=2874	1
mol-miR171d_1	AT3G51110.1	4.5	-1	1	20	1886	1905	UUGAGCCGCGCCAAUAUCAC	GUGAUGUUAGUGCUGUUCAA	Cleavage	| Symbols: | Tetratricopeptide repeat (TPR)-like superfamily protein | chr3:18983626-18985848 FORWARD LENGTH=2223	1
mol-miR171d_1	AT5G50240.3	4.5	-1	1	20	326	345	UUGAGCCGCGCCAAUAUCAC	GUGUUGUUGGCGUGGAUCAU	Cleavage	| Symbols: PIMT2, AtPIMT2 | protein-l-isoaspartate methyltransferase 2 | chr5:20451533-20452569 FORWARD LENGTH=798	1
mol-miR171d_1	AT5G50240.2	4.5	-1	1	20	580	599	UUGAGCCGCGCCAAUAUCAC	GUGUUGUUGGCGUGGAUCAU	Cleavage	| Symbols: PIMT2, AtPIMT2 | protein-l-isoaspartate methyltransferase 2 | chr5:20451228-20452569 FORWARD LENGTH=1052	1
mol-miR171d_1	AT5G50240.1	4.5	-1	1	20	589	608	UUGAGCCGCGCCAAUAUCAC	GUGUUGUUGGCGUGGAUCAU	Cleavage	| Symbols: PIMT2, AtPIMT2 | protein-l-isoaspartate methyltransferase 2 | chr5:20451228-20452569 FORWARD LENGTH=1061	1
mol-miR171d_1	AT1G51800.1	4.5	-1	1	20	1839	1858	UUGAGCCGCGCCAAUAUCAC	GUGGUUUUGGUGUGGUUUAU	Cleavage	| Symbols: | Leucine-rich repeat protein kinase family protein | chr1:19214148-19217970 FORWARD LENGTH=2877	1
mol-miR171d_1	AT1G51150.1	4.5	-1	1	20	149	168	UUGAGCCGCGCCAAUAUCAC	GCGAUGUUGAUGUGGCUCGA	Translation	| Symbols: DegP6 | DegP protease 6 | chr1:18948370-18949290 REVERSE LENGTH=660	1
mol-miR171d_1	AT5G23250.1	4.5	-1	1	20	999	1018	UUGAGCCGCGCCAAUAUCAC	GUGGUAAGGGCACGGCUCAA	Cleavage	| Symbols: | Succinyl-CoA ligase, alpha subunit | chr5:7830360-7832843 FORWARD LENGTH=1478	1
mol-miR171d_1	AT2G15730.1	4.5	-1	1	20	951	970	UUGAGCCGCGCCAAUAUCAC	GAGAUAUUGGCGCGCUACAA	Cleavage	| Symbols: | P-loop containing nucleoside triphosphate hydrolases superfamily protein | chr2:6849555-6852143 FORWARD LENGTH=1539	1
mol-miR171d_1	AT2G07770.1	4.5	-1	1	20	1121	1140	UUGAGCCGCGCCAAUAUCAC	GUGAGAUUGGGGUGGCUGAA	Translation	| Symbols: | transposable element gene | chr2:3586863-3588942 FORWARD LENGTH=1557	1
mol-miR171d_1	AT5G23250.2	4.5	-1	1	20	1093	1112	UUGAGCCGCGCCAAUAUCAC	GUGGUAAGGGCACGGCUCAA	Cleavage	| Symbols: | Succinyl-CoA ligase, alpha subunit | chr5:7830360-7832843 FORWARD LENGTH=1572	1
mol-miR171d_1	AT3G15600.1	4.5	-1	1	20	1340	1359	UUGAGCCGCGCCAAUAUCAC	GUGAGAUUGGGGUGGCUGAA	Translation	| Symbols: | transposable element gene | chr3:5279432-5281417 FORWARD LENGTH=1776	1
mol-miR171d_1	AT4G21270.1	4.5	-1	1	20	465	484	UUGAGCCGCGCCAAUAUCAC	GAAAUAUUGGCGUUGCUCAG	Cleavage	| Symbols: ATK1, KATA, KATAP | kinesin 1 | chr4:11329363-11334135 REVERSE LENGTH=2849	1
mol-miR171d_1	AT3G47580.1	4.5	-1	1	20	2609	2628	UUGAGCCGCGCCAAUAUCAC	GUGAUUUUGGUCUGGCUCGG	Cleavage	| Symbols: | Leucine-rich repeat protein kinase family protein | chr3:17532648-17536059 FORWARD LENGTH=3324	1
mol-miR171d_1	AT3G54260.1	4.5	-1	1	20	609	628	UUGAGCCGCGCCAAUAUCAC	UAGAUAUUGGCGUGGUGUAG	Cleavage	| Symbols: TBL36 | TRICHOME BIREFRINGENCE-LIKE 36 | chr3:20085010-20086763 REVERSE LENGTH=1245	1
mol-miR171d_1	AT5G14780.1	4.5	-1	1	20	477	496	UUGAGCCGCGCCAAUAUCAC	CUGGUAUUGGCUCGGAUCAU	Cleavage	| Symbols: FDH | formate dehydrogenase | chr5:4776943-4779494 FORWARD LENGTH=1559	1
mol-miR171d_1	AT2G03280.1	4.5	-1	1	20	620	639	UUGAGCCGCGCCAAUAUCAC	CAGGUAUUGCCGCGGUUUAG	Translation	| Symbols: | O-fucosyltransferase family protein | chr2:996088-998291 REVERSE LENGTH=1659	1
mol-miR171d_1	AT1G35470.1	4.5	-1	1	20	337	356	UUGAGCCGCGCCAAUAUCAC	ACGAUGUUGGUGUUGUUCAA	Cleavage	| Symbols: | SPla/RYanodine receptor (SPRY) domain-containing protein | chr1:13051458-13055014 REVERSE LENGTH=1668	1
mol-miR171d_1	AT1G01390.1	4.5	-1	1	20	1238	1257	UUGAGCCGCGCCAAUAUCAC	AGGAUGUUGGAGCGGCUCUA	Translation	| Symbols: | UDP-Glycosyltransferase superfamily protein | chr1:148120-149806 REVERSE LENGTH=1687	1
mol-miR171d_1	AT1G35470.2	4.5	-1	1	20	311	330	UUGAGCCGCGCCAAUAUCAC	ACGAUGUUGGUGUUGUUCAA	Cleavage	| Symbols: | SPla/RYanodine receptor (SPRY) domain-containing protein | chr1:13051410-13054988 REVERSE LENGTH=1696	1
mol-miR171d_1	AT2G03280.2	4.5	-1	1	20	705	724	UUGAGCCGCGCCAAUAUCAC	CAGGUAUUGCCGCGGUUUAG	Translation	| Symbols: | O-fucosyltransferase family protein | chr2:996088-998295 REVERSE LENGTH=1744	1
mol-miR171d_1	AT3G53400.1	4.5	-1	1	20	841	860	UUGAGCCGCGCCAAUAUCAC	CUGAUGUUAGUGUGGCUUAU	Cleavage	| Symbols: | BEST Arabidopsis thaliana protein match is: conserved peptide upstream open reading frame 47 (TAIR:AT5G03190.1); Has 285 Blast hits to 285 proteins in 23 species: Archae - 0; Bacteria - 0; Metazoa - 1; Fungi - 0; Plants - 279; Viruses - 0; Other Eukaryotes - 5 (source: NCBI BLink). | chr3:19798107-19800136 FORWARD LENGTH=2030	1
mol-miR171d_1	AT3G53402.1	4.5	-1	1	20	841	860	UUGAGCCGCGCCAAUAUCAC	CUGAUGUUAGUGUGGCUUAU	Cleavage	| Symbols: CPuORF46 | conserved peptide upstream open reading frame 46 | chr3:19798107-19800136 FORWARD LENGTH=2030	1
mol-miR171d_1	AT2G06270.1	4.5	-1	1	20	1221	1240	UUGAGCCGCGCCAAUAUCAC	CAGGUAUUGGUGUCGCUCGA	Cleavage	| Symbols: | transposable element gene | chr2:2468808-2470893 FORWARD LENGTH=2086	1
mol-miR171d_1	AT2G06260.1	4.5	-1	1	20	1359	1378	UUGAGCCGCGCCAAUAUCAC	CAGGUAUUGGUGUCGCUCGA	Cleavage	| Symbols: | transposable element gene | chr2:2463009-2465242 FORWARD LENGTH=2234	1
mol-miR171d_1	AT2G09850.1	4.5	-1	1	20	2194	2213	UUGAGCCGCGCCAAUAUCAC	CAGGUAUUGGUGUCGCUCGA	Cleavage	| Symbols: | transposable element gene | chr2:3707758-3710964 FORWARD LENGTH=3207	1
mol-miR171d_1	AT1G17020.1	4.5	-1	1	20	666	685	UUGAGCCGCGCCAAUAUCAC	AUGAUGUUGAUUCGGUUCAA	Translation	| Symbols: SRG1, ATSRG1 | senescence-related gene 1 | chr1:5820206-5822013 FORWARD LENGTH=1401	1
mol-miR171d_1	AT3G07800.1	4.5	-1	1	20	487	506	UUGAGCCGCGCCAAUAUCAC	UUGGUAUUGAUGAGGCUCAG	Translation	| Symbols: | Thymidine kinase | chr3:2489387-2491087 REVERSE LENGTH=1426	1
mol-miR171d_1	AT1G74430.1	4.5	-1	1	20	1335	1354	UUGAGCCGCGCCAAUAUCAC	GUCAUAAUGGCGUGGUUAAA	Cleavage	| Symbols: MYB95, ATMYB95, ATMYBCP66 | myb domain protein 95 | chr1:27975179-27977434 FORWARD LENGTH=1362	1
mol-miR171d_1	AT5G54770.1	4.5	-1	1	20	473	492	UUGAGCCGCGCCAAUAUCAC	ACGAGAUUGGUGUGGCUUAC	Cleavage	| Symbols: THI1, TZ, THI4 | thiazole biosynthetic enzyme, chloroplast (ARA6) (THI1) (THI4) | chr5:22246592-22248332 FORWARD LENGTH=1533	1
mol-miR171d_1	AT5G18170.1	4.5	-1	1	20	1320	1339	UUGAGCCGCGCCAAUAUCAC	GUGUUAAUCGUGUGGCUCAA	Cleavage	| Symbols: GDH1 | glutamate dehydrogenase 1 | chr5:6006039-6008472 FORWARD LENGTH=1593	1
mol-miR171d_1	AT3G01490.1	4.5	-1	1	20	1088	1107	UUGAGCCGCGCCAAUAUCAC	CAGAUUUUGGUGUGGCUCGU	Cleavage	| Symbols: | Protein kinase superfamily protein | chr3:190872-193537 REVERSE LENGTH=1738	1
mol-miR171d_1	AT5G13980.1	4.5	-1	1	20	270	288	UUGAGCCGCGCCAAUAUCAC	AUGAUGUUGGU-UGGCUCAA	Cleavage	| Symbols: | Glycosyl hydrolase family 38 protein | chr5:4508496-4514425 FORWARD LENGTH=3296	1
mol-miR171d_1	AT5G13980.2	4.5	-1	1	20	270	288	UUGAGCCGCGCCAAUAUCAC	AUGAUGUUGGU-UGGCUCAA	Cleavage	| Symbols: | Glycosyl hydrolase family 38 protein | chr5:4508496-4514666 FORWARD LENGTH=3309	1
mol-miR171d_1	AT5G13980.3	4.5	-1	1	20	270	288	UUGAGCCGCGCCAAUAUCAC	AUGAUGUUGGU-UGGCUCAA	Cleavage	| Symbols: | Glycosyl hydrolase family 38 protein | chr5:4508496-4514425 FORWARD LENGTH=3327	1
mol-miR171d_1	AT1G08120.1	4.5	-1	1	20	445	464	UUGAGCCGCGCCAAUAUCAC	AUGAUGGUGGCUUGGCUCAC	Cleavage	| Symbols: | BEST Arabidopsis thaliana protein match is: Protein kinase superfamily protein (TAIR:AT5G26110.1); Has 235 Blast hits to 235 proteins in 96 species: Archae - 21; Bacteria - 0; Metazoa - 117; Fungi - 8; Plants - 47; Viruses - 0; Other Eukaryotes - 42 (source: NCBI BLink). | chr1:2538615-2539661 FORWARD LENGTH=1047	1
mol-miR171d_1	AT5G26110.2	4.5	-1	1	20	553	572	UUGAGCCGCGCCAAUAUCAC	AUGAUGGUGGCUUGGCUCAU	Cleavage	| Symbols: | Protein kinase superfamily protein | chr5:9117907-9119826 REVERSE LENGTH=1180	1
mol-miR171d_1	AT5G26110.1	4.5	-1	1	20	634	653	UUGAGCCGCGCCAAUAUCAC	AUGAUGGUGGCUUGGCUCAU	Cleavage	| Symbols: | Protein kinase superfamily protein | chr5:9117907-9119826 REVERSE LENGTH=1261	1
mol-miR171d_1	AT3G49240.1	4.5	-1	1	20	916	935	UUGAGCCGCGCCAAUAUCAC	UUGAUGAUGGUGUGGUUUAU	Cleavage	| Symbols: emb1796 | Pentatricopeptide repeat (PPR) superfamily protein | chr3:18255979-18258100 FORWARD LENGTH=2122	1
mol-miR171d_1	AT5G39900.1	4.5	-1	1	20	573	592	UUGAGCCGCGCCAAUAUCAC	UAGUUGUUGAUGCGGCUCAA	Translation	| Symbols: | Small GTP-binding protein | chr5:15976547-15979001 REVERSE LENGTH=2240	1
mol-miR171d_1	AT1G48480.1	4.5	-1	1	20	1505	1524	UUGAGCCGCGCCAAUAUCAC	UUGCUAUUGGUGCAGCUCGU	Cleavage	| Symbols: RKL1 | receptor-like kinase 1 | chr1:17918391-17920985 FORWARD LENGTH=2294	1
mol-miR171d_1	AT2G32800.1	4.5	-1	1	20	1648	1667	UUGAGCCGCGCCAAUAUCAC	UUGAUUUUGGUACGGCUUAU	Cleavage	| Symbols: AP4.3A | protein kinase family protein | chr2:13916452-13919179 FORWARD LENGTH=2728	1
mol-miR171d_1	AT1G33400.1	4.5	-1	1	20	647	666	UUGAGCCGCGCCAAUAUCAC	AUGAUGCUGGCGUGGAUCAU	Cleavage	| Symbols: TPR9 | Tetratricopeptide repeat (TPR)-like superfamily protein | chr1:12104784-12109524 REVERSE LENGTH=2540	1
mol-miR171d_1	AT5G49810.1	4.5	-1	1	20	154	173	UUGAGCCGCGCCAAUAUCAC	UCGGUCUUGGAGCGGCUCGA	Translation	| Symbols: MMT | methionine S-methyltransferase | chr5:20239343-20246380 FORWARD LENGTH=3625	1
mol-miR171d_1	AT1G10747.1	4.5	-1	1	20	159	178	UUGAGCCGCGCCAAUAUCAC	CUGUUAUUGCUGCGGGUCAA	Translation	| Symbols: | Maternally expressed gene (MEG) family protein | chr1:3574312-3574830 FORWARD LENGTH=446	1
mol-miR171d_1	ATCG00670.1	4.5	-1	1	20	569	588	UUGAGCCGCGCCAAUAUCAC	UUGAUCUUGUAGCGGUUCAA	Translation	| Symbols: CLPP1, PCLPP | plastid-encoded CLP P | chrC:69910-71882 REVERSE LENGTH=591	1
mol-miR171d_1	AT2G42460.2	4.5	-1	1	20	780	799	UUGAGCCGCGCCAAUAUCAC	UUGAUGCUGAUGCGGCUCGG	Translation	| Symbols: | TRAF-like family protein | chr2:17677876-17679293 REVERSE LENGTH=1088	1
mol-miR171d_1	AT3G52760.1	4.5	-1	1	20	1016	1035	UUGAGCCGCGCCAAUAUCAC	UUGUUAUUGAUGUGGUUUAA	Translation	| Symbols: | Integral membrane Yip1 family protein | chr3:19553679-19554812 REVERSE LENGTH=1134	1
mol-miR171d_1	AT3G55460.1	4.5	-1	1	20	394	413	UUGAGCCGCGCCAAUAUCAC	AUGAUGCUGGGGAGGCUCAA	Translation	| Symbols: SCL30, At-SCL30 | SC35-like splicing factor 30 | chr3:20560808-20563762 FORWARD LENGTH=1147	1
mol-miR171d_1	AT2G42460.1	4.5	-1	1	20	780	799	UUGAGCCGCGCCAAUAUCAC	UUGAUGCUGAUGCGGCUCGG	Translation	| Symbols: | TRAF-like family protein | chr2:17676399-17679293 REVERSE LENGTH=1375	1
mol-miR171d_1	AT2G16960.1	4.5	-1	1	20	818	837	UUGAGCCGCGCCAAUAUCAC	AUGAUUUUGCCGGGGUUCAA	Translation	| Symbols: | ARM repeat superfamily protein | chr2:7364683-7368963 FORWARD LENGTH=1644	1
mol-miR319e_1	AT5G19260.1	4.5	-1	1	19	298	316	UUGGACUGAAGGGAGCUCC	GGAGCUCUCUCCAGUCCCU	Cleavage	| Symbols: | Protein of unknown function (DUF3049) | chr5:6479400-6480446 REVERSE LENGTH=1047	1
mol-miR319e_1	AT1G74000.1	4.5	-1	1	19	979	997	UUGGACUGAAGGGAGCUCC	GGAGCUCUUUUUGGUCCUU	Cleavage	| Symbols: SS3 | strictosidine synthase 3 | chr1:27829142-27831431 REVERSE LENGTH=1144	1
mol-miR319e_1	AT5G63040.1	4.5	-1	1	19	360	378	UUGGACUGAAGGGAGCUCC	GGAGUUCCUUUCAGUUUCG	Cleavage	| Symbols: | unknown protein; FUNCTIONS IN: molecular_function unknown; INVOLVED IN: biological_process unknown; LOCATED IN: chloroplast; EXPRESSED IN: 25 plant structures; EXPRESSED DURING: 15 growth stages; BEST Arabidopsis thaliana protein match is: unknown protein (TAIR:AT1G48460.1); Has 30201 Blast hits to 17322 proteins in 780 species: Archae - 12; Bacteria - 1396; Metazoa - 17338; Fungi - …	1
mol-miR319e_1	AT4G16930.1	4.5	-1	1	19	355	373	UUGGACUGAAGGGAGCUCC	AGAGCUCUUUUCAGUCAAC	Cleavage	| Symbols: | Toll-Interleukin-Resistance (TIR) domain-containing protein | chr4:9529564-9530115 REVERSE LENGTH=465	1
mol-miR319e_1	AT2G01200.1	4.5	-1	1	19	610	628	UUGGACUGAAGGGAGCUCC	UGAGUUCUCUUUGGUCUAC	Cleavage	| Symbols: IAA32, MEE10 | indole-3-acetic acid inducible 32 | chr2:118017-119332 FORWARD LENGTH=855	1
mol-miR319e_1	AT2G01200.2	4.5	-1	1	19	617	635	UUGGACUGAAGGGAGCUCC	UGAGUUCUCUUUGGUCUAC	Cleavage	| Symbols: IAA32 | indole-3-acetic acid inducible 32 | chr2:118018-119342 FORWARD LENGTH=872	1
mol-miR319e_1	AT2G21600.1	4.5	-1	1	19	904	922	UUGGACUGAAGGGAGCUCC	UUAGUUCCCUUUAAUCCAA	Cleavage	| Symbols: ATRER1B, RER1B | endoplasmatic reticulum retrieval protein 1B | chr2:9242801-9244833 FORWARD LENGTH=988	1
mol-miR319e_1	AT1G63130.1	4.5	-1	1	19	2315	2333	UUGGACUGAAGGGAGCUCC	CUAGUUCCUUUUGGUUCAA	Cleavage	| Symbols: | Tetratricopeptide repeat (TPR)-like superfamily protein | chr1:23412730-23415149 FORWARD LENGTH=2420	1
mol-miR319e_1	AT4G16960.1	4.5	-1	1	19	679	697	UUGGACUGAAGGGAGCUCC	AGAGCUCUUUUCAGUCAAC	Cleavage	| Symbols: | Disease resistance protein (TIR-NBS-LRR class) family | chr4:9546343-9551007 REVERSE LENGTH=3126	1
mol-miR319e_1	AT4G16940.1	4.5	-1	1	19	641	659	UUGGACUGAAGGGAGCUCC	AGAGCUCUUUUCAGUCAAC	Cleavage	| Symbols: | Disease resistance protein (TIR-NBS-LRR class) family | chr4:9533149-9537604 REVERSE LENGTH=3538	1
mol-miR319e_1	AT4G16860.1	4.5	-1	1	19	789	807	UUGGACUGAAGGGAGCUCC	AGAGCUCUUUUCAGUCAAC	Cleavage	| Symbols: RPP4 | Disease resistance protein (TIR-NBS-LRR class) family | chr4:9488466-9495816 REVERSE LENGTH=3678	1
mol-miR319e_1	AT4G16920.1	4.5	-1	1	19	661	679	UUGGACUGAAGGGAGCUCC	AGAGCUCUUUUCAGUCAAC	Cleavage	| Symbols: | Disease resistance protein (TIR-NBS-LRR class) family | chr4:9519173-9525691 REVERSE LENGTH=3915	1
mol-miR319e_1	AT4G16950.1	4.5	-1	1	19	806	824	UUGGACUGAAGGGAGCUCC	AGAGCUCUUUUCAGUCAAC	Cleavage	| Symbols: RPP5 | Disease resistance protein (TIR-NBS-LRR class) family | chr4:9538798-9544467 REVERSE LENGTH=4689	1
mol-miR319e_1	AT4G16950.2	4.5	-1	1	19	806	824	UUGGACUGAAGGGAGCUCC	AGAGCUCUUUUCAGUCAAC	Cleavage	| Symbols: RPP5 | Disease resistance protein (TIR-NBS-LRR class) family | chr4:9538802-9544467 REVERSE LENGTH=4706	1
mol-miR319e_1	AT5G45880.1	4.5	-1	1	19	406	424	UUGGACUGAAGGGAGCUCC	CGAGCUUGUUUUGGUCCAA	Cleavage	| Symbols: | Pollen Ole e 1 allergen and extensin family protein | chr5:18609664-18611166 REVERSE LENGTH=895	1
mol-miR319e_1	AT4G26930.1	4.5	-1	1	19	666	684	UUGGACUGAAGGGAGCUCC	UGAGCUCUCUUCAAACCAA	Cleavage	| Symbols: MYB97, AtMYB97 | myb domain protein 97 | chr4:13527770-13529172 FORWARD LENGTH=1170	1
mol-miR319e_1	AT1G04240.1	4.5	-1	1	19	854	872	UUGGACUGAAGGGAGCUCC	AGAGUUUCUUUUGGUUCAG	Cleavage	| Symbols: SHY2, IAA3 | AUX/IAA transcriptional regulator family protein | chr1:1128188-1129551 REVERSE LENGTH=1178	1
mol-miR319e_1	AT1G78200.1	4.5	-1	1	19	1012	1030	UUGGACUGAAGGGAGCUCC	GGAGCUUCCUUUGCUUCAC	Cleavage	| Symbols: | Protein phosphatase 2C family protein | chr1:29420355-29421864 FORWARD LENGTH=1194	1
mol-miR319e_1	AT1G78200.2	4.5	-1	1	19	1018	1036	UUGGACUGAAGGGAGCUCC	GGAGCUUCCUUUGCUUCAC	Cleavage	| Symbols: | Protein phosphatase 2C family protein | chr1:29420253-29421864 FORWARD LENGTH=1200	1
mol-miR319e_1	AT1G30350.1	4.5	-1	1	19	964	982	UUGGACUGAAGGGAGCUCC	GGAGCUUUCUUCGGACCGC	Cleavage	| Symbols: | Pectin lyase-like superfamily protein | chr1:10710079-10711664 REVERSE LENGTH=1222	1
mol-miR319e_1	AT2G34360.1	4.5	-1	1	19	1225	1243	UUGGACUGAAGGGAGCUCC	GGAGUUCCGUUCGGUUUAU	Translation	| Symbols: | MATE efflux family protein | chr2:14507294-14510231 FORWARD LENGTH=1443	1
mol-miR319e_1	AT5G19350.2	4.5	-1	1	19	441	459	UUGGACUGAAGGGAGCUCC	UGGGCUUCUUUUGGUUCAG	Cleavage	| Symbols: | RNA-binding (RRM/RBD/RNP motifs) family protein | chr5:6518838-6521474 FORWARD LENGTH=1585	1
mol-miR319e_1	AT5G19350.1	4.5	-1	1	19	441	459	UUGGACUGAAGGGAGCUCC	UGGGCUUCUUUUGGUUCAG	Cleavage	| Symbols: | RNA-binding (RRM/RBD/RNP motifs) family protein | chr5:6518838-6521474 FORWARD LENGTH=1597	1
mol-miR319e_1	AT5G63040.2	4.5	-1	1	19	429	447	UUGGACUGAAGGGAGCUCC	GGAGUUCCUUUCAGGUUAU	Cleavage	| Symbols: | unknown protein; FUNCTIONS IN: molecular_function unknown; INVOLVED IN: biological_process unknown; LOCATED IN: chloroplast; EXPRESSED IN: 25 plant structures; EXPRESSED DURING: 15 growth stages; BEST Arabidopsis thaliana protein match is: unknown protein (TAIR:AT1G48460.1); Has 35333 Blast hits to 34131 proteins in 2444 species: Archae - 798; Bacteria - 22429; Metazoa - 974; Fungi -…	1
mol-miR319e_1	AT5G46550.1	4.5	-1	1	19	793	811	UUGGACUGAAGGGAGCUCC	AGGGUUCUCUUUCGUCCAA	Cleavage	| Symbols: | DNA-binding bromodomain-containing protein | chr5:18884309-18886939 REVERSE LENGTH=1743	1
mol-miR319e_1	AT2G32460.2	4.5	-1	1	19	973	991	UUGGACUGAAGGGAGCUCC	AGAGCUUCCUUCAAACCAA	Cleavage	| Symbols: MYB101, ATMYB101, ATM1 | myb domain protein 101 | chr2:13782208-13784471 REVERSE LENGTH=1760	1
mol-miR319e_1	AT2G32460.1	4.5	-1	1	19	1005	1023	UUGGACUGAAGGGAGCUCC	AGAGCUUCCUUCAAACCAA	Cleavage	| Symbols: MYB101, ATMYB101, ATM1 | myb domain protein 101 | chr2:13782208-13784471 REVERSE LENGTH=1792	1
mol-miR319e_1	AT1G21660.1	4.5	-1	1	19	1785	1803	UUGGACUGAAGGGAGCUCC	GGAGCUCUCUUAAGCCCAU	Cleavage	| Symbols: | Chaperone DnaJ-domain superfamily protein | chr1:7605699-7609065 FORWARD LENGTH=2027	1
mol-miR319e_1	AT3G45860.1	4.5	-1	1	19	1001	1019	UUGGACUGAAGGGAGCUCC	CGGGCUCACUUCAGUUUGA	Cleavage	| Symbols: CRK4 | cysteine-rich RLK (RECEPTOR-like protein kinase) 4 | chr3:16863401-16866041 REVERSE LENGTH=2031	1
mol-miR319e_1	AT1G17460.2	4.5	-1	1	19	542	560	UUGGACUGAAGGGAGCUCC	AGGGCUUCUUUCAGUCGGA	Cleavage	| Symbols: TRFL3 | TRF-like 3 | chr1:5998814-6002716 FORWARD LENGTH=2234	1
mol-miR319e_1	AT5G24240.1	4.5	-1	1	19	440	458	UUGGACUGAAGGGAGCUCC	UGAGCUCUCUUCAUUCCCA	Cleavage	| Symbols: | Phosphatidylinositol 3- and 4-kinase ;Ubiquitin family protein | chr5:8230942-8234150 REVERSE LENGTH=2380	1
mol-miR319e_1	AT2G06580.1	4.5	-1	1	19	264	282	UUGGACUGAAGGGAGCUCC	CGAGUUUCUUUCAAUCUAA	Cleavage	| Symbols: | transposable element gene | chr2:2625043-2628033 FORWARD LENGTH=2991	1
mol-miR319e_1	AT5G53980.1	4.5	-1	1	19	257	275	UUGGACUGAAGGGAGCUCC	ACUGCACUCUUCAGUCCAA	Cleavage	| Symbols: ATHB52, HB52 | homeobox protein 52 | chr5:21914045-21914749 FORWARD LENGTH=705	1
mol-miR319e_1	AT4G09580.1	4.5	-1	1	19	496	514	UUGGACUGAAGGGAGCUCC	GGAGCUCUUUUCGGUGUGG	Cleavage	| Symbols: | SNARE associated Golgi protein family | chr4:6052352-6054397 REVERSE LENGTH=1317	1
mol-miR319e_1	AT4G01360.1	4.5	-1	1	19	900	918	UUGGACUGAAGGGAGCUCC	GGAGCUUCCAUGGGUUCAA	Translation	| Symbols: | unknown protein; BEST Arabidopsis thaliana protein match is: Protein of unknown function (DUF793) (TAIR:AT1G01550.2); Has 99 Blast hits to 99 proteins in 25 species: Archae - 0; Bacteria - 10; Metazoa - 0; Fungi - 0; Plants - 89; Viruses - 0; Other Eukaryotes - 0 (source: NCBI BLink). | chr4:564760-566310 FORWARD LENGTH=1386	1
mol-miR319e_1	AT3G47820.1	4.5	-1	1	19	868	886	UUGGACUGAAGGGAGCUCC	GGAGCUUUGUUUAGUUUAG	Translation	| Symbols: PUB39 | PLANT U-BOX 39 | chr3:17644428-17646160 FORWARD LENGTH=1733	1
mol-miR319e_1	AT4G05520.1	4.5	-1	1	19	677	695	UUGGACUGAAGGGAGCUCC	GGAGCUCAUAUCGGUCCAG	Translation	| Symbols: ATEHD2, EHD2 | EPS15 homology domain 2 | chr4:2804515-2807926 FORWARD LENGTH=1741	1
mol-miR319e_1	AT4G05520.2	4.5	-1	1	19	738	756	UUGGACUGAAGGGAGCUCC	GGAGCUCAUAUCGGUCCAG	Translation	| Symbols: ATEHD2, EHD2 | EPS15 homology domain 2 | chr4:2804451-2807929 FORWARD LENGTH=1805	1
mol-miR319e_1	AT1G52000.1	4.5	-1	1	19	1764	1782	UUGGACUGAAGGGAGCUCC	GGAGCUUAUUUCGUUCCAA	Cleavage	| Symbols: | Mannose-binding lectin superfamily protein | chr1:19333159-19336115 REVERSE LENGTH=2451	2
mol-miR319e_1	AT2G05780.1	4.5	-1	1	19	1149	1167	UUGGACUGAAGGGAGCUCC	GGAGUUCUUUUCACUCAAA	Cleavage	| Symbols: | transposable element gene | chr2:2193600-2196125 REVERSE LENGTH=2526	1
mol-miR319e_1	AT2G09850.1	4.5	-1	1	19	598	616	UUGGACUGAAGGGAGCUCC	GGAGUUUCUUUUGGUUCUA	Cleavage	| Symbols: | transposable element gene | chr2:3707758-3710964 FORWARD LENGTH=3207	1
mol-miR319e_1	AT1G10160.1	4.5	-1	1	19	131	148	UUGGACUGAAGGGAGCUCC	UGAGCUCCCUU-GGUCCAA	Cleavage	| Symbols: | transposable element gene | chr1:3328971-3333470 FORWARD LENGTH=4500	1
mol-miR319e_1	AT5G54650.2	4.5	-1	1	19	1632	1650	UUGGACUGAAGGGAGCUCC	CAGGAUCCUUUCAGUUCAA	Cleavage	| Symbols: Fh5, ATFH5 | formin homology5 | chr5:22197629-22202023 REVERSE LENGTH=3165	1
mol-miR319e_1	AT5G54650.1	4.5	-1	1	19	1858	1876	UUGGACUGAAGGGAGCUCC	CAGGAUCCUUUCAGUUCAA	Cleavage	| Symbols: Fh5, ATFH5 | formin homology5 | chr5:22197629-22202110 REVERSE LENGTH=3391	1
mol-miR319e_1	AT3G52730.1	4.5	-1	1	19	330	348	UUGGACUGAAGGGAGCUCC	UGAAUUCUCUUCAGACCAA	Cleavage	| Symbols: | ubiquinol-cytochrome C reductase UQCRX/QCR9-like family protein | chr3:19542931-19544264 REVERSE LENGTH=531	1
mol-miR319e_1	AT4G34080.1	4.5	-1	1	19	840	858	UUGGACUGAAGGGAGCUCC	GUAGCUCCUCUUAGUCCAC	Translation	| Symbols: | Plant protein of unknown function (DUF641) | chr4:16326955-16328043 FORWARD LENGTH=1089	1
mol-miR319e_1	AT1G08570.4	4.5	-1	1	19	319	337	UUGGACUGAAGGGAGCUCC	AGAGAUCUCUUCAGCUCAA	Cleavage	| Symbols: ACHT4 | atypical CYS HIS rich thioredoxin 4 | chr1:2712930-2714733 FORWARD LENGTH=1268	1
mol-miR319e_1	AT1G69960.1	4.5	-1	1	19	1031	1049	UUGGACUGAAGGGAGCUCC	AGAAUUUCCUUCAGUUUGA	Cleavage	| Symbols: PP2A | serine/threonine protein phosphatase 2A | chr1:26348721-26350697 REVERSE LENGTH=1281	1
mol-miR319e_1	AT1G08570.2	4.5	-1	1	19	374	392	UUGGACUGAAGGGAGCUCC	AGAGAUCUCUUCAGCUCAA	Cleavage	| Symbols: ACHT4 | atypical CYS HIS rich thioredoxin 4 | chr1:2712892-2714734 FORWARD LENGTH=1324	1
mol-miR319e_1	AT1G08570.3	4.5	-1	1	19	391	409	UUGGACUGAAGGGAGCUCC	AGAGAUCUCUUCAGCUCAA	Cleavage	| Symbols: ACHT4 | atypical CYS HIS rich thioredoxin 4 | chr1:2712883-2714733 FORWARD LENGTH=1340	1
mol-miR319e_1	AT1G08570.1	4.5	-1	1	19	467	485	UUGGACUGAAGGGAGCUCC	AGAGAUCUCUUCAGCUCAA	Cleavage	| Symbols: ACHT4 | atypical CYS HIS rich thioredoxin 4 | chr1:2712892-2714734 FORWARD LENGTH=1417	1
mol-miR319e_1	AT1G01700.1	4.5	-1	1	19	312	330	UUGGACUGAAGGGAGCUCC	UGAGCACCUUGCGGUCCAA	Cleavage	| Symbols: ATROPGEF2, ROPGEF2 | RHO guanyl-nucleotide exchange factor 2 | chr1:259495-261474 REVERSE LENGTH=1458	1
mol-miR390c-5p_1	AT5G49615.1	4.5	-1	1	21	372	392	GAGCUCAGGAGGGAUAGCGCC	UUAUGUAUCCCUCUUGAGCUG	Cleavage	| Symbols: TAS3b | TAS3b (trans-acting siRNA 3b); other RNA | chr5:20134200-20134786 FORWARD LENGTH=484	2
mol-miR390c-5p_1	AT1G73066.1	4.5	-1	1	21	835	855	GAGCUCAGGAGGGAUAGCGCC	GGUGGUGUCCCUCCUGAACUG	Cleavage	| Symbols: | Leucine-rich repeat family protein | chr1:27481785-27483715 FORWARD LENGTH=1931	1
mol-miR390c-5p_1	AT5G46160.2	4.5	-1	1	21	514	534	GAGCUCAGGAGGGAUAGCGCC	GGUCCUGUUCCUCAUGAGCUU	Cleavage	| Symbols: | Ribosomal protein L14p/L23e family protein | chr5:18711355-18712507 REVERSE LENGTH=686	1
mol-miR390c-5p_1	AT5G46160.1	4.5	-1	1	21	542	562	GAGCUCAGGAGGGAUAGCGCC	GGUCCUGUUCCUCAUGAGCUU	Cleavage	| Symbols: | Ribosomal protein L14p/L23e family protein | chr5:18711160-18712532 REVERSE LENGTH=909	1
mol-miR390c-5p_1	AT5G15730.1	4.5	-1	1	21	1096	1116	GAGCUCAGGAGGGAUAGCGCC	GGUGUCAUCAUUCUUGAGCUC	Cleavage	| Symbols: CRLK2, AtCRLK2 | Protein kinase superfamily protein | chr5:5130503-5133187 FORWARD LENGTH=1650	1
mol-miR390c-5p_1	AT5G15730.2	4.5	-1	1	21	1102	1122	GAGCUCAGGAGGGAUAGCGCC	GGUGUCAUCAUUCUUGAGCUC	Cleavage	| Symbols: CRLK2, AtCRLK2 | Protein kinase superfamily protein | chr5:5130503-5133187 FORWARD LENGTH=1656	1
mol-miR390c-5p_1	AT1G62950.1	4.5	-1	1	21	2398	2418	GAGCUCAGGAGGGAUAGCGCC	GGUGUGGUUCUUCUUGAGCUU	Cleavage	| Symbols: | leucine-rich repeat transmembrane protein kinase family protein | chr1:23315294-23318234 FORWARD LENGTH=2846	1
mol-miR390c-5p_1	AT2G24130.1	4.5	-1	1	21	1003	1023	GAGCUCAGGAGGGAUAGCGCC	GGUCCUAUCCCGCGUGAGCUC	Translation	| Symbols: | Leucine-rich receptor-like protein kinase family protein | chr2:10258148-10261220 FORWARD LENGTH=2943	1
mol-miR390c-5p_1	AT5G62230.2	4.5	-1	1	21	2666	2686	GAGCUCAGGAGGGAUAGCGCC	GGUAUUGUUCUUCUUGAGCUU	Cleavage	| Symbols: ERL1 | ERECTA-like 1 | chr5:24996129-25002322 FORWARD LENGTH=3253	3
mol-miR390c-5p_1	AT5G62230.2	4.5	-1	1	21	1346	1366	GAGCUCAGGAGGGAUAGCGCC	GGAACUAUUCCACCUGAGCUU	Translation	| Symbols: ERL1 | ERECTA-like 1 | chr5:24996129-25002322 FORWARD LENGTH=3253	3
mol-miR390c-5p_1	AT5G62230.1	4.5	-1	1	21	2705	2725	GAGCUCAGGAGGGAUAGCGCC	GGUAUUGUUCUUCUUGAGCUU	Cleavage	| Symbols: ERL1 | ERECTA-like 1 | chr5:24996234-25002340 FORWARD LENGTH=3310	3
mol-miR390c-5p_1	AT5G62230.1	4.5	-1	1	21	1241	1261	GAGCUCAGGAGGGAUAGCGCC	GGAACUAUUCCACCUGAGCUU	Translation	| Symbols: ERL1 | ERECTA-like 1 | chr5:24996234-25002340 FORWARD LENGTH=3310	3
mol-miR390c-5p_1	AT1G55610.1	4.5	-1	1	21	3575	3595	GAGCUCAGGAGGGAUAGCGCC	GGAGUUAUACUUCUUGAGCUU	Cleavage	| Symbols: BRL1 | BRI1 like | chr1:20779874-20784017 REVERSE LENGTH=3925	1
mol-miR390c-5p_1	AT1G55610.2	4.5	-1	1	21	3683	3703	GAGCUCAGGAGGGAUAGCGCC	GGAGUUAUACUUCUUGAGCUU	Cleavage	| Symbols: BRL1 | BRI1 like | chr1:20779874-20784017 REVERSE LENGTH=4033	1
mol-miR390c-5p_1	AT5G24010.1	4.5	-1	1	21	1381	1401	GAGCUCAGGAGGGAUAGCGCC	GUCGCUGUUCUUCUUGAGCGU	Cleavage	| Symbols: | Protein kinase superfamily protein | chr5:8113795-8116615 FORWARD LENGTH=2821	1
mol-miR390c-5p_1	AT1G18780.1	4.5	-1	1	21	415	435	GAGCUCAGGAGGGAUAGCGCC	AUCGCUAUUCCUCCUGAACAU	Cleavage	| Symbols: | RING/U-box superfamily protein | chr1:6476258-6477235 REVERSE LENGTH=978	1
mol-miR390c-5p_1	AT2G04530.1	4.5	-1	1	21	379	399	GAGCUCAGGAGGGAUAGCGCC	UGUGUUAUCGUCCCUGAGCUC	Translation	| Symbols: CPZ, TRZ2 | Metallo-hydrolase/oxidoreductase superfamily protein | chr2:1576709-1578741 FORWARD LENGTH=1294	1
mol-miR390c-5p_1	AT3G43740.2	4.5	-1	1	21	485	505	GAGCUCAGGAGGGAUAGCGCC	GGAACUAUACCUUCUGAGCUU	Cleavage	| Symbols: | Leucine-rich repeat (LRR) family protein | chr3:15644054-15645446 FORWARD LENGTH=820	1
mol-miR390c-5p_1	AT3G43740.1	4.5	-1	1	21	395	415	GAGCUCAGGAGGGAUAGCGCC	GGAACUAUACCUUCUGAGCUU	Cleavage	| Symbols: | Leucine-rich repeat (LRR) family protein | chr3:15644054-15645662 FORWARD LENGTH=946	1
mol-miR390c-5p_1	AT3G44650.1	4.5	-1	1	21	774	794	GAGCUCAGGAGGGAUAGCGCC	GGGGUUAACCCACCUGAGCUU	Translation	| Symbols: | transposable element gene | chr3:16209849-16212164 REVERSE LENGTH=2316	1
mol-miR390c-5p_1	AT4G08850.2	4.5	-1	1	21	966	986	GAGCUCAGGAGGGAUAGCGCC	GGUGAAAUCCCUCCUGAGAUU	Cleavage	| Symbols: | Leucine-rich repeat receptor-like protein kinase family protein | chr4:5637338-5640636 REVERSE LENGTH=3299	2
mol-miR390c-5p_1	AT4G08850.1	4.5	-1	1	21	966	986	GAGCUCAGGAGGGAUAGCGCC	GGUGAAAUCCCUCCUGAGAUU	Cleavage	| Symbols: | Leucine-rich repeat receptor-like protein kinase family protein | chr4:5636489-5640636 REVERSE LENGTH=3482	2
mol-miR390c-5p_1	AT3G26980.1	4.5	-1	1	21	849	869	GAGCUCAGGAGGGAUAGCGCC	AGAGUUGUUUCUCUUGAGCUG	Cleavage	| Symbols: MUB4 | membrane-anchored ubiquitin-fold protein 4 precursor | chr3:9946166-9948040 REVERSE LENGTH=985	1
mol-miR390c-5p_1	AT5G62730.1	4.5	-1	1	21	1718	1738	GAGCUCAGGAGGGAUAGCGCC	UGCAUUAUCUCUUUUGGGCUA	Cleavage	| Symbols: | Major facilitator superfamily protein | chr5:25197494-25200033 FORWARD LENGTH=1770	1
mol-miR390c-5p_1	AT1G05500.1	4.5	-1	1	21	313	333	GAGCUCAGGAGGGAUAGCGCC	AGUUUUAUCCUUCCUGGGUUG	Cleavage	| Symbols: SYTE, ATSYTE, NTMC2TYPE2.1, NTMC2T2.1, SYT5 | Calcium-dependent lipid-binding (CaLB domain) family protein | chr1:1624955-1629224 FORWARD LENGTH=2110	1
mol-miR390c-5p_1	AT2G33730.1	4.5	-1	1	21	2190	2210	GAGCUCAGGAGGGAUAGCGCC	AGUGCGGUGCCUCCUGAGCUG	Cleavage	| Symbols: | P-loop containing nucleoside triphosphate hydrolases superfamily protein | chr2:14265450-14267972 REVERSE LENGTH=2523	1
mol-miR390c-5p_1	AT2G19770.1	4.5	-1	1	21	188	208	GAGCUCAGGAGGGAUAGCGCC	AGCGCUAAUUUUCCUCAGUUC	Cleavage	| Symbols: PRF5 | profilin 5 | chr2:8519638-8521192 REVERSE LENGTH=725	1
mol-miR390c-5p_1	AT5G25160.1	4.5	-1	1	21	45	65	GAGCUCAGGAGGGAUAGCGCC	AAAUCUAUCCCUUUUUAGCUC	Cleavage	| Symbols: ZFP3 | zinc finger protein 3 | chr5:8687457-8688415 FORWARD LENGTH=959	1
mol-miR390c-5p_1	AT3G51270.1	4.5	-1	1	21	181	201	GAGCUCAGGAGGGAUAGCGCC	GAGAUUGUUCCUUCUGAGCUU	Cleavage	| Symbols: | protein serine/threonine kinases;ATP binding;catalytics | chr3:19033568-19036772 FORWARD LENGTH=1479	1
mol-miR390c-5p_1	AT3G51270.2	4.5	-1	1	21	207	227	GAGCUCAGGAGGGAUAGCGCC	GAGAUUGUUCCUUCUGAGCUU	Cleavage	| Symbols: | protein serine/threonine kinases;ATP binding;catalytics | chr3:19033542-19036946 FORWARD LENGTH=1670	1
mol-miR390c-5p_1	AT1G26560.1	4.5	-1	1	21	784	804	GAGCUCAGGAGGGAUAGCGCC	UGCACUAUUCUUUUUAAGCUC	Cleavage	| Symbols: BGLU40 | beta glucosidase 40 | chr1:9178378-9181835 FORWARD LENGTH=1777	1
mol-miR390c-5p_1	AT4G05160.1	4.5	-1	1	21	922	942	GAGCUCAGGAGGGAUAGCGCC	UGGGUUGUUCCUCCUGUGUUC	Cleavage	| Symbols: | AMP-dependent synthetase and ligase family protein | chr4:2664385-2666707 FORWARD LENGTH=1861	1
mol-miR390c-5p_1	AT3G24240.1	4.5	-1	1	21	392	412	GAGCUCAGGAGGGAUAGCGCC	GAAUCUGUCCCUCUUCAGCUC	Cleavage	| Symbols: | Leucine-rich repeat receptor-like protein kinase family protein | chr3:8780424-8784368 FORWARD LENGTH=3771	1
mol-miR390c-5p_1	AT4G37830.2	4.5	-1	1	21	272	292	GAGCUCAGGAGGGAUAGCGCC	GGCGAAGACCCUCCUGAGUUU	Cleavage	| Symbols: | cytochrome c oxidase-related | chr4:17787527-17788826 REVERSE LENGTH=488	1
mol-miR390c-5p_1	AT5G14670.1	4.5	-1	1	21	352	372	GAGCUCAGGAGGGAUAGCGCC	GAUGCUGUCCUUCUUGUGUUU	Cleavage	| Symbols: ATARFA1B, ARFA1B | ADP-ribosylation factor A1B | chr5:4729319-4730495 FORWARD LENGTH=567	1
mol-miR390c-5p_1	AT3G12981.1	4.5	-1	1	21	145	165	GAGCUCAGGAGGGAUAGCGCC	UCCGCUGUUUCUCUUGAGGUA	Cleavage	| Symbols: | pseudogene of F-box family protein | chr3:4154905-4156051 REVERSE LENGTH=575	1
mol-miR397b-5p_1	AT1G79920.2	4.5	-1	1	21	722	742	UCAUUGAGCGCAGCGUUGAUG	GCUCAAUGUUGCAUUCAUUGA	Cleavage	| Symbols: | Heat shock protein 70 (Hsp 70) family protein | chr1:30058632-30062722 REVERSE LENGTH=2942	2
mol-miR397b-5p_1	AT1G79920.1	4.5	-1	1	21	744	764	UCAUUGAGCGCAGCGUUGAUG	GCUCAAUGUUGCAUUCAUUGA	Cleavage	| Symbols: | Heat shock protein 70 (Hsp 70) family protein | chr1:30058632-30062744 REVERSE LENGTH=2964	2
mol-miR397b-5p_1	AT1G79930.1	4.5	-1	1	21	777	797	UCAUUGAGCGCAGCGUUGAUG	GCUCAAUGUUGCAUUCAUUGA	Cleavage	| Symbols: HSP91 | heat shock protein 91 | chr1:30063478-30067547 REVERSE LENGTH=2997	2
mol-miR397b-5p_1	AT1G79930.2	4.5	-1	1	21	777	797	UCAUUGAGCGCAGCGUUGAUG	GCUCAAUGUUGCAUUCAUUGA	Cleavage	| Symbols: HSP91 | heat shock protein 91 | chr1:30063476-30067547 REVERSE LENGTH=3016	2
mol-miR397b-5p_1	AT4G33230.1	4.5	-1	1	21	927	947	UCAUUGAGCGCAGCGUUGAUG	CAUCAACGCUGCACUUAAAGC	Cleavage	| Symbols: | Plant invertase/pectin methylesterase inhibitor superfamily | chr4:16026591-16028754 REVERSE LENGTH=1830	1
mol-miR397b-5p_1	AT2G10620.1	4.5	-1	1	21	1569	1589	UCAUUGAGCGCAGCGUUGAUG	CAUUAAUGCUGAGUUAAAUGA	Translation	| Symbols: | transposable element gene | chr2:4157220-4159324 FORWARD LENGTH=2105	1
mol-miR397b-5p_1	AT3G33142.1	4.5	-1	1	21	2627	2647	UCAUUGAGCGCAGCGUUGAUG	CAUUAAUGCUGAGUUAAAUGA	Translation	| Symbols: | transposable element gene | chr3:13950958-13954678 FORWARD LENGTH=3721	1
mol-miR397b-5p_1	AT4G07660.1	4.5	-1	1	21	2817	2837	UCAUUGAGCGCAGCGUUGAUG	CAUUAACGUUGAGUUAAAUGA	Translation	| Symbols: | transposable element gene | chr4:4436761-4441587 REVERSE LENGTH=4827	1
mol-miR397b-5p_1	AT3G37820.1	4.5	-1	1	21	2166	2186	UCAUUGAGCGCAGCGUUGAUG	CAUUAAUGCUGAGUUAAAUGA	Translation	| Symbols: | transposable element gene | chr3:14146316-14151204 FORWARD LENGTH=4889	1
mol-miR397b-5p_1	AT2G09870.1	4.5	-1	1	21	2802	2822	UCAUUGAGCGCAGCGUUGAUG	CAUUAAUGCUGAGUUAAAUGA	Translation	| Symbols: | transposable element gene | chr2:3733172-3738079 FORWARD LENGTH=4908	1
mol-miR397b-5p_1	AT5G33256.1	4.5	-1	1	21	2836	2856	UCAUUGAGCGCAGCGUUGAUG	CAUUAAUGCUGAGUUAAAUGA	Translation	| Symbols: | transposable element gene | chr5:12523691-12529391 REVERSE LENGTH=5701	1
mol-miR397b-5p_1	AT3G30749.1	4.5	-1	1	21	4064	4084	UCAUUGAGCGCAGCGUUGAUG	CAUUAAUGCUGAGUUAAAUGA	Translation	| Symbols: | transposable element gene | chr3:12403103-12412091 FORWARD LENGTH=8989	1
mol-miR397b-5p_1	AT1G40101.1	4.5	-1	1	21	3667	3687	UCAUUGAGCGCAGCGUUGAUG	CAUUAAUGCUGAGUUAAAUGA	Translation	| Symbols: | transposable element gene | chr1:15063543-15076496 REVERSE LENGTH=12954	1
mol-miR397b-5p_1	AT1G19250.1	4.5	-1	1	21	1323	1343	UCAUUGAGCGCAGCGUUGAUG	CAUCAGAGCUACGUUCAAUGU	Translation	| Symbols: FMO1 | flavin-dependent monooxygenase 1 | chr1:6650529-6653078 REVERSE LENGTH=1745	1
mol-miR397b-5p_1	AT3G25650.1	4.5	-1	1	21	186	206	UCAUUGAGCGCAGCGUUGAUG	CGUCGACGAUGUGGUCGAUGA	Cleavage	| Symbols: ASK15, SK15 | SKP1-like 15 | chr3:9335876-9336459 REVERSE LENGTH=534	1
mol-miR397b-5p_1	AT3G62860.1	4.5	-1	1	21	639	659	UCAUUGAGCGCAGCGUUGAUG	UAUCGAUGCUGCCUUCAAGGA	Cleavage	| Symbols: | alpha/beta-Hydrolases superfamily protein | chr3:23239446-23242251 REVERSE LENGTH=1286	1
mol-miR397b-5p_1	AT1G64070.1	4.5	-1	1	21	165	185	UCAUUGAGCGCAGCGUUGAUG	CAUCAGCCCUGCGCUCACUCA	Cleavage	| Symbols: RLM1 | Disease resistance protein (TIR-NBS-LRR class) family | chr1:23779949-23783449 FORWARD LENGTH=2994	1
mol-miR397b-5p_1	AT4G05586.1	4.5	-1	1	21	2846	2866	UCAUUGAGCGCAGCGUUGAUG	CGUUAAUGCUGAGUUAAAUGA	Translation	| Symbols: | transposable element gene | chr4:2878743-2884410 FORWARD LENGTH=5668	1
mol-miR397b-5p_1	AT3G10190.1	4.5	-1	1	21	332	352	UCAUUGAGCGCAGCGUUGAUG	GAUCAACGUUAUGCUUAAAGA	Translation	| Symbols: | Calcium-binding EF-hand family protein | chr3:3155298-3156143 FORWARD LENGTH=846	1
mol-miR397b-5p_1	AT3G62800.3	4.5	-1	1	21	727	747	UCAUUGAGCGCAGCGUUGAUG	GAUUAACGUUGCUUUGAAUGA	Cleavage	| Symbols: | double-stranded-RNA-binding protein 4 | chr3:23225749-23227505 REVERSE LENGTH=1060	1
mol-miR397b-5p_1	AT1G66670.1	4.5	-1	1	21	809	829	UCAUUGAGCGCAGCGUUGAUG	GAUCGACGCUGUAAUCGAUGA	Cleavage	| Symbols: CLPP3, NCLPP3 | CLP protease proteolytic subunit 3 | chr1:24863785-24865702 REVERSE LENGTH=1196	1
mol-miR397b-5p_1	AT2G47630.1	4.5	-1	1	21	671	691	UCAUUGAGCGCAGCGUUGAUG	GAUUGACGCUGCUUUCAAGGA	Cleavage	| Symbols: | alpha/beta-Hydrolases superfamily protein | chr2:19534503-19537014 FORWARD LENGTH=1293	1
mol-miR397b-5p_1	AT3G62800.2	4.5	-1	1	21	729	749	UCAUUGAGCGCAGCGUUGAUG	GAUUAACGUUGCUUUGAAUGA	Cleavage	| Symbols: DRB4 | double-stranded-RNA-binding protein 4 | chr3:23225592-23227512 REVERSE LENGTH=1297	1
mol-miR397b-5p_1	AT3G62800.1	4.5	-1	1	21	734	754	UCAUUGAGCGCAGCGUUGAUG	GAUUAACGUUGCUUUGAAUGA	Cleavage	| Symbols: DRB4 | double-stranded-RNA-binding protein 4 | chr3:23225592-23227512 REVERSE LENGTH=1302	1
mol-miR397b-5p_1	AT1G48310.1	4.5	-1	1	21	1345	1365	UCAUUGAGCGCAGCGUUGAUG	AAUCAACGCUUUGUUUCAUGA	Translation	| Symbols: CHR18, CHA18 | chromatin remodeling factor18 | chr1:17848421-17853807 REVERSE LENGTH=2297	1
mol-miR397b-5p_1	AT4G15415.1	4.5	-1	1	21	371	392	UCAUUGAGCGCAGCGUUG-AUG	CAUGCAGGGCUGUGUUCAAUGA	Cleavage	| Symbols: ATB' GAMMA | Protein phosphatase 2A regulatory B subunit family protein | chr4:8817187-8819693 FORWARD LENGTH=2433	1
mol-miR397b-5p_1	AT1G66950.1	4.5	-1	1	21	1798	1818	UCAUUGAGCGCAGCGUUGAUG	GAUCAAUGUUAUGUUUAAUGG	Translation	| Symbols: PDR11, ATPDR11 | pleiotropic drug resistance 11 | chr1:24978205-24984619 FORWARD LENGTH=4557	1
mol-miR397b-5p_1	AT5G53460.2	4.5	-1	1	21	6046	6066	UCAUUGAGCGCAGCGUUGAUG	UAUCAACUUUGUGGUCAAUGC	Cleavage	| Symbols: GLT1 | NADH-dependent glutamate synthase 1 | chr5:21700202-21709736 FORWARD LENGTH=6971	1
mol-miR397b-5p_1	AT5G53460.3	4.5	-1	1	21	6046	6066	UCAUUGAGCGCAGCGUUGAUG	UAUCAACUUUGUGGUCAAUGC	Cleavage	| Symbols: GLT1 | NADH-dependent glutamate synthase 1 | chr5:21700202-21709736 FORWARD LENGTH=6982	1
mol-miR397b-5p_1	AT5G53460.1	4.5	-1	1	21	5730	5750	UCAUUGAGCGCAGCGUUGAUG	UAUCAACUUUGUGGUCAAUGC	Cleavage	| Symbols: GLT1 | NADH-dependent glutamate synthase 1 | chr5:21700518-21710066 FORWARD LENGTH=7064	1
mol-miR397b-5p_1	AT3G18510.1	4.5	-1	1	21	46	66	UCAUUGAGCGCAGCGUUGAUG	UAAUGGCGUUGAGCUCAAUGA	Translation	| Symbols: | unknown protein; Has 15 Blast hits to 15 proteins in 9 species: Archae - 0; Bacteria - 0; Metazoa - 0; Fungi - 0; Plants - 15; Viruses - 0; Other Eukaryotes - 0 (source: NCBI BLink). | chr3:6355664-6356153 FORWARD LENGTH=420	1
mol-miR397b-5p_1	AT3G60660.1	4.5	-1	1	21	593	613	UCAUUGAGCGCAGCGUUGAUG	AGUGAAUGCUGCUAUCAAUGA	Cleavage	| Symbols: | unknown protein; CONTAINS InterPro DOMAIN/s: Protein of unknown function DUF1395 (InterPro:IPR009829); Has 131 Blast hits to 131 proteins in 44 species: Archae - 0; Bacteria - 0; Metazoa - 83; Fungi - 0; Plants - 45; Viruses - 0; Other Eukaryotes - 3 (source: NCBI BLink). | chr3:22421410-22423477 FORWARD LENGTH=1200	2
mol-miR397b-5p_1	AT3G62850.1	4.5	-1	1	21	117	137	UCAUUGAGCGCAGCGUUGAUG	CAUAGAAGCGGCGUUCAAUGA	Cleavage	| Symbols: | zinc finger protein-related | chr3:23237487-23239155 REVERSE LENGTH=1419	1
mol-miR397b-5p_1	AT5G57580.1	4.5	-1	1	21	1217	1237	UCAUUGAGCGCAGCGUUGAUG	UGUCGGUGUUGUGUUCAAUAA	Cleavage	| Symbols: | Calmodulin-binding protein | chr5:23314716-23318125 REVERSE LENGTH=2434	1
mol-miR397b-5p_1	AT1G43725.1	4.5	-1	1	21	257	277	UCAUUGAGCGCAGCGUUGAUG	UGUUGAUGCUCCGGUCAAUGA	Translation	| Symbols: | transposable element gene | chr1:16503436-16507468 FORWARD LENGTH=4033	1
mol-miR397b-5p_1	AT3G17360.1	4.5	-1	1	21	1301	1321	UCAUUGAGCGCAGCGUUGAUG	UAUCAACUUUGGGCUUGGUGA	Translation	| Symbols: POK1 | phragmoplast orienting kinesin 1 | chr3:5936108-5946466 FORWARD LENGTH=6462	1
mol-miR397b-5p_1	AT3G33595.1	4.5	-1	1	21	5461	5481	UCAUUGAGCGCAGCGUUGAUG	UAUGGAUGCUGUCCUUAAUGA	Cleavage	| Symbols: | transposable element gene | chr3:14039966-14046583 REVERSE LENGTH=6618	1
mol-miR397b-5p_1	AT5G49560.1	4.5	-1	1	21	599	619	UCAUUGAGCGCAGCGUUGAUG	UCAAAACGCUGCGUUUGAUGC	Cleavage	| Symbols: | Putative methyltransferase family protein | chr5:20110961-20111785 REVERSE LENGTH=825	1
mol-miR397b-5p_1	AT5G28497.1	4.5	-1	1	21	1003	1023	UCAUUGAGCGCAGCGUUGAUG	ACAAAACGUUGUGCUUAAUGC	Cleavage	| Symbols: | pseudogene, hypothetical protein | chr5:10470258-10471578 REVERSE LENGTH=1321	1
mol-miR397b-5p_1	AT2G35000.1	4.5	-1	1	21	808	828	UCAUUGAGCGCAGCGUUGAUG	ACGAAACGCUGCGUUUGAUGC	Cleavage	| Symbols: | RING/U-box superfamily protein | chr2:14751574-14753319 REVERSE LENGTH=1746	1
mol-miR397b-5p_1	AT1G20950.1	4.5	-1	1	21	583	603	UCAUUGAGCGCAGCGUUGAUG	GGUUAACGCUGCACUCAAAGC	Cleavage	| Symbols: | Phosphofructokinase family protein | chr1:7297239-7301415 REVERSE LENGTH=2152	1
mol-miR397b-5p_1	AT5G39000.1	4.5	-1	1	21	186	206	UCAUUGAGCGCAGCGUUGAUG	AGUCAACGCUUCGUUCACUGC	Translation	| Symbols: | Malectin/receptor-like protein kinase family protein | chr5:15611860-15614481 FORWARD LENGTH=2622	1
mol-miR397b-5p_1	AT4G07675.1	4.5	-1	1	21	247	267	UCAUUGAGCGCAGCGUUGAUG	GAUCAAAGUUGUGAUCAGUGG	Cleavage	| Symbols: | unknown protein; BEST Arabidopsis thaliana protein match is: Plant protein 1589 of unknown function (TAIR:AT1G49700.2); Has 30201 Blast hits to 17322 proteins in 780 species: Archae - 12; Bacteria - 1396; Metazoa - 17338; Fungi - 3422; Plants - 5037; Viruses - 0; Other Eukaryotes - 2996 (source: NCBI BLink). | chr4:4466013-4467147 REVERSE LENGTH=504	1
mol-miR397b-5p_1	AT3G06040.3	4.5	-1	1	21	296	316	UCAUUGAGCGCAGCGUUGAUG	GAUUGGUCCUGCACUCAAUGA	Cleavage	| Symbols: | Ribosomal protein L12/ ATP-dependent Clp protease adaptor protein ClpS family protein | chr3:1824485-1825642 REVERSE LENGTH=657	1
mol-miR397b-5p_1	AT1G02550.1	4.5	-1	1	21	582	602	UCAUUGAGCGCAGCGUUGAUG	GGUCAGUGCUGCGAUCGCUGA	Cleavage	| Symbols: | Plant invertase/pectin methylesterase inhibitor superfamily protein | chr1:536483-537211 FORWARD LENGTH=729	1
mol-miR397b-5p_1	AT1G49700.2	4.5	-1	1	21	463	483	UCAUUGAGCGCAGCGUUGAUG	GAUCAAAGUUGUGAUCAGUGG	Cleavage	| Symbols: | Plant protein 1589 of unknown function | chr1:18388792-18390496 REVERSE LENGTH=834	1
mol-miR397b-5p_1	AT1G49700.1	4.5	-1	1	21	469	489	UCAUUGAGCGCAGCGUUGAUG	GAUCAAAGUUGUGAUCAGUGG	Cleavage	| Symbols: | Plant protein 1589 of unknown function | chr1:18388792-18390496 REVERSE LENGTH=840	1
mol-miR397b-5p_1	AT3G06040.1	4.5	-1	1	21	394	414	UCAUUGAGCGCAGCGUUGAUG	GAUUGGUCCUGCACUCAAUGA	Cleavage	| Symbols: | Ribosomal protein L12/ ATP-dependent Clp protease adaptor protein ClpS family protein | chr3:1824376-1825663 REVERSE LENGTH=864	1
mol-miR397b-5p_1	AT4G18230.1	4.5	-1	1	21	699	719	UCAUUGAGCGCAGCGUUGAUG	GAUCAAUUCUUUGUUCAAUGG	Translation	| Symbols: | FUNCTIONS IN: molecular_function unknown; INVOLVED IN: biological_process unknown; LOCATED IN: endomembrane system; EXPRESSED IN: 23 plant structures; EXPRESSED DURING: 13 growth stages; CONTAINS InterPro DOMAIN/s: Oligosaccharide biosynthesis protein Alg14 like (InterPro:IPR013969); Has 640 Blast hits to 640 proteins in 277 species: Archae - 4; Bacteria - 281; Metazoa - 94; Fungi - …	1
mol-miR397b-5p_1	AT5G60080.1	4.5	-1	1	21	939	959	UCAUUGAGCGCAGCGUUGAUG	AGUUGAUGUUGCGCUCGGUAA	Cleavage	| Symbols: | Protein kinase superfamily protein | chr5:24193181-24194909 REVERSE LENGTH=1134	1
mol-miR397b-5p_1	AT3G06040.2	4.5	-1	1	21	783	803	UCAUUGAGCGCAGCGUUGAUG	GAUUGGUCCUGCACUCAAUGA	Cleavage	| Symbols: | Ribosomal protein L12/ ATP-dependent Clp protease adaptor protein ClpS family protein | chr3:1824376-1825628 REVERSE LENGTH=1253	1
mol-miR397b-5p_1	AT1G12900.4	4.5	-1	1	21	1117	1137	UCAUUGAGCGCAGCGUUGAUG	AGUCAAUGCUGCUUUCAGAGA	Cleavage	| Symbols: GAPA-2 | glyceraldehyde 3-phosphate dehydrogenase A subunit 2 | chr1:4392610-4394394 REVERSE LENGTH=1381	1
mol-miR397b-5p_1	AT1G12900.3	4.5	-1	1	21	1001	1021	UCAUUGAGCGCAGCGUUGAUG	AGUCAAUGCUGCUUUCAGAGA	Cleavage	| Symbols: GAPA-2 | glyceraldehyde 3-phosphate dehydrogenase A subunit 2 | chr1:4392486-4394343 REVERSE LENGTH=1389	1
mol-miR397b-5p_1	AT1G12900.2	4.5	-1	1	21	1081	1101	UCAUUGAGCGCAGCGUUGAUG	AGUCAAUGCUGCUUUCAGAGA	Cleavage	| Symbols: GAPA-2 | glyceraldehyde 3-phosphate dehydrogenase A subunit 2 | chr1:4392486-4394400 REVERSE LENGTH=1469	1
mol-miR397b-5p_1	AT1G12900.1	4.5	-1	1	21	1077	1097	UCAUUGAGCGCAGCGUUGAUG	AGUCAAUGCUGCUUUCAGAGA	Cleavage	| Symbols: GAPA-2 | glyceraldehyde 3-phosphate dehydrogenase A subunit 2 | chr1:4392450-4394400 REVERSE LENGTH=1501	1
mol-miR397b-5p_1	AT2G37890.1	4.5	-1	1	21	178	198	UCAUUGAGCGCAGCGUUGAUG	AGUCGGUGUUGCGGUCGAUGG	Cleavage	| Symbols: | Mitochondrial substrate carrier family protein | chr2:15861688-15864009 REVERSE LENGTH=1503	1
mol-miR397b-5p_1	AT2G27600.1	4.5	-1	1	21	392	412	UCAUUGAGCGCAGCGUUGAUG	GAUCCGUGCUGUUCUCGAUGA	Cleavage	| Symbols: SKD1, VPS4, ATSKD1 | AAA-type ATPase family protein | chr2:11781038-11783992 FORWARD LENGTH=1758	1
mol-miR397b-5p_1	AT1G07920.1	4.5	-1	1	21	992	1012	UCAUUGAGCGCAGCGUUGAUG	UGACAACGUUGGGUUCAAUGU	Translation	| Symbols: | GTP binding Elongation factor Tu family protein | chr1:2454846-2457321 FORWARD LENGTH=1783	1
mol-miR397b-5p_1	AT1G07930.1	4.5	-1	1	21	1004	1024	UCAUUGAGCGCAGCGUUGAUG	UGACAACGUUGGGUUCAAUGU	Translation	| Symbols: | GTP binding Elongation factor Tu family protein | chr1:2458244-2460790 FORWARD LENGTH=1807	1
mol-miR397b-5p_1	AT1G07940.1	4.5	-1	1	21	996	1016	UCAUUGAGCGCAGCGUUGAUG	UGACAACGUUGGGUUCAAUGU	Translation	| Symbols: | GTP binding Elongation factor Tu family protein | chr1:2462953-2465504 REVERSE LENGTH=1864	1
mol-miR397b-5p_1	AT1G07940.2	4.5	-1	1	21	1123	1143	UCAUUGAGCGCAGCGUUGAUG	UGACAACGUUGGGUUCAAUGU	Translation	| Symbols: | GTP binding Elongation factor Tu family protein | chr1:2462953-2465467 REVERSE LENGTH=1991	1
mol-miR397b-5p_1	AT5G28540.1	4.5	-1	1	21	683	703	UCAUUGAGCGCAGCGUUGAUG	UGUUAUUGCUGGGCUCAAUGU	Translation	| Symbols: BIP1 | heat shock protein 70 (Hsp 70) family protein | chr5:10540460-10543375 REVERSE LENGTH=2316	1
mol-miR397b-5p_1	AT5G42020.2	4.5	-1	1	21	689	709	UCAUUGAGCGCAGCGUUGAUG	UGUUAUUGCUGGGCUCAAUGU	Translation	| Symbols: BIP | Heat shock protein 70 (Hsp 70) family protein | chr5:16807483-16810587 REVERSE LENGTH=2163	1
mol-miR397b-5p_1	AT2G03270.1	4.5	-1	1	21	477	497	UCAUUGAGCGCAGCGUUGAUG	GAUUACUGUUGUGUUUGAUGA	Cleavage	| Symbols: | DNA-binding protein, putative | chr2:993756-996128 FORWARD LENGTH=2196	1
mol-miR397b-5p_1	AT5G42020.1	4.5	-1	1	21	748	768	UCAUUGAGCGCAGCGUUGAUG	UGUUAUUGCUGGGCUCAAUGU	Translation	| Symbols: BIP, BIP2 | Heat shock protein 70 (Hsp 70) family protein | chr5:16807483-16810646 REVERSE LENGTH=2387	1
mol-miR397b-5p_1	AT5G46410.1	4.5	-1	1	21	753	773	UCAUUGAGCGCAGCGUUGAUG	AAACAACGAUGCGUUCACUGA	Cleavage	| Symbols: SSP4 | SCP1-like small phosphatase 4 | chr5:18825103-18829221 FORWARD LENGTH=2551	1
mol-miR397b-5p_1	AT5G46410.2	4.5	-1	1	21	762	782	UCAUUGAGCGCAGCGUUGAUG	AAACAACGAUGCGUUCACUGA	Cleavage	| Symbols: SSP4 | SCP1-like small phosphatase 4 | chr5:18825103-18829221 FORWARD LENGTH=2560	1
mol-miR397b_2	AT4G33230.1	4.5	-1	1	21	927	947	UCAUUGAGUGCAUCGUUGAUG	CAUCAACGCUGCACUUAAAGC	Cleavage	| Symbols: | Plant invertase/pectin methylesterase inhibitor superfamily | chr4:16026591-16028754 REVERSE LENGTH=1830	1
mol-miR397b_2	AT5G16100.1	4.5	-1	1	21	60	80	UCAUUGAGUGCAUCGUUGAUG	CAUUAAUGAUCCAUUUGAUGG	Translation	| Symbols: | unknown protein; Has 30201 Blast hits to 17322 proteins in 780 species: Archae - 12; Bacteria - 1396; Metazoa - 17338; Fungi - 3422; Plants - 5037; Viruses - 0; Other Eukaryotes - 2996 (source: NCBI BLink). | chr5:5258551-5259719 REVERSE LENGTH=1074	1
mol-miR397b_2	AT1G33990.1	4.5	-1	1	21	1123	1143	UCAUUGAGUGCAUCGUUGAUG	CAUUGGCGAUGAUCUCAAUGA	Translation	| Symbols: ATMES14, MES14 | methyl esterase 14 | chr1:12355568-12358031 FORWARD LENGTH=1525	1
mol-miR397b_2	AT1G62910.1	4.5	-1	1	21	822	842	UCAUUGAGUGCAUCGUUGAUG	UAUGGAUGAUGCACUCAAUCU	Cleavage	| Symbols: | Pentatricopeptide repeat (PPR) superfamily protein | chr1:23299057-23300958 FORWARD LENGTH=1902	1
mol-miR397b_2	AT3G18220.1	4.5	-1	1	21	278	298	UCAUUGAGUGCAUCGUUGAUG	CAUCGACAUUGUACUCAAUGU	Cleavage	| Symbols: | Phosphatidic acid phosphatase (PAP2) family protein | chr3:6247914-6249960 FORWARD LENGTH=1264	1
mol-miR397b_2	AT2G29165.1	4.5	-1	1	21	1118	1138	UCAUUGAGUGCAUCGUUGAUG	CAUCAAAGAUGUACUUUAUGU	Cleavage	| Symbols: | transposable element gene | chr2:12539812-12541464 REVERSE LENGTH=1653	1
mol-miR397b_2	AT5G26618.1	4.5	-1	1	21	1134	1154	UCAUUGAGUGCAUCGUUGAUG	CAUCAAAGAUGUACUUUAUGU	Cleavage	| Symbols: | transposable element gene | chr5:9272491-9274179 REVERSE LENGTH=1689	1
mol-miR397b_2	AT1G46120.1	4.5	-1	1	21	1728	1748	UCAUUGAGUGCAUCGUUGAUG	CAUCAAAGAUGUACUUUAUGU	Cleavage	| Symbols: | transposable element gene | chr1:17203685-17207422 FORWARD LENGTH=3738	1
mol-miR397b_2	AT3G58090.1	4.5	-1	1	21	152	172	UCAUUGAGUGCAUCGUUGAUG	UAUCAAUGGUGUGCCUGAUGA	Cleavage	| Symbols: | Disease resistance-responsive (dirigent-like protein) family protein | chr3:21512319-21514281 REVERSE LENGTH=1044	1
mol-miR397b_2	AT3G29775.1	4.5	-1	1	21	1134	1154	UCAUUGAGUGCAUCGUUGAUG	CAUCAAAGAUGUACUUUAUGU	Cleavage	| Symbols: | transposable element gene | chr3:11665356-11669402 FORWARD LENGTH=4047	1
mol-miR397b_2	AT4G22060.1	4.5	-1	1	21	783	803	UCAUUGAGUGCAUCGUUGAUG	CGUUGAUGAUGUGUUGAAUGA	Cleavage	| Symbols: | F-box family protein with a domain of unknown function (DUF295) | chr4:11687620-11689021 FORWARD LENGTH=1402	1
mol-miR397b_2	AT3G29739.1	4.5	-1	1	21	952	972	UCAUUGAGUGCAUCGUUGAUG	CAUGGGUGAUGCACUUAAUAA	Cleavage	| Symbols: | transposable element gene | chr3:11575683-11577116 FORWARD LENGTH=1434	1
mol-miR397b_2	AT4G09400.1	4.5	-1	1	21	1103	1123	UCAUUGAGUGCAUCGUUGAUG	CAUCGCCGGAGCAUUCAGUGA	Cleavage	| Symbols: | transposable element gene | chr4:5953226-5958057 REVERSE LENGTH=1542	1
mol-miR397b_2	AT5G36905.1	4.5	-1	1	21	140	160	UCAUUGAGUGCAUCGUUGAUG	CAUUACCGGUGCAUACGAUGA	Cleavage	| Symbols: | transposable element gene | chr5:14557798-14560184 FORWARD LENGTH=1902	1
mol-miR397b_2	AT1G61890.1	4.5	-1	1	21	1242	1262	UCAUUGAGUGCAUCGUUGAUG	CAUCAGCUAUGCGUUUACUGA	Cleavage	| Symbols: | MATE efflux family protein | chr1:22867770-22871280 REVERSE LENGTH=1956	1
mol-miR397b_2	AT1G08410.1	4.5	-1	1	21	1660	1680	UCAUUGAGUGCAUCGUUGAUG	UAUUGAUGAUGUGCUAGAUGA	Cleavage	| Symbols: | P-loop containing nucleoside triphosphate hydrolases superfamily protein | chr1:2646189-2649379 FORWARD LENGTH=2161	1
mol-miR397b_2	AT2G21310.1	4.5	-1	1	21	2450	2470	UCAUUGAGUGCAUCGUUGAUG	CAUCAGAGAUGCAAUCACUGA	Cleavage	| Symbols: | transposable element gene | chr2:9122622-9125212 FORWARD LENGTH=2591	1
mol-miR397b_2	AT5G43230.1	4.5	-1	1	21	2634	2654	UCAUUGAGUGCAUCGUUGAUG	CAGCGACGAUGAGCUUGAUGA	Translation	| Symbols: | unknown protein; BEST Arabidopsis thaliana protein match is: unknown protein (TAIR:AT3G01810.3); Has 30201 Blast hits to 17322 proteins in 780 species: Archae - 12; Bacteria - 1396; Metazoa - 17338; Fungi - 3422; Plants - 5037; Viruses - 0; Other Eukaryotes - 2996 (source: NCBI BLink). | chr5:17348876-17352747 FORWARD LENGTH=2796	1
mol-miR397b_2	AT4G19710.1	4.5	-1	1	21	392	412	UCAUUGAGUGCAUCGUUGAUG	UAUCGACGGUGAAUUUAGUGG	Translation	| Symbols: AK-HSDH II, AK-HSDH | aspartate kinase-homoserine dehydrogenase ii | chr4:10724855-10729665 FORWARD LENGTH=3144	1
mol-miR397b_2	AT4G19710.2	4.5	-1	1	21	392	412	UCAUUGAGUGCAUCGUUGAUG	UAUCGACGGUGAAUUUAGUGG	Translation	| Symbols: AK-HSDH II, AK-HSDH | aspartate kinase-homoserine dehydrogenase ii | chr4:10724855-10729768 FORWARD LENGTH=3160	1
mol-miR397b_2	AT5G42490.1	4.5	-1	1	21	2912	2932	UCAUUGAGUGCAUCGUUGAUG	CAUCAAGGAUGCAAACAGUGA	Cleavage	| Symbols: | ATP binding microtubule motor family protein | chr5:16988609-16992622 REVERSE LENGTH=3264	1
mol-miR397b_2	AT4G16900.1	4.5	-1	1	21	1311	1331	UCAUUGAGUGCAUCGUUGAUG	CGUCAACGAUUUACUUGAAGA	Translation	| Symbols: | Disease resistance protein (TIR-NBS-LRR class) family | chr4:9511859-9516541 REVERSE LENGTH=3517	1
mol-miR397b_2	AT2G10690.1	4.5	-1	1	21	710	730	UCAUUGAGUGCAUCGUUGAUG	UAUUAAUGAUGGACUAAGUGA	Translation	| Symbols: | transposable element gene | chr2:4204731-4208510 REVERSE LENGTH=3780	1
mol-miR397b_2	AT2G05080.1	4.5	-1	1	21	2583	2603	UCAUUGAGUGCAUCGUUGAUG	CAUUAUUGGUGCAGUUAAUGA	Cleavage	| Symbols: | transposable element gene | chr2:1805751-1809975 REVERSE LENGTH=3717	1
mol-miR397b_2	AT4G08109.1	4.5	-1	1	21	2348	2368	UCAUUGAGUGCAUCGUUGAUG	UAUUAAUGAUGGACUAAGUGA	Translation	| Symbols: | transposable element gene | chr4:5049024-5054252 REVERSE LENGTH=5229	1
mol-miR397b_2	AT5G32345.1	4.5	-1	1	21	6819	6839	UCAUUGAGUGCAUCGUUGAUG	UAUUAAUGAUGGACUAAGUGA	Translation	| Symbols: | transposable element gene | chr5:11977548-11987264 FORWARD LENGTH=9717	1
mol-miR397b_2	AT1G63080.1	4.5	-1	1	21	853	873	UCAUUGAGUGCAUCGUUGAUG	UGUGGAUGAUGCACUCAAUCU	Cleavage	| Symbols: | Pentatricopeptide repeat (PPR) superfamily protein | chr1:23387631-23390816 REVERSE LENGTH=3186	1
mol-miR397b_2	AT1G66670.1	4.5	-1	1	21	809	829	UCAUUGAGUGCAUCGUUGAUG	GAUCGACGCUGUAAUCGAUGA	Cleavage	| Symbols: CLPP3, NCLPP3 | CLP protease proteolytic subunit 3 | chr1:24863785-24865702 REVERSE LENGTH=1196	1
mol-miR397b_2	AT3G11130.1	4.5	-1	1	21	4537	4557	UCAUUGAGUGCAUCGUUGAUG	AAUCAACGAUCUUCUCAAUGU	Translation	| Symbols: | Clathrin, heavy chain | chr3:3482149-3491908 REVERSE LENGTH=5785	1
mol-miR397b_2	AT1G29710.1	4.5	-1	1	21	507	527	UCAUUGAGUGCAUCGUUGAUG	UGUUGAUGAUGCGCUCAAGGU	Cleavage	| Symbols: | Tetratricopeptide repeat (TPR)-like superfamily protein | chr1:10387673-10389100 FORWARD LENGTH=1428	1
mol-miR397b_2	AT5G64020.1	4.5	-1	1	20	1	20	UCAUUGAGUGCAUCGUUGAU	AUCAACGUUGAAUUUGAUGA	Translation	| Symbols: TBL14 | TRICHOME BIREFRINGENCE-LIKE 14 | chr5:25620308-25622573 REVERSE LENGTH=1683	1
mol-miR397b_2	AT5G24120.1	4.5	-1	1	21	1451	1471	UCAUUGAGUGCAUCGUUGAUG	UCUCGACGAUGUGCUCGAUUC	Cleavage	| Symbols: SIGE, SIG5, ATSIG5 | sigma factor E | chr5:8157551-8160229 REVERSE LENGTH=1904	1
mol-miR397b_2	AT1G31800.1	4.5	-1	1	21	986	1006	UCAUUGAGUGCAUCGUUGAUG	AAUCAAUGACACACUUGAUGA	Translation	| Symbols: CYP97A3, LUT5 | cytochrome P450, family 97, subfamily A, polypeptide 3 | chr1:11396402-11399714 FORWARD LENGTH=2070	1
mol-miR397b_2	AT3G32090.1	4.5	-1	1	21	467	487	UCAUUGAGUGCAUCGUUGAUG	CGUUAAUAGUAUACUCAAUGA	Translation	| Symbols: | WRKY family transcription factor | chr3:13078956-13079921 FORWARD LENGTH=549	1
mol-miR397b_2	AT1G73670.1	4.5	-1	1	21	522	542	UCAUUGAGUGCAUCGUUGAUG	GAUUAACGAUGUGUUUGAUCA	Cleavage	| Symbols: ATMPK15, MPK15 | MAP kinase 15 | chr1:27700050-27703440 FORWARD LENGTH=2165	1
mol-miR397b_2	AT5G11210.1	4.5	-1	1	21	1989	2009	UCAUUGAGUGCAUCGUUGAUG	GAUUGAUGCUGCGUUCGAUGA	Cleavage	| Symbols: ATGLR2.5, GLR2.5 | glutamate receptor 2.5 | chr5:3571214-3574537 REVERSE LENGTH=2490	1
mol-miR397b_2	AT4G12460.1	4.5	-1	1	21	116	136	UCAUUGAGUGCAUCGUUGAUG	AAUCAGCGAUGCCUUUAACGA	Cleavage	| Symbols: ORP2B | OSBP(oxysterol binding protein)-related protein 2B | chr4:7391277-7396509 FORWARD LENGTH=2658	1
mol-miR397b_2	AT4G28750.1	4.5	-1	1	21	463	483	UCAUUGAGUGCAUCGUUGAUG	CAACAACUAUGCAUUGGAUGA	Cleavage	| Symbols: PSAE-1 | Photosystem I reaction centre subunit IV / PsaE protein | chr4:14202758-14203961 REVERSE LENGTH=698	1
mol-miR397b_2	AT1G37801.1	4.5	-1	1	21	276	296	UCAUUGAGUGCAUCGUUGAUG	GGUGAACGAUGCAUUUAAUUU	Cleavage	| Symbols: | transposable element gene | chr1:14262831-14263586 FORWARD LENGTH=756	1
mol-miR397b_2	AT3G62040.1	4.5	-1	1	21	287	307	UCAUUGAGUGCAUCGUUGAUG	CGACAACGAUGAAUUCCAUGA	Translation	| Symbols: | Haloacid dehalogenase-like hydrolase (HAD) superfamily protein | chr3:22975276-22976583 REVERSE LENGTH=867	1
mol-miR397b_2	AT5G42400.1	4.5	-1	1	21	1998	2018	UCAUUGAGUGCAUCGUUGAUG	UGUUAAUGAUGAACUUGAUGC	Translation	| Symbols: ATXR7, SDG25 | SET domain protein 25 | chr5:16954469-16960671 REVERSE LENGTH=4272	1
mol-miR397b_2	AT1G49010.1	4.5	-1	1	21	998	1018	UCAUUGAGUGCAUCGUUGAUG	CGUCGACAAUGCACUGACUGA	Cleavage	| Symbols: | Duplicated homeodomain-like superfamily protein | chr1:18132645-18133925 FORWARD LENGTH=1161	1
mol-miR397b_2	AT5G47020.1	4.5	-1	1	21	4071	4091	UCAUUGAGUGCAUCGUUGAUG	GAUCAAUGGUGGAAUCAAUGG	Translation	| Symbols: | unknown protein; FUNCTIONS IN: molecular_function unknown; INVOLVED IN: biological_process unknown; LOCATED IN: endomembrane system; EXPRESSED IN: 23 plant structures; EXPRESSED DURING: 13 growth stages; BEST Arabidopsis thaliana protein match is: unknown protein (TAIR:AT5G11700.2); Has 1807 Blast hits to 1807 proteins in 277 species: Archae - 0; Bacteria - 0; Metazoa - 736; Fungi - …	1
mol-miR397b_2	AT5G28830.1	4.5	-1	1	21	283	303	UCAUUGAGUGCAUCGUUGAUG	CGUCGCCGAUGCUCUCAAAGA	Cleavage	| Symbols: | calcium-binding EF hand family protein | chr5:10856791-10858668 FORWARD LENGTH=1259	1
mol-miR397b_2	AT4G19520.1	4.5	-1	1	21	1194	1214	UCAUUGAGUGCAUCGUUGAUG	CAGCUAUGAUGCACUUAGUGU	Cleavage	| Symbols: | disease resistance protein (TIR-NBS-LRR class) family | chr4:10639269-10647079 REVERSE LENGTH=5463	1
mol-miR397b_2	AT4G11300.1	4.5	-1	1	21	773	793	UCAUUGAGUGCAUCGUUGAUG	CGUCGCCGAUGUAUAUAAUGA	Cleavage	| Symbols: | Protein of unknown function (DUF793) | chr4:6872151-6873541 REVERSE LENGTH=1391	1
mol-miR397b_2	AT1G22980.1	4.5	-1	1	21	704	724	UCAUUGAGUGCAUCGUUGAUG	CAUGAAGGAUGUUCUUAAUGA	Cleavage	| Symbols: | unknown protein; BEST Arabidopsis thaliana protein match is: unknown protein (TAIR:AT1G22970.1); Has 52 Blast hits to 50 proteins in 17 species: Archae - 0; Bacteria - 0; Metazoa - 8; Fungi - 0; Plants - 44; Viruses - 0; Other Eukaryotes - 0 (source: NCBI BLink). | chr1:8132444-8134350 REVERSE LENGTH=1470	1
mol-miR397b_2	AT2G22500.1	4.5	-1	1	21	620	640	UCAUUGAGUGCAUCGUUGAUG	CAAAAACGAUGCCUUUAAUGA	Cleavage	| Symbols: UCP5, ATPUMP5, DIC1 | uncoupling protein 5 | chr2:9563224-9564751 REVERSE LENGTH=1528	1
mol-miR397b_2	AT3G13270.1	4.5	-1	1	21	489	509	UCAUUGAGUGCAUCGUUGAUG	UAUCAGAGAUGCAUCUGAUGA	Cleavage	| Symbols: | transposable element gene | chr3:4285851-4288332 REVERSE LENGTH=1713	2
mol-miR397b_2	AT3G30765.1	4.5	-1	1	21	393	413	UCAUUGAGUGCAUCGUUGAUG	GGUAAACGAUGCAUUUAAUUU	Cleavage	| Symbols: | transposable element gene | chr3:12438212-12440001 FORWARD LENGTH=1790	1
mol-miR397b_2	AT2G02680.1	4.5	-1	1	21	747	767	UCAUUGAGUGCAUCGUUGAUG	UAUUUGUGGUGUACUUGAUGA	Cleavage	| Symbols: | Cysteine/Histidine-rich C1 domain family protein | chr2:745775-748573 FORWARD LENGTH=1950	1
mol-miR408-3p_1	AT4G10780.1	4.5	-1	1	20	1077	1097	UGCACUG-CCUCUUCCCUGCC	GGCAGGCAAGAGGGCGGUGCA	Cleavage	| Symbols: | LRR and NB-ARC domains-containing disease resistance protein | chr4:6634779-6637457 REVERSE LENGTH=2679	1
mol-miR408-3p_1	AT1G53200.2	4.5	-1	1	20	938	957	UGCACUGCCUCUUCCCUGCC	GGCAGGGAUGAGUCGGUGUG	Cleavage	| Symbols: | unknown protein; Has 35333 Blast hits to 34131 proteins in 2444 species: Archae - 798; Bacteria - 22429; Metazoa - 974; Fungi - 991; Plants - 531; Viruses - 0; Other Eukaryotes - 9610 (source: NCBI BLink). | chr1:19840376-19843403 REVERSE LENGTH=2169	1
mol-miR408-3p_1	AT1G53200.1	4.5	-1	1	20	955	974	UGCACUGCCUCUUCCCUGCC	GGCAGGGAUGAGUCGGUGUG	Cleavage	| Symbols: | unknown protein; Has 21 Blast hits to 21 proteins in 9 species: Archae - 0; Bacteria - 2; Metazoa - 0; Fungi - 0; Plants - 19; Viruses - 0; Other Eukaryotes - 0 (source: NCBI BLink). | chr1:19840376-19843403 REVERSE LENGTH=2186	1
mol-miR408-3p_1	AT3G42305.1	4.5	-1	1	20	1718	1736	UGCACUGCCUCUUCCCUGCC	GGCAGG-AAGAGGCAGUGGG	Cleavage	| Symbols: | transposable element gene | chr3:14456327-14459109 REVERSE LENGTH=2783	1
mol-miR408-3p_1	AT5G33234.1	4.5	-1	1	20	2776	2794	UGCACUGCCUCUUCCCUGCC	GGCAGG-AAGAGGCAGUGGG	Cleavage	| Symbols: | transposable element gene | chr5:12483583-12487437 FORWARD LENGTH=3855	1
mol-miR408-3p_1	AT4G04953.1	4.5	-1	1	20	29	48	UGCACUGCCUCUUCCCUGCC	GAAAGGGAAGACGCAGUGUG	Cleavage	| Symbols: | unknown protein; Has 30201 Blast hits to 17322 proteins in 780 species: Archae - 12; Bacteria - 1396; Metazoa - 17338; Fungi - 3422; Plants - 5037; Viruses - 0; Other Eukaryotes - 2996 (source: NCBI BLink). | chr4:2521330-2521530 REVERSE LENGTH=201	1
mol-miR408-3p_1	AT1G68200.2	4.5	-1	1	20	497	516	UGCACUGCCUCUUCCCUGCC	GUCAGGGAGGUGGUGGUGCG	Translation	| Symbols: | Zinc finger C-x8-C-x5-C-x3-H type family protein | chr1:25562118-25563948 FORWARD LENGTH=924	1
mol-miR408-3p_1	AT1G68200.1	4.5	-1	1	20	497	516	UGCACUGCCUCUUCCCUGCC	GUCAGGGAGGUGGUGGUGCG	Translation	| Symbols: | Zinc finger C-x8-C-x5-C-x3-H type family protein | chr1:25562118-25563948 FORWARD LENGTH=927	1
mol-miR408-3p_1	AT3G55640.1	4.5	-1	1	20	1023	1042	UGCACUGCCUCUUCCCUGCC	GGCGGGCGAGCGGUAGUGUA	Translation	| Symbols: | Mitochondrial substrate carrier family protein | chr3:20639833-20642659 FORWARD LENGTH=1462	1
mol-miR408-3p_1	AT1G69020.1	4.5	-1	1	20	1661	1680	UGCACUGCCUCUUCCCUGCC	UGAGGGGAGGAGGCAGUGGG	Cleavage	| Symbols: | Prolyl oligopeptidase family protein | chr1:25943886-25947197 REVERSE LENGTH=2337	1
mol-miR408-3p_1	AT1G28320.1	4.5	-1	1	20	1334	1353	UGCACUGCCUCUUCCCUGCC	GGUAUGGAAAAGGUGGUGUA	Translation	| Symbols: DEG15 | protease-related | chr1:9920507-9924488 REVERSE LENGTH=2437	1
mol-miR408-3p_1	AT4G02020.1	4.5	-1	1	20	694	713	UGCACUGCCUCUUCCCUGCC	GGCAUGGGUGAGGAAGUGCA	Cleavage	| Symbols: EZA1, SWN, SDG10 | SET domain-containing protein | chr4:886600-891955 FORWARD LENGTH=2876	1
mol-miR408-3p_1	AT4G38600.2	4.5	-1	1	20	1890	1909	UGCACUGCCUCUUCCCUGCC	GUGAGGGAAGGGGUAGUCCA	Cleavage	| Symbols: KAK, UPL3 | HEAT repeat ;HECT-domain (ubiquitin-transferase) | chr4:18041031-18049252 REVERSE LENGTH=5954	1
mol-miR408-3p_1	AT4G38600.1	4.5	-1	1	20	1930	1949	UGCACUGCCUCUUCCCUGCC	GUGAGGGAAGGGGUAGUCCA	Cleavage	| Symbols: KAK, UPL3 | HEAT repeat ;HECT-domain (ubiquitin-transferase) | chr4:18041031-18049292 REVERSE LENGTH=6139	1
mol-miR408-3p_1	AT4G16400.1	4.5	-1	1	20	126	145	UGCACUGCCUCUUCCCUGCC	AACAGGGACAAGGCGGUGCA	Translation	| Symbols: | unknown protein; BEST Arabidopsis thaliana protein match is: unknown protein (TAIR:AT3G13175.1); Has 30201 Blast hits to 17322 proteins in 780 species: Archae - 12; Bacteria - 1396; Metazoa - 17338; Fungi - 3422; Plants - 5037; Viruses - 0; Other Eukaryotes - 2996 (source: NCBI BLink). | chr4:9260564-9262670 FORWARD LENGTH=1225	1
mol-miR408-3p_1	AT2G34540.2	4.5	-1	1	20	606	625	UGCACUGCCUCUUCCCUGCC	AAAUGUGAAGAGGCGGUGCA	Cleavage	| Symbols: | unknown protein; BEST Arabidopsis thaliana protein match is: unknown protein (TAIR:AT2G34530.1); Has 35333 Blast hits to 34131 proteins in 2444 species: Archae - 798; Bacteria - 22429; Metazoa - 974; Fungi - 991; Plants - 531; Viruses - 0; Other Eukaryotes - 9610 (source: NCBI BLink). | chr2:14550658-14552229 FORWARD LENGTH=1100	1
mol-miR408-3p_1	AT2G34540.1	4.5	-1	1	20	607	626	UGCACUGCCUCUUCCCUGCC	AAAUGUGAAGAGGCGGUGCA	Cleavage	| Symbols: | unknown protein; Has 19 Blast hits to 19 proteins in 5 species: Archae - 0; Bacteria - 0; Metazoa - 0; Fungi - 0; Plants - 19; Viruses - 0; Other Eukaryotes - 0 (source: NCBI BLink). | chr2:14550657-14552230 FORWARD LENGTH=1216	1
mol-miR408-3p_1	AT1G27660.1	4.5	-1	1	20	1426	1445	UGCACUGCCUCUUCCCUGCC	GGGAUGGAGGAGGCGGUGUU	Cleavage	| Symbols: | basic helix-loop-helix (bHLH) DNA-binding superfamily protein | chr1:9621570-9626004 FORWARD LENGTH=1831	1
mol-miR408-3p_1	AT5G63770.2	4.5	-1	1	20	1334	1353	UGCACUGCCUCUUCCCUGCC	AGUGGGGAAGAGGUAUUUCA	Cleavage	| Symbols: ATDGK2, DGK2 | diacylglycerol kinase 2 | chr5:25518641-25523621 FORWARD LENGTH=3374	1
mol-miR408-3p_1	AT5G63770.1	4.5	-1	1	20	1540	1559	UGCACUGCCUCUUCCCUGCC	AGUGGGGAAGAGGUAUUUCA	Cleavage	| Symbols: ATDGK2, DGK2 | diacylglycerol kinase 2 | chr5:25518641-25523621 FORWARD LENGTH=3580	1
mol-miR408-3p_1	AT5G15280.1	4.5	-1	1	20	2804	2822	UGCACUGCCUCUUCCCUGCC	UGCAGGGAAGAGG-AGUGUU	Cleavage	| Symbols: | Pentatricopeptide repeat (PPR) superfamily protein | chr5:4962293-4966141 FORWARD LENGTH=3849	1
mol-miR408-3p_1	AT1G72230.1	4.5	-1	1	20	813	832	UGCACUGCCUCUUCCCUGCC	ACCAGGCUAGAGGCAGUGCU	Cleavage	| Symbols: | Cupredoxin superfamily protein | chr1:27188066-27189244 FORWARD LENGTH=918	1
mol-miR408-3p_1	AT1G12880.1	4.5	-1	1	20	813	833	UGCACUGCCUCUUCC-CUGCC	AACAGAGGAAGAGACAGUGCA	Cleavage	| Symbols: atnudt12, NUDT12 | nudix hydrolase homolog 12 | chr1:4389751-4391151 FORWARD LENGTH=1002	1
mol-miR408-3p_1	AT4G34230.1	4.5	-1	1	20	702	721	UGCACUGCCUCUUCCCUGCC	AAGAGAGAAGAGGCAUUGCA	Cleavage	| Symbols: CAD5, ATCAD5, CAD-5 | cinnamyl alcohol dehydrogenase 5 | chr4:16386727-16388722 REVERSE LENGTH=1301	1
mol-miR408-3p_1	AT4G34230.2	4.5	-1	1	20	699	718	UGCACUGCCUCUUCCCUGCC	AAGAGAGAAGAGGCAUUGCA	Cleavage	| Symbols: CAD5, CAD-5 | cinnamyl alcohol dehydrogenase 5 | chr4:16386719-16388719 REVERSE LENGTH=1306	1
mol-miR408-3p_1	AT3G02200.1	4.5	-1	1	20	745	764	UGCACUGCCUCUUCCCUGCC	GCCAAGGAGGAGGCUGUGCG	Cleavage	| Symbols: | Proteasome component (PCI) domain protein | chr3:406602-409163 FORWARD LENGTH=1592	1
mol-miR408-3p_1	AT3G02200.2	4.5	-1	1	20	753	772	UGCACUGCCUCUUCCCUGCC	GCCAAGGAGGAGGCUGUGCG	Cleavage	| Symbols: | Proteasome component (PCI) domain protein | chr3:406594-409163 FORWARD LENGTH=1596	1
mol-miR408-3p_1	AT5G49945.1	4.5	-1	1	20	1292	1311	UGCACUGCCUCUUCCCUGCC	GCGAGGCAAGAGGCAUUGCA	Cleavage	| Symbols: | Protein of unknown function (DUF1682) | chr5:20317405-20319830 FORWARD LENGTH=1854	1
mol-miR408-3p_1	AT3G45810.1	4.5	-1	1	20	2267	2286	UGCACUGCCUCUUCCCUGCC	UAAAUGGAGGAGGUAGUGUA	Cleavage	| Symbols: | ferric reductase-like transmembrane component family protein | chr3:16832883-16837569 REVERSE LENGTH=2739	2
mol-miR408-3p_1	AT3G45810.1	4.5	-1	1	20	2285	2304	UGCACUGCCUCUUCCCUGCC	UAAAUGGAGGAGGUAGUGUA	Cleavage	| Symbols: | ferric reductase-like transmembrane component family protein | chr3:16832883-16837569 REVERSE LENGTH=2739	2
mol-miR408-3p_1	AT5G60290.1	4.5	-1	1	20	382	401	UGCACUGCCUCUUCCCUGCC	UCCAUGGAAGAAGUGGUGCA	Cleavage	| Symbols: | unknown protein; Has 1807 Blast hits to 1807 proteins in 277 species: Archae - 0; Bacteria - 0; Metazoa - 736; Fungi - 347; Plants - 385; Viruses - 0; Other Eukaryotes - 339 (source: NCBI BLink). | chr5:24262864-24263843 FORWARD LENGTH=462	1
mol-miR408-3p_1	AT3G07720.1	4.5	-1	1	20	591	611	UGCACUGCCUCUUCC-CUGCC	UGUAGAGGAAGAGGCGGUCCA	Cleavage	| Symbols: | Galactose oxidase/kelch repeat superfamily protein | chr3:2465365-2467233 FORWARD LENGTH=1264	1
mol-miR408-3p_1	AT3G10340.1	4.5	-1	1	20	371	390	UGCACUGCCUCUUCCCUGCC	UAUAGGAAAGAGGCGGUGAA	Cleavage	| Symbols: PAL4 | phenylalanine ammonia-lyase 4 | chr3:3204013-3208022 FORWARD LENGTH=2584	1
mol-miR408-3p_1	AT5G56890.1	4.5	-1	1	20	3077	3096	UGCACUGCCUCUUCCCUGCC	UUCAUGGGAGAAGUAGUGCA	Cleavage	| Symbols: | Protein kinase superfamily protein | chr5:23010523-23015671 REVERSE LENGTH=3732	1
mol-miR408-3p_1	AT2G05980.1	4.5	-1	1	20	1738	1757	UGCACUGCCUCUUCCCUGCC	AUCAAGGAGGAAGCAGUGCG	Cleavage	| Symbols: | transposable element gene | chr2:2313803-2317933 REVERSE LENGTH=4131	1
mol-miR408-3p_1	AT3G20180.1	4.5	-1	1	20	34	53	UGCACUGCCUCUUCCCUGCC	UGCAGGAAGAAGGCAAUGCA	Translation	| Symbols: | Copper transport protein family | chr3:7043385-7043841 REVERSE LENGTH=357	1
mol-miR408-3p_1	AT1G49110.1	4.5	-1	1	20	395	414	UGCACUGCCUCUUCCCUGCC	UGUAGGAAAGAGGGAGUGAA	Cleavage	| Symbols: | unknown protein; Has 5 Blast hits to 5 proteins in 2 species: Archae - 0; Bacteria - 0; Metazoa - 0; Fungi - 0; Plants - 5; Viruses - 0; Other Eukaryotes - 0 (source: NCBI BLink). | chr1:18171595-18172450 FORWARD LENGTH=856	1
mol-miR408_2	AT5G21930.1	4.5	-1	1	21	2143	2163	CUGCACUGCCUCUUCCCUGGC	GACAGGGAAGGGGCAGUGGCA	Cleavage	| Symbols: PAA2, HMA8, ATHMA8 | P-type ATPase of Arabidopsis 2 | chr5:7243129-7248895 FORWARD LENGTH=2826	1
mol-miR408_2	AT5G21930.3	4.5	-1	1	21	2201	2221	CUGCACUGCCUCUUCCCUGGC	GACAGGGAAGGGGCAGUGGCA	Cleavage	| Symbols: PAA2 | P-type ATPase of Arabidopsis 2 | chr5:7243002-7248891 FORWARD LENGTH=2880	1
mol-miR408_2	AT5G21930.2	4.5	-1	1	21	2234	2254	CUGCACUGCCUCUUCCCUGGC	GACAGGGAAGGGGCAGUGGCA	Cleavage	| Symbols: PAA2, HMA8 | P-type ATPase of Arabidopsis 2 | chr5:7243038-7249170 FORWARD LENGTH=3041	1
mol-miR408_2	AT3G02200.1	4.5	-1	1	21	745	765	CUGCACUGCCUCUUCCCUGGC	GCCAAGGAGGAGGCUGUGCGU	Cleavage	| Symbols: | Proteasome component (PCI) domain protein | chr3:406602-409163 FORWARD LENGTH=1592	1
mol-miR408_2	AT3G02200.2	4.5	-1	1	21	753	773	CUGCACUGCCUCUUCCCUGGC	GCCAAGGAGGAGGCUGUGCGU	Cleavage	| Symbols: | Proteasome component (PCI) domain protein | chr3:406594-409163 FORWARD LENGTH=1596	1
mol-miR408_2	AT4G30460.1	4.5	-1	1	21	409	429	CUGCACUGCCUCUUCCCUGGC	GCCGUGGAAGAGGAAGUGGAG	Cleavage	| Symbols: | glycine-rich protein | chr4:14888980-14889802 REVERSE LENGTH=823	1
mol-miR408_2	AT5G32082.1	4.5	-1	1	21	144	164	CUGCACUGCCUCUUCCCUGGC	GCCAGCGAAGAGGCGGAGGAG	Cleavage	| Symbols: | transposable element gene | chr5:11484471-11485445 FORWARD LENGTH=975	1
mol-miR408_2	AT4G15490.1	4.5	-1	1	21	1521	1541	CUGCACUGCCUCUUCCCUGGC	GUUGGGGAAAAGGCGGUGGAG	Cleavage	| Symbols: UGT84A3 | UDP-Glycosyltransferase superfamily protein | chr4:8852698-8854545 REVERSE LENGTH=1848	1
mol-miR408_2	AT4G32220.1	4.5	-1	1	21	1246	1266	CUGCACUGCCUCUUCCCUGGC	GCACGGGAAGAGGGAGUGCAA	Cleavage	| Symbols: | transposable element gene | chr4:15563308-15565000 REVERSE LENGTH=1693	1
mol-miR408_2	AT5G25754.1	4.5	-1	1	21	143	163	CUGCACUGCCUCUUCCCUGGC	UCCAGGGGAGAGGGAGAGUGG	Cleavage	| Symbols: | RNA polymerase I-associated factor PAF67 | chr5:8953451-8955790 FORWARD LENGTH=1937	1
mol-miR408_2	AT4G38600.2	4.5	-1	1	21	1890	1910	CUGCACUGCCUCUUCCCUGGC	GUGAGGGAAGGGGUAGUCCAU	Cleavage	| Symbols: KAK, UPL3 | HEAT repeat ;HECT-domain (ubiquitin-transferase) | chr4:18041031-18049252 REVERSE LENGTH=5954	1
mol-miR408_2	AT4G38600.1	4.5	-1	1	21	1930	1950	CUGCACUGCCUCUUCCCUGGC	GUGAGGGAAGGGGUAGUCCAU	Cleavage	| Symbols: KAK, UPL3 | HEAT repeat ;HECT-domain (ubiquitin-transferase) | chr4:18041031-18049292 REVERSE LENGTH=6139	1
mol-miR408_2	AT2G32620.1	4.5	-1	1	21	2096	2116	CUGCACUGCCUCUUCCCUGGC	GUCAUGGAGGAGGUGGUUCGG	Cleavage	| Symbols: ATCSLB02, CSLB02, ATCSLB2 | cellulose synthase-like B | chr2:13840744-13844324 FORWARD LENGTH=2274	1
mol-miR408_2	AT5G57710.1	4.5	-1	1	21	2743	2763	CUGCACUGCCUCUUCCCUGGC	GUCGAGGAAGAGGCACUUCAG	Cleavage	| Symbols: | Double Clp-N motif-containing P-loop nucleoside triphosphate hydrolases superfamily protein | chr5:23384794-23388353 FORWARD LENGTH=3274	1
mol-miR408_2	AT4G31160.1	4.5	-1	1	21	582	602	CUGCACUGCCUCUUCCCUGGC	GUUAUGGAAGAGGCAGUCAAG	Cleavage	| Symbols: DCAF1 | DDB1-CUL4 associated factor 1 | chr4:15145853-15153075 FORWARD LENGTH=5871	1
mol-miR408_2	AT5G60290.1	4.5	-1	1	21	382	402	CUGCACUGCCUCUUCCCUGGC	UCCAUGGAAGAAGUGGUGCAA	Translation	| Symbols: | unknown protein; Has 1807 Blast hits to 1807 proteins in 277 species: Archae - 0; Bacteria - 0; Metazoa - 736; Fungi - 347; Plants - 385; Viruses - 0; Other Eukaryotes - 339 (source: NCBI BLink). | chr5:24262864-24263843 FORWARD LENGTH=462	1
mol-miR408_2	AT2G31970.1	4.5	-1	1	21	3786	3806	CUGCACUGCCUCUUCCCUGGC	UGAGAGGAAGAUGCAGUGCAG	Translation	| Symbols: RAD50, ATRAD50 | DNA repair-recombination protein (RAD50) | chr2:13600491-13609069 FORWARD LENGTH=4371	1
mol-miR408_2	AT4G04953.1	4.5	-1	1	21	29	49	CUGCACUGCCUCUUCCCUGGC	GAAAGGGAAGACGCAGUGUGA	Translation	| Symbols: | unknown protein; Has 30201 Blast hits to 17322 proteins in 780 species: Archae - 12; Bacteria - 1396; Metazoa - 17338; Fungi - 3422; Plants - 5037; Viruses - 0; Other Eukaryotes - 2996 (source: NCBI BLink). | chr4:2521330-2521530 REVERSE LENGTH=201	1
mol-miR408_2	AT2G05440.7	4.5	-1	1	21	313	333	CUGCACUGCCUCUUCCCUGGC	ACUACGGAGGAGGUGGUGGAG	Cleavage	| Symbols: ATGRP9, GRP9 | GLYCINE RICH PROTEIN 9 | chr2:1993084-1994166 FORWARD LENGTH=662	1
mol-miR408_2	AT2G05440.5	4.5	-1	1	21	334	354	CUGCACUGCCUCUUCCCUGGC	ACUACGGAGGAGGUGGUGGAG	Cleavage	| Symbols: ATGRP9, GRP9 | GLYCINE RICH PROTEIN 9 | chr2:1993084-1994166 FORWARD LENGTH=683	1
mol-miR408_2	AT2G05440.4	4.5	-1	1	21	355	375	CUGCACUGCCUCUUCCCUGGC	ACUACGGAGGAGGUGGUGGAG	Cleavage	| Symbols: ATGRP9, GRP9 | GLYCINE RICH PROTEIN 9 | chr2:1993084-1994166 FORWARD LENGTH=704	1
mol-miR408_2	AT2G05440.2	4.5	-1	1	21	378	398	CUGCACUGCCUCUUCCCUGGC	ACUACGGAGGAGGUGGUGGAG	Cleavage	| Symbols: ATGRP9, GRP9 | GLYCINE RICH PROTEIN 9 | chr2:1993082-1994166 FORWARD LENGTH=727	1
mol-miR408_2	AT5G60850.1	4.5	-1	1	21	929	949	CUGCACUGCCUCUUCCCUGGC	AUUGGGGAAGUGGCGGUGGAG	Translation	| Symbols: OBP4 | OBF binding protein 4 | chr5:24480449-24481873 FORWARD LENGTH=1425	1
mol-miR408_2	AT4G33140.1	4.5	-1	1	21	1252	1272	CUGCACUGCCUCUUCCCUGGC	AAUUGGGAAGAGGUGGAGCAG	Cleavage	| Symbols: | Haloacid dehalogenase-like hydrolase (HAD) superfamily protein | chr4:15981405-15984351 FORWARD LENGTH=1521	1
mol-miR408_2	AT4G00230.1	4.5	-1	1	21	1229	1249	CUGCACUGCCUCUUCCCUGGC	GAAUGGGAGGAGGUGGUGUGG	Cleavage	| Symbols: XSP1 | xylem serine peptidase 1 | chr4:93923-97454 FORWARD LENGTH=2427	1
mol-miR408_2	AT2G21440.1	4.5	-1	1	21	2897	2917	CUGCACUGCCUCUUCCCUGGC	ACCAAGGAAGAGGAAGUUCGG	Cleavage	| Symbols: | RNA-binding (RRM/RBD/RNP motifs) family protein | chr2:9173560-9179166 REVERSE LENGTH=3265	1
mol-miR408_2	AT5G20610.1	4.5	-1	1	21	2446	2466	CUGCACUGCCUCUUCCCUGGC	ACCAUGGAAGAGGUGUUGUGG	Cleavage	| Symbols: | unknown protein; BEST Arabidopsis thaliana protein match is: unknown protein (TAIR:AT5G26160.1); Has 918 Blast hits to 759 proteins in 180 species: Archae - 6; Bacteria - 105; Metazoa - 264; Fungi - 89; Plants - 167; Viruses - 5; Other Eukaryotes - 282 (source: NCBI BLink). | chr5:6968690-6972995 FORWARD LENGTH=3783	1
mol-miR408_2	AT2G40080.1	4.5	-1	1	21	69	89	CUGCACUGCCUCUUCCCUGGC	GUGGCGGAGGAGGCAGAGCAG	Cleavage	| Symbols: ELF4 | Protein of unknown function (DUF1313) | chr2:16734294-16734912 REVERSE LENGTH=619	1
mol-miR408_2	AT4G16400.1	4.5	-1	1	21	126	146	CUGCACUGCCUCUUCCCUGGC	AACAGGGACAAGGCGGUGCAU	Cleavage	| Symbols: | unknown protein; BEST Arabidopsis thaliana protein match is: unknown protein (TAIR:AT3G13175.1); Has 30201 Blast hits to 17322 proteins in 780 species: Archae - 12; Bacteria - 1396; Metazoa - 17338; Fungi - 3422; Plants - 5037; Viruses - 0; Other Eukaryotes - 2996 (source: NCBI BLink). | chr4:9260564-9262670 FORWARD LENGTH=1225	1
mol-miR408_2	AT3G15140.1	4.5	-1	1	21	892	912	CUGCACUGCCUCUUCCCUGGC	GUCAAUGAUGAGGCAGUGUGG	Cleavage	| Symbols: | Polynucleotidyl transferase, ribonuclease H-like superfamily protein | chr3:5099532-5101781 REVERSE LENGTH=1258	1
mol-miR408_2	AT3G07720.1	4.5	-1	1	21	592	612	CUGCACUGCCUCUUCCCUGGC	GUAGAGGAAGAGGCGGUCCAG	Cleavage	| Symbols: | Galactose oxidase/kelch repeat superfamily protein | chr3:2465365-2467233 FORWARD LENGTH=1264	1
mol-miR408_2	AT3G19100.1	4.5	-1	1	21	575	595	CUGCACUGCCUCUUCCCUGGC	GAGAGGGAAGAGGUAGGGCUG	Cleavage	| Symbols: | Protein kinase superfamily protein | chr3:6605476-6609295 FORWARD LENGTH=2320	1
mol-miR408_2	AT5G43810.1	4.5	-1	1	21	915	935	CUGCACUGCCUCUUCCCUGGC	UGUCCGCAAGAGGCGGUGCAG	Cleavage	| Symbols: ZLL, PNH, AGO10 | Stabilizer of iron transporter SufD / Polynucleotidyl transferase | chr5:17610972-17616797 FORWARD LENGTH=3330	1
mol-miR408_2	AT5G63770.2	4.5	-1	1	21	1334	1354	CUGCACUGCCUCUUCCCUGGC	AGUGGGGAAGAGGUAUUUCAG	Cleavage	| Symbols: ATDGK2, DGK2 | diacylglycerol kinase 2 | chr5:25518641-25523621 FORWARD LENGTH=3374	1
mol-miR408_2	AT5G63770.1	4.5	-1	1	21	1540	1560	CUGCACUGCCUCUUCCCUGGC	AGUGGGGAAGAGGUAUUUCAG	Cleavage	| Symbols: ATDGK2, DGK2 | diacylglycerol kinase 2 | chr5:25518641-25523621 FORWARD LENGTH=3580	1
mol-miR408_2	AT5G56890.1	4.5	-1	1	21	3077	3097	CUGCACUGCCUCUUCCCUGGC	UUCAUGGGAGAAGUAGUGCAA	Translation	| Symbols: | Protein kinase superfamily protein | chr5:23010523-23015671 REVERSE LENGTH=3732	1
mol-miR408_2	AT5G43810.2	4.5	-1	1	21	1348	1368	CUGCACUGCCUCUUCCCUGGC	UGUCCGCAAGAGGCGGUGCAG	Cleavage	| Symbols: ZLL | Stabilizer of iron transporter SufD / Polynucleotidyl transferase | chr5:17610972-17616797 FORWARD LENGTH=3763	1
mol-miR408_2	AT2G16410.1	4.5	-1	1	21	430	450	CUGCACUGCCUCUUCCCUGGC	UUCUGGGAGGAGGAAGUGCUG	Cleavage	| Symbols: | transposable element gene | chr2:7113645-7114259 FORWARD LENGTH=615	1
mol-miR408_2	AT5G25840.1	4.5	-1	1	21	363	383	CUGCACUGCCUCUUCCCUGGC	CGGCGAGAAGAGGCAGUGAAG	Cleavage	| Symbols: | Protein of unknown function (DUF1677) | chr5:9010724-9011498 REVERSE LENGTH=775	1
mol-miR408_2	AT2G22970.2	4.5	-1	1	21	161	181	CUGCACUGCCUCUUCCCUGGC	GGUGAGGAAGAGGAAGUGCAA	Cleavage	| Symbols: SCPL11 | serine carboxypeptidase-like 11 | chr2:9774853-9777150 FORWARD LENGTH=989	1
mol-miR408_2	AT1G12880.1	4.5	-1	1	21	813	834	CUGCACUGCCUCUUCC-CUGGC	AACAGAGGAAGAGACAGUGCAU	Cleavage	| Symbols: atnudt12, NUDT12 | nudix hydrolase homolog 12 | chr1:4389751-4391151 FORWARD LENGTH=1002	1
mol-miR408_2	AT4G34230.1	4.5	-1	1	21	702	722	CUGCACUGCCUCUUCCCUGGC	AAGAGAGAAGAGGCAUUGCAA	Cleavage	| Symbols: CAD5, ATCAD5, CAD-5 | cinnamyl alcohol dehydrogenase 5 | chr4:16386727-16388722 REVERSE LENGTH=1301	1
mol-miR408_2	AT4G34230.2	4.5	-1	1	21	699	719	CUGCACUGCCUCUUCCCUGGC	AAGAGAGAAGAGGCAUUGCAA	Cleavage	| Symbols: CAD5, CAD-5 | cinnamyl alcohol dehydrogenase 5 | chr4:16386719-16388719 REVERSE LENGTH=1306	1
mol-miR408_2	AT1G73290.1	4.5	-1	1	21	163	183	CUGCACUGCCUCUUCCCUGGC	GGUGAGGAAGAGGAAGUGCAA	Cleavage	| Symbols: scpl5 | serine carboxypeptidase-like 5 | chr1:27556397-27558773 REVERSE LENGTH=1320	1
mol-miR-n111	AT4G34720.1	5	-1	1	21	236	256	UUGAGCCGCGCCAAUAUCACU	AGUGGUGUUGGUGUGGCUUCU	Cleavage	| Symbols: AVA-P1, VHA-C1, ATVHA-C1 | ATPase, F0/V0 complex, subunit C protein | chr4:16567824-16569295 REVERSE LENGTH=1024	1
mol-miR-n111	AT5G51120.2	5	-1	1	21	481	501	UUGAGCCGCGCCAAUAUCACU	AGUGGUGUUAGUGCGGCUGAG	Cleavage	| Symbols: PABN1 | polyadenylate-binding protein 1 | chr5:20779661-20781557 FORWARD LENGTH=1213	1
mol-miR-n111	AT1G07810.1	5	-1	1	21	2352	2372	UUGAGCCGCGCCAAUAUCACU	GCUGAUAUUGGUGUGGCUAUG	Cleavage	| Symbols: ECA1, ATECA1, ACA3 | ER-type Ca2+-ATPase 1 | chr1:2416265-2420757 FORWARD LENGTH=3499	2
mol-miR-n111	AT1G07810.1	5	-1	1	21	347	367	UUGAGCCGCGCCAAUAUCACU	GCUGAUUUUGGAGCAGUUUAA	Translation	| Symbols: ECA1, ATECA1, ACA3 | ER-type Ca2+-ATPase 1 | chr1:2416265-2420757 FORWARD LENGTH=3499	2
mol-miR-n111	AT1G07670.1	5	-1	1	21	2323	2343	UUGAGCCGCGCCAAUAUCACU	GCUGAUAUUGGUGUGGCUAUG	Cleavage	| Symbols: ATECA4, ECA4 | endomembrane-type CA-ATPase 4 | chr1:2370052-2374545 REVERSE LENGTH=3538	1
mol-miR-n111	AT5G51120.3	5	-1	1	21	32	52	UUGAGCCGCGCCAAUAUCACU	GGUGGUGUUAGUGCGGCUGAG	Cleavage	| Symbols: PABN1 | polyadenylate-binding protein 1 | chr5:20779327-20781530 FORWARD LENGTH=737	1
mol-miR-n111	AT5G51120.1	5	-1	1	21	348	368	UUGAGCCGCGCCAAUAUCACU	GGUGGUGUUAGUGCGGCUGAG	Cleavage	| Symbols: PABN1, ATPABN1 | polyadenylate-binding protein 1 | chr5:20779680-20781530 FORWARD LENGTH=1053	1
mol-miR-n111	AT5G40510.1	5	-1	1	21	551	571	UUGAGCCGCGCCAAUAUCACU	AGUGAUCUUGGAGAGGUUUAA	Translation	| Symbols: | Sucrase/ferredoxin-like family protein | chr5:16229188-16231098 FORWARD LENGTH=1391	1
mol-miR-n111	AT1G35940.1	5	-1	1	21	655	675	UUGAGCCGCGCCAAUAUCACU	AGUGAUACUGAUGUGGAUCAA	Translation	| Symbols: | transposable element gene | chr1:13377800-13383951 FORWARD LENGTH=5037	1
mol-miR-n111	AT2G14470.1	5	-1	1	21	903	923	UUGAGCCGCGCCAAUAUCACU	AGUGAUACUGAUGUGGAUCAA	Translation	| Symbols: | transposable element gene | chr2:6155776-6161811 FORWARD LENGTH=6036	1
mol-miR-n111	AT2G01320.1	5	-1	1	21	174	194	UUGAGCCGCGCCAAUAUCACU	AAUGGUGUUGGCGGGGCUCUG	Cleavage	| Symbols: | ABC-2 type transporter family protein | chr2:154555-158182 REVERSE LENGTH=2411	1
mol-miR-n111	AT2G01320.4	5	-1	1	21	174	194	UUGAGCCGCGCCAAUAUCACU	AAUGGUGUUGGCGGGGCUCUG	Cleavage	| Symbols: | ABC-2 type transporter family protein | chr2:154428-158182 REVERSE LENGTH=2428	1
mol-miR-n111	AT2G01320.2	5	-1	1	21	174	194	UUGAGCCGCGCCAAUAUCACU	AAUGGUGUUGGCGGGGCUCUG	Cleavage	| Symbols: | ABC-2 type transporter family protein | chr2:154173-158182 REVERSE LENGTH=2617	1
mol-miR-n111	AT2G01320.3	5	-1	1	21	174	194	UUGAGCCGCGCCAAUAUCACU	AAUGGUGUUGGCGGGGCUCUG	Cleavage	| Symbols: | ABC-2 type transporter family protein | chr2:154131-158182 REVERSE LENGTH=2662	1
mol-miR-n111	AT2G35890.1	5	-1	1	21	714	735	UUGAGCCGCGCCAA-UAUCACU	AGUCAUACUUGGUGUGGUUCAG	Cleavage	| Symbols: CPK25 | calcium-dependent protein kinase 25 | chr2:15067175-15069136 REVERSE LENGTH=1563	1
mol-miR-n111	AT1G71980.1	5	-1	1	21	489	509	UUGAGCCGCGCCAAUAUCACU	GGUGAAAUUGGAGUGGUUUAU	Translation	| Symbols: | Protease-associated (PA) RING/U-box zinc finger family protein | chr1:27097903-27100139 FORWARD LENGTH=1952	1
mol-miR-n111	AT3G26750.1	5	-1	1	21	1126	1146	UUGAGCCGCGCCAAUAUCACU	UGUGAUGUUGGUGUAGUUGAA	Cleavage	| Symbols: | CONTAINS InterPro DOMAIN/s: Ubiquitin-conjugating enzyme E2C-binding protein (InterPro:IPR019193); Has 26 Blast hits to 25 proteins in 9 species: Archae - 0; Bacteria - 0; Metazoa - 0; Fungi - 0; Plants - 26; Viruses - 0; Other Eukaryotes - 0 (source: NCBI BLink). | chr3:9839976-9842079 REVERSE LENGTH=2104	1
mol-miR-n111	AT5G56790.1	5	-1	1	21	1866	1886	UUGAGCCGCGCCAAUAUCACU	GGUGGUUUUGGUUCGGUUCAC	Cleavage	| Symbols: | Protein kinase superfamily protein | chr5:22967939-22971536 FORWARD LENGTH=2826	1
mol-miR-n111	AT5G60190.1	5	-1	1	21	780	800	UUGAGCCGCGCCAAUAUCACU	AGAGAUUUUGGCGCUGAUCAA	Cleavage	| Symbols: | Cysteine proteinases superfamily protein | chr5:24234541-24236163 FORWARD LENGTH=995	1
mol-miR-n111	AT1G78882.1	5	-1	1	21	1644	1664	UUGAGCCGCGCCAAUAUCACU	AGUGUGAUUGGAGUGGUUCAG	Translation	| Symbols: CPuORF56 | conserved peptide upstream open reading frame 56 | chr1:29652633-29655949 REVERSE LENGTH=2246	1
mol-miR-n111	AT1G78880.1	5	-1	1	21	1644	1664	UUGAGCCGCGCCAAUAUCACU	AGUGUGAUUGGAGUGGUUCAG	Translation	| Symbols: | Ubiquitin-specific protease family C19-related protein | chr1:29652633-29655949 REVERSE LENGTH=2246	1
mol-miR-n111	AT1G22830.2	5	-1	1	21	1714	1734	UUGAGCCGCGCCAAUAUCACU	AGUCGCAUUGGCAUGGUUCAA	Cleavage	| Symbols: | Tetratricopeptide repeat (TPR)-like superfamily protein | chr1:8076728-8079116 FORWARD LENGTH=2389	1
mol-miR-n111	AT2G19410.1	5	-1	1	21	2259	2279	UUGAGCCGCGCCAAUAUCACU	AGCGAUCUUAGCGUGGCUUGA	Cleavage	| Symbols: | U-box domain-containing protein kinase family protein | chr2:8404901-8409012 REVERSE LENGTH=2406	1
mol-miR-n111	AT1G22830.1	5	-1	1	21	1783	1803	UUGAGCCGCGCCAAUAUCACU	AGUCGCAUUGGCAUGGUUCAA	Cleavage	| Symbols: | Tetratricopeptide repeat (TPR)-like superfamily protein | chr1:8076573-8079091 FORWARD LENGTH=2433	1
mol-miR-n111	AT5G27240.1	5	-1	1	21	64	84	UUGAGCCGCGCCAAUAUCACU	GGUGAUUUUGUUGGGGCUCAG	Translation	| Symbols: | DNAJ heat shock N-terminal domain-containing protein | chr5:9597552-9600866 FORWARD LENGTH=3315	1
mol-miR-n111	AT5G20480.1	5	-1	1	21	2613	2633	UUGAGCCGCGCCAAUAUCACU	AGUGACUUUGGUUUGGCUCAG	Cleavage	| Symbols: EFR | EF-TU receptor | chr5:6922480-6925887 FORWARD LENGTH=3321	1
mol-miR-n111	AT5G24510.1	5	-1	1	21	193	213	UUGAGCCGCGCCAAUAUCACU	GGUGGUUGUGGUGUGGCUCGU	Cleavage	| Symbols: | 60S acidic ribosomal protein family | chr5:8369171-8369866 REVERSE LENGTH=460	1
mol-miR-n111	AT5G54745.1	5	-1	1	21	109	129	UUGAGCCGCGCCAAUAUCACU	CGCGAUAUUGAUCUGGCUCAA	Translation	| Symbols: | Trypsin family protein | chr5:22240256-22241233 REVERSE LENGTH=597	1
mol-miR-n111	AT5G33259.1	5	-1	1	21	198	218	UUGAGCCGCGCCAAUAUCACU	UUCUAUGUUGGAGUGGCUUAA	Translation	| Symbols: | transposable element gene | chr5:12532646-12533260 REVERSE LENGTH=615	1
mol-miR-n111	AT1G73530.1	5	-1	1	21	153	173	UUGAGCCGCGCCAAUAUCACU	CGUGACAUUGGCGGGGUUUUA	Cleavage	| Symbols: | RNA-binding (RRM/RBD/RNP motifs) family protein | chr1:27643633-27645394 REVERSE LENGTH=722	1
mol-miR-n111	AT3G11580.2	5	-1	1	21	534	554	UUGAGCCGCGCCAAUAUCACU	CGGCGUAUUGGAGCGGCUUGA	Translation	| Symbols: | AP2/B3-like transcriptional factor family protein | chr3:3650540-3651317 REVERSE LENGTH=778	1
mol-miR-n111	AT3G11580.1	5	-1	1	21	549	569	UUGAGCCGCGCCAAUAUCACU	CGGCGUAUUGGAGCGGCUUGA	Translation	| Symbols: | AP2/B3-like transcriptional factor family protein | chr3:3648924-3651332 REVERSE LENGTH=1106	1
mol-miR-n111	AT4G23400.1	5	-1	1	21	485	505	UUGAGCCGCGCCAAUAUCACU	UGUGGUGCUGGUGUGGUUAAA	Cleavage	| Symbols: PIP1D, PIP1;5 | plasma membrane intrinsic protein 1;5 | chr4:12220743-12222371 FORWARD LENGTH=1129	1
mol-miR-n111	AT2G45770.2	5	-1	1	21	711	731	UUGAGCCGCGCCAAUAUCACU	UGUGAGAUUGUUGUGGCUGAA	Translation	| Symbols: CPFTSY | signal recognition particle receptor protein, chloroplast (FTSY) | chr2:18851216-18853424 FORWARD LENGTH=1176	1
mol-miR-n111	AT5G35073.1	5	-1	1	21	244	264	UUGAGCCGCGCCAAUAUCACU	UACGGUGUUGGCGUUGCUCAU	Cleavage	| Symbols: | transposable element gene | chr5:13340657-13341994 REVERSE LENGTH=1338	1
mol-miR-n111	AT2G45770.1	5	-1	1	21	688	708	UUGAGCCGCGCCAAUAUCACU	UGUGAGAUUGUUGUGGCUGAA	Translation	| Symbols: CPFTSY, FRD4 | signal recognition particle receptor protein, chloroplast (FTSY) | chr2:18851218-18853709 FORWARD LENGTH=1438	1
mol-miR-n111	AT3G13840.1	5	-1	1	21	784	804	UUGAGCCGCGCCAAUAUCACU	AUUGAUAUUGGUGUUUCUCAC	Cleavage	| Symbols: | GRAS family transcription factor | chr3:4555305-4556837 REVERSE LENGTH=1533	1
mol-miR-n111	AT5G50340.1	5	-1	1	21	21	41	UUGAGCCGCGCCAAUAUCACU	UGUGAAAUUGGCGGGUUUCGA	Cleavage	| Symbols: | ATP-dependent peptidases;nucleotide binding;serine-type endopeptidases;DNA helicases;ATP binding;damaged DNA binding;nucleoside-triphosphatases | chr5:20491417-20495931 REVERSE LENGTH=2083	1
mol-miR-n111	AT3G26930.1	5	-1	1	21	213	233	UUGAGCCGCGCCAAUAUCACU	GAAGAUGUUGCCUCGGCUUAA	Translation	| Symbols: | Protein with RNI-like/FBD-like domains | chr3:9925754-9927393 FORWARD LENGTH=1449	1
mol-miR-n168	AT1G53470.1	5	-1	1	24	900	923	AUCAAUAUUCCAAAUGUUAAUGCU	UGUCUUGAUAUGUGGGAGAUUGGU	Cleavage	| Symbols: MSL4 | mechanosensitive channel of small conductance-like 4 | chr1:19958587-19961578 FORWARD LENGTH=2646	1
mol-miR-n168	AT5G03690.2	5	-1	1	24	1105	1128	AUCAAUAUUCCAAAUGUUAAUGCU	UUCAUUAUUUUUUGGAGUUUUGGU	Cleavage	| Symbols: | Aldolase superfamily protein | chr5:963148-964989 REVERSE LENGTH=1328	1
mol-miR-n168	AT5G03690.1	5	-1	1	24	1268	1291	AUCAAUAUUCCAAAUGUUAAUGCU	UUCAUUAUUUUUUGGAGUUUUGGU	Cleavage	| Symbols: | Aldolase superfamily protein | chr5:963148-965050 REVERSE LENGTH=1491	1
mol-miR-n168	AT2G29250.1	5	-1	1	24	1566	1589	AUCAAUAUUCCAAAUGUUAAUGCU	UGUGUUUGAAUUUGGAGUGUUAAU	Cleavage	| Symbols: | Concanavalin A-like lectin protein kinase family protein | chr2:12578909-12580780 REVERSE LENGTH=1872	2
mol-miR-n168	AT4G13430.1	5	-1	1	24	338	364	AUCAAUAUU---CCAAAUGUUAAUGCU	GGUGAUAACAUUUGGGUUAAUGUUGAU	Cleavage	| Symbols: IIL1, ATLEUC1 | isopropyl malate isomerase large subunit 1 | chr4:7803933-7807871 REVERSE LENGTH=1873	1
mol-miR-n168	AT4G13345.2	5	-1	1	24	1626	1648	AUCAAUAUUCCAAAUGUUAAUGCU	GGCGUUUACAUUUGGA-UGUUGGU	Cleavage	| Symbols: MEE55 | Serinc-domain containing serine and sphingolipid biosynthesis protein | chr4:7765121-7769681 FORWARD LENGTH=1940	1
mol-miR-n168	AT4G13345.1	5	-1	1	24	1674	1696	AUCAAUAUUCCAAAUGUUAAUGCU	GGCGUUUACAUUUGGA-UGUUGGU	Cleavage	| Symbols: MEE55 | Serinc-domain containing serine and sphingolipid biosynthesis protein | chr4:7765073-7769688 FORWARD LENGTH=1995	1
mol-miR-n168	AT4G29050.1	5	-1	1	24	1581	1604	AUCAAUAUUCCAAAUGUUAAUGCU	UGUAUUCGCGUUUGGAAUACUAAU	Cleavage	| Symbols: | Concanavalin A-like lectin protein kinase family protein | chr4:14314818-14316879 REVERSE LENGTH=2062	1
mol-miR-n168	AT2G41050.1	5	-1	1	24	271	294	AUCAAUAUUCCAAAUGUUAAUGCU	AGUGUUAUCAGUUGGGGUGUUGCU	Cleavage	| Symbols: | PQ-loop repeat family protein / transmembrane family protein | chr2:17123190-17126349 REVERSE LENGTH=1545	1
mol-miR-n168	AT5G50860.1	5	-1	1	24	939	962	AUCAAUAUUCCAAAUGUUAAUGCU	GGUGUUGAUCUUUGGAGUGCUGGU	Cleavage	| Symbols: | Protein kinase superfamily protein | chr5:20693463-20697039 REVERSE LENGTH=2114	1
mol-miR-n168	AT3G15880.3	5	-1	1	24	1381	1404	AUCAAUAUUCCAAAUGUUAAUGCU	AGCUUUAAAGUUUGGGAUCUUGCU	Cleavage	| Symbols: WSIP2 | WUS-interacting protein 2 | chr3:5364612-5372293 REVERSE LENGTH=3750	1
mol-miR-n168	AT3G15880.1	5	-1	1	24	1377	1400	AUCAAUAUUCCAAAUGUUAAUGCU	AGCUUUAAAGUUUGGGAUCUUGCU	Cleavage	| Symbols: WSIP2, TPR4 | WUS-interacting protein 2 | chr3:5364518-5372289 REVERSE LENGTH=3870	1
mol-miR-n168	AT3G15880.2	5	-1	1	24	1377	1400	AUCAAUAUUCCAAAUGUUAAUGCU	AGCUUUAAAGUUUGGGAUCUUGCU	Cleavage	| Symbols: WSIP2, TPR4 | WUS-interacting protein 2 | chr3:5364081-5372289 REVERSE LENGTH=3975	1
mol-miR-n168	AT3G22250.1	5	-1	1	24	1245	1268	AUCAAUAUUCCAAAUGUUAAUGCU	AUCGUGGACGUUUGGAAGAUUGGA	Cleavage	| Symbols: | UDP-Glycosyltransferase superfamily protein | chr3:7867753-7870229 FORWARD LENGTH=1615	1
mol-miR-n168	AT1G03920.1	5	-1	1	24	1102	1125	AUCAAUAUUCCAAAUGUUAAUGCU	AGCAAGAACAGUUGGAACAUUGGC	Cleavage	| Symbols: | Protein kinase family protein | chr1:1001321-1004383 FORWARD LENGTH=2005	1
mol-miR-n168	AT1G24010.1	5	-1	1	24	549	572	AUCAAUAUUCCAAAUGUUAAUGCU	UUGAUUGGCAUUUGGGAUGUAGUU	Cleavage	| Symbols: | Polyketide cyclase/dehydrase and lipid transport superfamily protein | chr1:8498803-8499499 REVERSE LENGTH=618	1
mol-miR-n168	AT2G18660.1	5	-1	1	24	24	47	AUCAAUAUUCCAAAUGUUAAUGCU	GGCAGUAAAAUUUGUGGUAGUGAU	Translation	| Symbols: PNP-A | plant natriuretic peptide A | chr2:8090658-8091656 REVERSE LENGTH=779	1
mol-miR-n168	AT1G33010.1	5	-1	1	24	459	482	AUCAAUAUUCCAAAUGUUAAUGCU	AACAUUGGGAAUUGGAGAAUUGAU	Cleavage	| Symbols: | F-box and associated interaction domains-containing protein | chr1:11959287-11960591 FORWARD LENGTH=1086	1
mol-miR-n313	AT4G10450.1	5	-1	1	24	692	716	UGC-UCACUAUAUAACAUUUAACUC	AUAUUAGAUUUUAUAUGGUGAAGCA	Cleavage	| Symbols: | Ribosomal protein L6 family | chr4:6462953-6464544 REVERSE LENGTH=919	1
mol-miR-n313	AT2G41790.1	5	-1	1	24	2115	2138	UGCUCACUAUAUAACAUUUAACUC	UUAUUGAGUGUUAUAUAGCAGGUA	Cleavage	| Symbols: | Insulinase (Peptidase family M16) family protein | chr2:17429294-17436174 REVERSE LENGTH=3136	1
mol-miR-n313	AT3G28870.1	5	-1	1	24	588	611	UGCUCACUAUAUAACAUUUAACUC	UGUAGAGAUGUUAUAUGGUGAAGA	Cleavage	| Symbols: | CONTAINS InterPro DOMAIN/s: Histone deacetylase interacting (InterPro:IPR013194), Sec63 domain (InterPro:IPR004179); BEST Arabidopsis thaliana protein match is: unknown protein (TAIR:AT3G24260.1); Has 531 Blast hits to 527 proteins in 118 species: Archae - 0; Bacteria - 10; Metazoa - 251; Fungi - 29; Plants - 170; Viruses - 0; Other Eukaryotes - 71 (source: NCBI BLink). | chr3:108903…	1
mol-miR-n313	AT4G29550.1	5	-1	1	24	795	818	UGCUCACUAUAUAACAUUUAACUC	UACUUUGAUGUCAUGCAGUGAGCA	Cleavage	| Symbols: | Protein of unknown function (DUF626) | chr4:14502212-14503847 FORWARD LENGTH=1236	1
mol-miR-n313	AT5G63160.1	5	-1	1	24	1204	1225	UGCUCACUAUAUAACAUUUAACUC	UUAUUAGA--UUAUAUAGUGAGCG	Cleavage	| Symbols: BT1 | BTB and TAZ domain protein 1 | chr5:25333263-25335485 REVERSE LENGTH=1406	1
mol-miR-n313	AT3G53960.1	5	-1	1	24	1454	1477	UGCUCACUAUAUAACAUUUAACUC	ACCUUGAGUGCUAUAUGGUUAGCU	Cleavage	| Symbols: | Major facilitator superfamily protein | chr3:19978122-19980959 REVERSE LENGTH=2066	1
mol-miR-n313	AT2G04660.1	5	-1	1	24	2865	2888	UGCUCACUAUAUAACAUUUAACUC	CAAUUAAAUCUCAUAUAGUUAGUG	Cleavage	| Symbols: APC2 | anaphase-promoting complex/cyclosome 2 | chr2:1624741-1629162 FORWARD LENGTH=2913	1
mol-miR-n313	AT2G46940.1	5	-1	1	24	460	482	UGCUCACUAUAUAACAUUUAACUC	GAGU-AAGUGUAAUAUAGUUAGUC	Cleavage	| Symbols: | unknown protein; BEST Arabidopsis thaliana protein match is: unknown protein (TAIR:AT3G62070.1); Has 143 Blast hits to 141 proteins in 14 species: Archae - 0; Bacteria - 0; Metazoa - 4; Fungi - 0; Plants - 139; Viruses - 0; Other Eukaryotes - 0 (source: NCBI BLink). | chr2:19286658-19287581 REVERSE LENGTH=835	1
mol-miR-n313	AT1G18773.1	5	-1	1	24	781	804	UGCUCACUAUAUAACAUUUAACUC	AUUUUCAAUGUUUUGUACUGAGUA	Cleavage	| Symbols: | FUNCTIONS IN: molecular_function unknown; INVOLVED IN: biological_process unknown; LOCATED IN: endomembrane system; BEST Arabidopsis thaliana protein match is: carboxylesterases (TAIR:AT4G22300.1); Has 30201 Blast hits to 17322 proteins in 780 species: Archae - 12; Bacteria - 1396; Metazoa - 17338; Fungi - 3422; Plants - 5037; Viruses - 0; Other Eukaryotes - 2996 (source: NCBI BLink)…	1
mol-miR-n313	AT1G74370.1	5	-1	1	24	680	703	UGCUCACUAUAUAACAUUUAACUC	GAAAUAGGUGUGAUGGAGUGAGUA	Cleavage	| Symbols: | RING/U-box superfamily protein | chr1:27958086-27959366 REVERSE LENGTH=1125	1
mol-miR-n313	AT5G28640.1	5	-1	1	24	629	652	UGCUCACUAUAUAACAUUUAACUC	AUCUUCAAUGUUGUAUGCUCAGCA	Cleavage	| Symbols: AN3, GIF, GIF1, ATGIF1 | SSXT family protein | chr5:10647570-10649892 REVERSE LENGTH=1166	1
mol-miR-n313	AT5G60590.2	5	-1	1	24	208	231	UGCUCACUAUAUAACAUUUAACUC	GAGCUGAGACCUGUGUAGUGAGCA	Cleavage	| Symbols: | DHBP synthase RibB-like alpha/beta domain | chr5:24357025-24358750 FORWARD LENGTH=1215	1
mol-miR-n313	AT5G60590.1	5	-1	1	24	212	235	UGCUCACUAUAUAACAUUUAACUC	GAGCUGAGACCUGUGUAGUGAGCA	Cleavage	| Symbols: | DHBP synthase RibB-like alpha/beta domain | chr5:24357021-24358750 FORWARD LENGTH=1231	1
mol-miR-n313	AT5G56900.2	5	-1	1	24	1811	1834	UGCUCACUAUAUAACAUUUAACUC	CGAUUAGAUGCUAUCUUGUGGGCA	Translation	| Symbols: | CwfJ-like family protein / zinc finger (CCCH-type) family protein | chr5:23019326-23022670 REVERSE LENGTH=2119	1
mol-miR-n313	AT5G56900.1	5	-1	1	24	1898	1921	UGCUCACUAUAUAACAUUUAACUC	CGAUUAGAUGCUAUCUUGUGGGCA	Translation	| Symbols: | CwfJ-like family protein / zinc finger (CCCH-type) family protein | chr5:23019326-23022670 REVERSE LENGTH=2206	1
mol-miR-n313	AT3G01750.1	5	-1	1	24	275	298	UGCUCACUAUAUAAC-AUUUAACUC	UCCUUAAAUAGUUAUAUAG-GAGCA	Cleavage	| Symbols: | Ankyrin repeat family protein | chr3:270229-272976 FORWARD LENGTH=2666	1
mol-miR-n313	AT4G22890.2	5	-1	1	24	674	697	UGCUCACUAUAUAACAUUUAACUC	UAGUAAAAAGGUGUAUAGUGAUCU	Cleavage	| Symbols: PGR5-LIKE A | PGR5-LIKE A | chr4:12007041-12009206 FORWARD LENGTH=1122	1
mol-miR-n313	AT4G22890.4	5	-1	1	24	720	743	UGCUCACUAUAUAACAUUUAACUC	UAGUAAAAAGGUGUAUAGUGAUCU	Cleavage	| Symbols: PGR5-LIKE A | PGR5-LIKE A | chr4:12006986-12009520 FORWARD LENGTH=1410	1
mol-miR-n313	AT4G22890.3	5	-1	1	24	729	752	UGCUCACUAUAUAACAUUUAACUC	UAGUAAAAAGGUGUAUAGUGAUCU	Cleavage	| Symbols: PGR5-LIKE A | PGR5-LIKE A | chr4:12006986-12009518 FORWARD LENGTH=1413	1
mol-miR-n313	AT4G22890.5	5	-1	1	24	723	746	UGCUCACUAUAUAACAUUUAACUC	UAGUAAAAAGGUGUAUAGUGAUCU	Cleavage	| Symbols: PGR5-LIKE A | PGR5-LIKE A | chr4:12006986-12009520 FORWARD LENGTH=1413	1
mol-miR-n313	AT4G22890.1	5	-1	1	24	729	752	UGCUCACUAUAUAACAUUUAACUC	UAGUAAAAAGGUGUAUAGUGAUCU	Cleavage	| Symbols: PGR5-LIKE A | PGR5-LIKE A | chr4:12006986-12009520 FORWARD LENGTH=1419	1
mol-miR-n59	AT2G46340.1	5	-1	1	24	2842	2865	UUUUGUGGGCUCUAGAUGGUGCCU	AGGCACAAUCUGGAGUCCAGCAAA	Cleavage	| Symbols: SPA1 | SPA (suppressor of phyA-105) protein family | chr2:19022173-19027413 REVERSE LENGTH=3799	1
mol-miR-n59	AT5G53060.1	5	-1	1	24	2252	2275	UUUUGUGGGCUCUAGAUGGUGCCU	AGGCUUCAUUUUGAGCAUACAAGA	Cleavage	| Symbols: | RNA-binding KH domain-containing protein | chr5:21515026-21518437 FORWARD LENGTH=2528	1
mol-miR-n59	AT5G27430.1	5	-1	1	24	614	637	UUUUGUGGGCUCUAGAUGGUGCCU	CUGCAUCAUCUAAGGUUAACAAAA	Cleavage	| Symbols: | Signal peptidase subunit | chr5:9687378-9689420 FORWARD LENGTH=831	1
mol-miR-n59	AT5G09970.1	5	-1	1	24	1708	1731	UUUUGUGGGCUCUAGAUGGUGCCU	UUGCACCGUUUGGAGCCGGUAGGA	Cleavage	| Symbols: CYP78A7 | cytochrome P450, family 78, subfamily A, polypeptide 7 | chr5:3111945-3114239 FORWARD LENGTH=2159	1
mol-miR-n59	AT3G25970.1	5	-1	1	24	1368	1391	UUUUGUGGGCUCUAGAUGGUGCCU	UGGCAUAAUCGAGAGUGCACGAAA	Cleavage	| Symbols: | Pentatricopeptide repeat (PPR) superfamily protein | chr3:9500116-9502221 REVERSE LENGTH=2106	1
mol-miR-n59	AT5G46560.1	5	-1	1	24	456	479	UUUUGUGGGCUCUAGAUGGUGCCU	GGGAACCAUUUGGGUUCCAGAAAA	Translation	| Symbols: | CONTAINS InterPro DOMAIN/s: Inner nuclear membrane protein MAN1 (InterPro:IPR018996); Has 58 Blast hits to 58 proteins in 29 species: Archae - 0; Bacteria - 4; Metazoa - 11; Fungi - 15; Plants - 20; Viruses - 0; Other Eukaryotes - 8 (source: NCBI BLink). | chr5:18888061-18890462 FORWARD LENGTH=1536	1
mol-miR-n59	AT3G15510.1	5	-1	1	24	695	718	UUUUGUGGGCUCUAGAUGGUGCCU	GGGUGUUAUGUAGAAUCUACAAGA	Translation	| Symbols: ATNAC2, ANAC056, NARS1, NAC2 | NAC domain containing protein 2 | chr3:5243510-5245382 FORWARD LENGTH=1626	1
mol-miR-n59	AT4G38240.3	5	-1	1	24	1029	1052	UUUUGUGGGCUCUAGAUGGUGCCU	AGUCAGUAUCUGGAACCUAUAAAG	Translation	| Symbols: CGL1 | alpha-1,3-mannosyl-glycoprotein beta-1,2-N-acetylglucosaminyltransferase, putative | chr4:17931586-17935301 REVERSE LENGTH=1740	1
mol-miR-n59	AT4G38240.1	5	-1	1	24	1086	1109	UUUUGUGGGCUCUAGAUGGUGCCU	AGUCAGUAUCUGGAACCUAUAAAG	Translation	| Symbols: CGL1, CGL, GNTI | alpha-1,3-mannosyl-glycoprotein beta-1,2-N-acetylglucosaminyltransferase, putative | chr4:17931570-17935325 REVERSE LENGTH=1813	1
mol-miR-n59	AT4G38240.2	5	-1	1	24	1086	1109	UUUUGUGGGCUCUAGAUGGUGCCU	AGUCAGUAUCUGGAACCUAUAAAG	Translation	| Symbols: CGL1, CGL, GNTI | alpha-1,3-mannosyl-glycoprotein beta-1,2-N-acetylglucosaminyltransferase, putative | chr4:17931570-17935325 REVERSE LENGTH=1887	1
mol-miR-n59	AT5G28900.1	5	-1	1	24	1815	1838	UUUUGUGGGCUCUAGAUGGUGCCU	AGGCUCCCUUUUGAGUUCAUAAAG	Cleavage	| Symbols: | Calcium-binding EF-hand family protein | chr5:10925635-10930338 FORWARD LENGTH=2139	1
mol-miR-n59	AT5G35390.1	5	-1	1	24	261	284	UUUUGUGGGCUCUAGAUGGUGCCU	CGGCUCCGUCUGGAGACUGCAGAU	Cleavage	| Symbols: | Leucine-rich repeat protein kinase family protein | chr5:13596873-13598976 FORWARD LENGTH=2034	1
mol-miR-n59	AT2G27170.1	5	-1	1	24	899	921	UUUUGUGGGCUCUAGAUGGUGCCU	AGGCAUC-UGAAGAGUCCACAAAA	Cleavage	| Symbols: TTN7, SMC3 | Structural maintenance of chromosomes (SMC) family protein | chr2:11609122-11617434 REVERSE LENGTH=3968	1
mol-miR-n59	AT2G27170.2	5	-1	1	24	918	940	UUUUGUGGGCUCUAGAUGGUGCCU	AGGCAUC-UGAAGAGUCCACAAAA	Cleavage	| Symbols: TTN7, SMC3 | Structural maintenance of chromosomes (SMC) family protein | chr2:11609122-11617323 REVERSE LENGTH=3987	1
mol-miR-n59	AT5G21090.1	5	-1	1	24	441	465	UUUUGU-GGGCUCUAGAUGGUGCCU	UUACAGUAUCUAGAGCUCUACAAAA	Cleavage	| Symbols: | Leucine-rich repeat (LRR) family protein | chr5:7164603-7167255 FORWARD LENGTH=1163	1
mol-miR-n59	AT1G30400.1	5	-1	1	24	3799	3821	UUUUGUGGGCUCUAGAUGGUGCCU	GGCCAUCAUCUGGA-UCCAUAAAA	Translation	| Symbols: ATMRP1, EST1, ABCC1, ATABCC1, MRP1 | multidrug resistance-associated protein 1 | chr1:10727638-10737889 FORWARD LENGTH=5168	1
mol-miR-n59	AT1G30400.2	5	-1	1	24	3869	3891	UUUUGUGGGCUCUAGAUGGUGCCU	GGCCAUCAUCUGGA-UCCAUAAAA	Translation	| Symbols: ATMRP1, EST1, ABCC1 | multidrug resistance-associated protein 1 | chr1:10727962-10738055 FORWARD LENGTH=5404	1
mol-miR-n59	AT2G05640.1	5	-1	1	24	2136	2161	UUUUGUGGGCUCUAG--AUGGUGCCU	AGAUAUUGUAACUAGAGUCUACAAAA	Cleavage	| Symbols: | transposable element gene | chr2:2091129-2097116 REVERSE LENGTH=5988	1
mol-miR-n59	AT1G56720.1	5	-1	1	24	425	448	UUUUGUGGGCUCUAGAUGGUGCCU	UUUCAUCAUUUAGAGAUCAUAGAU	Cleavage	| Symbols: | Protein kinase superfamily protein | chr1:21263420-21265620 REVERSE LENGTH=1750	1
mol-miR-n59	AT1G56720.3	5	-1	1	24	513	536	UUUUGUGGGCUCUAGAUGGUGCCU	UUUCAUCAUUUAGAGAUCAUAGAU	Cleavage	| Symbols: | Protein kinase superfamily protein | chr1:21263420-21266015 REVERSE LENGTH=1838	1
mol-miR-n59	AT1G56720.2	5	-1	1	24	744	767	UUUUGUGGGCUCUAGAUGGUGCCU	UUUCAUCAUUUAGAGAUCAUAGAU	Cleavage	| Symbols: | Protein kinase superfamily protein | chr1:21263420-21266368 REVERSE LENGTH=2069	1
mol-miR-n59	AT1G04780.1	5	-1	1	24	901	924	UUUUGUGGGCUCUAGAUGGUGCCU	UGGUGCUGAUUGGAGCUUGCAGAA	Cleavage	| Symbols: | Ankyrin repeat family protein | chr1:1340669-1343584 REVERSE LENGTH=2836	1
mol-miR-n59	AT1G76500.1	5	-1	1	24	784	807	UUUUGUGGGCUCUAGAUGGUGCCU	CACCACCAUCUGGAGCCGGUCAAG	Cleavage	| Symbols: SOB3, AHL29 | Predicted AT-hook DNA-binding family protein | chr1:28705527-28706562 FORWARD LENGTH=1036	2
mol-miR-n59	AT1G04240.1	5	-1	1	24	435	458	UUUUGUGGGCUCUAGAUGGUGCCU	GGCCACCAGUUAGAUCUUACAGGA	Translation	| Symbols: SHY2, IAA3 | AUX/IAA transcriptional regulator family protein | chr1:1128188-1129551 REVERSE LENGTH=1178	1
mol-miR-n59	AT4G29150.1	5	-1	1	24	542	565	UUUUGUGGGCUCUAGAUGGUGCCU	AAGCACUUGUUAGAGCUCAGAAAA	Cleavage	| Symbols: IQD25 | IQ-domain 25 | chr4:14378767-14380511 FORWARD LENGTH=1374	1
mol-miR-n59	AT5G50315.1	5	-1	1	24	928	951	UUUUGUGGGCUCUAGAUGGUGCCU	UAUCAUCAUUUGGAGUUUAUGGAG	Cleavage	| Symbols: | transposable element gene | chr5:20479591-20481077 FORWARD LENGTH=1487	1
mol-miR-n59	AT4G04396.1	5	-1	1	24	20	43	UUUUGUGGGCUCUAGAUGGUGCCU	CAGUGUCAUCUGGGGUCGACGGAG	Cleavage	| Symbols: | transposable element gene | chr4:2158457-2159002 REVERSE LENGTH=423	1
mol-miR-n59	AT1G08660.1	5	-1	1	24	1315	1338	UUUUGUGGGCUCUAGAUGGUGCCU	UGGGGCGAUGCAGACCCUACAAAA	Translation	| Symbols: MGP2 | MALE GAMETOPHYTE DEFECTIVE 2 | chr1:2757041-2759794 REVERSE LENGTH=1617	2
mol-miR-n59	AT1G08660.2	5	-1	1	24	1402	1425	UUUUGUGGGCUCUAGAUGGUGCCU	UGGGGCGAUGCAGACCCUACAAAA	Translation	| Symbols: MGP2 | MALE GAMETOPHYTE DEFECTIVE 2 | chr1:2757043-2759794 REVERSE LENGTH=1702	2
mol-miR-n59	AT1G14350.1	5	-1	1	24	671	694	UUUUGUGGGCUCUAGAUGGUGCCU	AGUCACAUUCUAGAUCUCACAGAG	Translation	| Symbols: FLP, AtMYB124, MYB124 | Duplicated homeodomain-like superfamily protein | chr1:4908255-4911168 FORWARD LENGTH=2004	1
mol-miR-n59	AT1G14350.2	5	-1	1	24	846	869	UUUUGUGGGCUCUAGAUGGUGCCU	AGUCACAUUCUAGAUCUCACAGAG	Translation	| Symbols: FLP, MYB124 | Duplicated homeodomain-like superfamily protein | chr1:4907953-4911080 FORWARD LENGTH=2091	1
mol-miR-n59	AT3G14890.2	5	-1	1	24	2224	2247	UUUUGUGGGCUCUAGAUGGUGCCU	AAGCGUCAACUAGAGCUUAUUGAA	Cleavage	| Symbols: | phosphoesterase | chr3:5008742-5013265 FORWARD LENGTH=2269	1
mol-miR-n59	AT3G14890.1	5	-1	1	24	2254	2277	UUUUGUGGGCUCUAGAUGGUGCCU	AAGCGUCAACUAGAGCUUAUUGAA	Cleavage	| Symbols: | phosphoesterase | chr3:5008742-5013265 FORWARD LENGTH=2299	1
mol-miR159a-3p_1	AT4G15530.2	5	-1	1	20	678	698	CUUGGAU-UGAAGGGAGCUCU	AGAGUUUCCUUCAGAUCCAAA	Cleavage	| Symbols: PPDK | pyruvate orthophosphate dikinase | chr4:8864828-8869273 REVERSE LENGTH=2718	1
mol-miR159a-3p_1	AT4G15530.6	5	-1	1	20	868	888	CUUGGAU-UGAAGGGAGCUCU	AGAGUUUCCUUCAGAUCCAAA	Cleavage	| Symbols: PPDK | pyruvate orthophosphate dikinase | chr4:8864828-8870861 REVERSE LENGTH=2908	1
mol-miR159a-3p_1	AT4G15530.5	5	-1	1	20	905	925	CUUGGAU-UGAAGGGAGCUCU	AGAGUUUCCUUCAGAUCCAAA	Cleavage	| Symbols: PPDK | pyruvate orthophosphate dikinase | chr4:8864828-8870801 REVERSE LENGTH=2945	1
mol-miR159a-3p_1	AT4G15530.4	5	-1	1	20	923	943	CUUGGAU-UGAAGGGAGCUCU	AGAGUUUCCUUCAGAUCCAAA	Cleavage	| Symbols: PPDK | pyruvate orthophosphate dikinase | chr4:8864828-8870936 REVERSE LENGTH=2963	1
mol-miR159a-3p_1	AT4G15530.1	5	-1	1	20	950	970	CUUGGAU-UGAAGGGAGCUCU	AGAGUUUCCUUCAGAUCCAAA	Cleavage	| Symbols: PPDK | pyruvate orthophosphate dikinase | chr4:8864828-8870967 REVERSE LENGTH=2990	1
mol-miR159a-3p_1	AT4G15530.3	5	-1	1	20	986	1006	CUUGGAU-UGAAGGGAGCUCU	AGAGUUUCCUUCAGAUCCAAA	Cleavage	| Symbols: PPDK | pyruvate orthophosphate dikinase | chr4:8864828-8870907 REVERSE LENGTH=3026	1
mol-miR159a-3p_1	AT5G10480.2	5	-1	1	20	733	753	CUUGGA-UUGAAGGGAGCUCU	AGAGCUCUCUCCAAAUCCAAG	Translation	| Symbols: PAS2, PEP | Protein-tyrosine phosphatase-like, PTPLA | chr5:3297804-3300151 REVERSE LENGTH=1005	1
mol-miR159a-3p_1	AT5G10480.1	5	-1	1	20	740	760	CUUGGA-UUGAAGGGAGCUCU	AGAGCUCUCUCCAAAUCCAAG	Translation	| Symbols: PAS2, PEP | Protein-tyrosine phosphatase-like, PTPLA | chr5:3297804-3300151 REVERSE LENGTH=1012	1
mol-miR159a-3p_1	AT5G10480.3	5	-1	1	20	767	787	CUUGGA-UUGAAGGGAGCUCU	AGAGCUCUCUCCAAAUCCAAG	Translation	| Symbols: PAS2 | Protein-tyrosine phosphatase-like, PTPLA | chr5:3297806-3300151 REVERSE LENGTH=1037	1
mol-miR159a-3p_1	AT3G47630.2	5	-1	1	20	391	410	CUUGGAUUGAAGGGAGCUCU	GGAGUUCACUUCAAUCCGUU	Cleavage	| Symbols: | CONTAINS InterPro DOMAIN/s: Mitochondrial matrix Mmp37 (InterPro:IPR015222); Has 35333 Blast hits to 34131 proteins in 2444 species: Archae - 798; Bacteria - 22429; Metazoa - 974; Fungi - 991; Plants - 531; Viruses - 0; Other Eukaryotes - 9610 (source: NCBI BLink). | chr3:17563046-17565429 REVERSE LENGTH=1339	1
mol-miR159a-3p_1	AT3G47630.1	5	-1	1	20	688	707	CUUGGAUUGAAGGGAGCUCU	GGAGUUCACUUCAAUCCGUU	Cleavage	| Symbols: | FUNCTIONS IN: molecular_function unknown; INVOLVED IN: biological_process unknown; LOCATED IN: endomembrane system; EXPRESSED IN: 21 plant structures; EXPRESSED DURING: 13 growth stages; CONTAINS InterPro DOMAIN/s: Mitochondrial matrix Mmp37 (InterPro:IPR015222); Has 325 Blast hits to 325 proteins in 172 species: Archae - 0; Bacteria - 0; Metazoa - 109; Fungi - 140; Plants - 43; Viru…	1
mol-miR159a-3p_1	AT5G14550.1	5	-1	1	20	100	119	CUUGGAUUGAAGGGAGCUCU	GGAGUUCUCUUCAAUCAACC	Cleavage	| Symbols: | Core-2/I-branching beta-1,6-N-acetylglucosaminyltransferase family protein | chr5:4691006-4694055 REVERSE LENGTH=1772	1
mol-miR159a-3p_1	AT3G54625.1	5	-1	1	20	245	264	CUUGGAUUGAAGGGAGCUCU	ACUGCUUCUUGCAAUCUAAG	Translation	| Symbols: | other RNA | chr3:20220810-20223024 FORWARD LENGTH=1890	2
mol-miR159a-3p_1	AT2G29510.1	5	-1	1	20	1002	1021	CUUGGAUUGAAGGGAGCUCU	AGAACUCUCUUUAGUCCAUC	Cleavage	| Symbols: | Protein of unknown function (DUF3527) | chr2:12634514-12638018 FORWARD LENGTH=3008	1
mol-miR159a-3p_1	AT5G56080.1	5	-1	1	20	712	731	CUUGGAUUGAAGGGAGCUCU	AGAGCUUUCUUGUAUCCAAU	Cleavage	| Symbols: ATNAS2, NAS2 | nicotianamine synthase 2 | chr5:22711402-22712364 REVERSE LENGTH=963	1
mol-miR159a-3p_1	AT1G04240.1	5	-1	1	20	854	873	CUUGGAUUGAAGGGAGCUCU	AGAGUUUCUUUUGGUUCAGA	Cleavage	| Symbols: SHY2, IAA3 | AUX/IAA transcriptional regulator family protein | chr1:1128188-1129551 REVERSE LENGTH=1178	1
mol-miR159a-3p_1	AT5G04950.1	5	-1	1	20	767	786	CUUGGAUUGAAGGGAGCUCU	AGAGCUUUCUUAUAUCCAAU	Cleavage	| Symbols: NAS1, ATNAS1 | nicotianamine synthase 1 | chr5:1457645-1458890 REVERSE LENGTH=1246	1
mol-miR159a-3p_1	AT2G34560.1	5	-1	1	20	656	675	CUUGGAUUGAAGGGAGCUCU	AGAGUUCUGUUCGAUCUAGC	Cleavage	| Symbols: | P-loop containing nucleoside triphosphate hydrolases superfamily protein | chr2:14560163-14562950 FORWARD LENGTH=1513	1
mol-miR159a-3p_1	AT2G34560.2	5	-1	1	20	658	677	CUUGGAUUGAAGGGAGCUCU	AGAGUUCUGUUCGAUCUAGC	Cleavage	| Symbols: | P-loop containing nucleoside triphosphate hydrolases superfamily protein | chr2:14560188-14562950 FORWARD LENGTH=1515	1
mol-miR159a-3p_1	AT5G22355.1	5	-1	1	20	1961	1980	CUUGGAUUGAAGGGAGCUCU	AGAGCUCCUAUCAUUCUAAA	Translation	| Symbols: | Cysteine/Histidine-rich C1 domain family protein | chr5:7401707-7403825 FORWARD LENGTH=2119	1
mol-miR159a-3p_1	AT4G31120.2	5	-1	1	20	1854	1873	CUUGGAUUGAAGGGAGCUCU	AGAGCUUUCUUCUAUCGAAC	Cleavage	| Symbols: PRMT5 | SHK1 binding protein 1 | chr4:15132119-15136637 REVERSE LENGTH=2158	1
mol-miR159a-3p_1	AT1G17460.2	5	-1	1	20	542	561	CUUGGAUUGAAGGGAGCUCU	AGGGCUUCUUUCAGUCGGAA	Cleavage	| Symbols: TRFL3 | TRF-like 3 | chr1:5998814-6002716 FORWARD LENGTH=2234	1
mol-miR159a-3p_1	AT1G12380.1	5	-1	1	20	1482	1501	CUUGGAUUGAAGGGAGCUCU	AGAGCUUCCUUUAUUCAAAU	Cleavage	| Symbols: | unknown protein; BEST Arabidopsis thaliana protein match is: unknown protein (TAIR:AT1G62870.1); Has 173 Blast hits to 170 proteins in 34 species: Archae - 0; Bacteria - 4; Metazoa - 25; Fungi - 8; Plants - 123; Viruses - 7; Other Eukaryotes - 6 (source: NCBI BLink). | chr1:4214262-4217132 REVERSE LENGTH=2871	1
mol-miR159c_1	AT5G52560.1	5	-1	1	21	460	480	AUUGGAUUGAAGGGAGCUCCA	GCUAGCUUUUUUCGAUCAGAU	Cleavage	| Symbols: ATUSP, USP | UDP-sugar pyrophosphorylase | chr5:21330639-21334811 FORWARD LENGTH=2375	2
mol-miR159c_1	AT5G14550.1	5	-1	1	21	99	119	AUUGGAUUGAAGGGAGCUCCA	UGGAGUUCUCUUCAAUCAACC	Cleavage	| Symbols: | Core-2/I-branching beta-1,6-N-acetylglucosaminyltransferase family protein | chr5:4691006-4694055 REVERSE LENGTH=1772	2
mol-miR159c_1	AT2G20020.1	5	-1	1	21	519	540	AUUGGAUU-GAAGGGAGCUCCA	UGGAGCUCCUUUCGAAUUCAAG	Cleavage	| Symbols: CAF1, ATCAF1 | RNA-binding CRS1 / YhbY (CRM) domain-containing protein | chr2:8644386-8647191 FORWARD LENGTH=2285	1
mol-miR159c_1	AT5G55020.1	5	-1	1	21	1093	1113	AUUGGAUUGAAGGGAGCUCCA	CCAAGCUUUCUUCACUCCCAU	Cleavage	| Symbols: ATMYB120, MYB120 | myb domain protein 120 | chr5:22324599-22326248 REVERSE LENGTH=1572	2
mol-miR159c_1	AT3G16460.1	5	-1	1	21	1276	1296	AUUGGAUUGAAGGGAGCUCCA	UGGAGCUUACUUCGUUCCAAA	Cleavage	| Symbols: | Mannose-binding lectin superfamily protein | chr3:5592582-5595710 FORWARD LENGTH=2415	1
mol-miR159c_1	AT3G16460.2	5	-1	1	21	1278	1298	AUUGGAUUGAAGGGAGCUCCA	UGGAGCUUACUUCGUUCCAAA	Cleavage	| Symbols: | Mannose-binding lectin superfamily protein | chr3:5592918-5595717 FORWARD LENGTH=2424	1
mol-miR159c_1	AT1G64980.1	5	-1	1	21	1021	1041	AUUGGAUUGAAGGGAGCUCCA	UGGAGUUUUUUUUAAUUUCAU	Cleavage	| Symbols: | Nucleotide-diphospho-sugar transferases superfamily protein | chr1:24137517-24139276 REVERSE LENGTH=1235	1
mol-miR159c_1	AT5G27570.1	5	-1	1	21	903	923	AUUGGAUUGAAGGGAGCUCCA	UGGGGCUUGCUUGAAUUCAGU	Cleavage	| Symbols: | Transducin/WD40 repeat-like superfamily protein | chr5:9734896-9736131 REVERSE LENGTH=1236	1
mol-miR159c_1	AT5G27945.1	5	-1	1	21	954	974	AUUGGAUUGAAGGGAGCUCCA	UGGGGCUUGCUUGAAUUCAGU	Cleavage	| Symbols: | Transducin/WD40 repeat-like superfamily protein | chr5:9976007-9977601 FORWARD LENGTH=1287	1
mol-miR159c_1	AT4G09580.1	5	-1	1	21	495	515	AUUGGAUUGAAGGGAGCUCCA	UGGAGCUCUUUUCGGUGUGGU	Cleavage	| Symbols: | SNARE associated Golgi protein family | chr4:6052352-6054397 REVERSE LENGTH=1317	1
mol-miR159c_1	AT5G26900.1	5	-1	1	21	1002	1022	AUUGGAUUGAAGGGAGCUCCA	UGGGGCUUGCUUGAAUUCAGU	Cleavage	| Symbols: | Transducin family protein / WD-40 repeat family protein | chr5:9463752-9465086 FORWARD LENGTH=1335	1
mol-miR159c_1	AT5G27080.1	5	-1	1	21	996	1016	AUUGGAUUGAAGGGAGCUCCA	UGGGGCUUGCUUGAAUUCAGU	Cleavage	| Symbols: | Transducin family protein / WD-40 repeat family protein | chr5:9529603-9531081 REVERSE LENGTH=1401	1
mol-miR159c_1	AT4G33260.2	5	-1	1	21	1291	1311	AUUGGAUUGAAGGGAGCUCCA	UGGGGCUUGCUUGAAUUCAGU	Cleavage	| Symbols: CDC20.2 | Transducin family protein / WD-40 repeat family protein | chr4:16041074-16043457 REVERSE LENGTH=1724	1
mol-miR159c_1	AT4G33260.1	5	-1	1	21	1245	1265	AUUGGAUUGAAGGGAGCUCCA	UGGGGCUUGCUUGAAUUCAGU	Cleavage	| Symbols: CDC20.2 | Transducin family protein / WD-40 repeat family protein | chr4:16041067-16043411 REVERSE LENGTH=1741	1
mol-miR159c_1	AT4G12432.1	5	-1	1	21	183	203	AUUGGAUUGAAGGGAGCUCCA	UGGAGCUCUUUUGAAUCAGGU	Cleavage	| Symbols: CPuORF26 | conserved peptide upstream open reading frame 26 | chr4:7365257-7368730 REVERSE LENGTH=1766	1
mol-miR159c_1	AT4G12430.1	5	-1	1	21	183	203	AUUGGAUUGAAGGGAGCUCCA	UGGAGCUCUUUUGAAUCAGGU	Cleavage	| Symbols: TPPF | Haloacid dehalogenase-like hydrolase (HAD) superfamily protein | chr4:7365257-7368730 REVERSE LENGTH=1766	1
mol-miR159c_1	AT4G33270.1	5	-1	1	21	1246	1266	AUUGGAUUGAAGGGAGCUCCA	UGGGGCUUGCUUGAAUUCAGU	Cleavage	| Symbols: CDC20.1 | Transducin family protein / WD-40 repeat family protein | chr4:16044352-16046792 REVERSE LENGTH=1769	1
mol-miR159c_1	AT2G28470.2	5	-1	1	21	1987	2007	AUUGGAUUGAAGGGAGCUCCA	UGGAGCUUUCUUUGACUUAGU	Cleavage	| Symbols: BGAL8 | beta-galactosidase 8 | chr2:12168915-12173679 REVERSE LENGTH=2995	1
mol-miR159c_1	AT2G28470.1	5	-1	1	21	1985	2005	AUUGGAUUGAAGGGAGCUCCA	UGGAGCUUUCUUUGACUUAGU	Cleavage	| Symbols: BGAL8 | beta-galactosidase 8 | chr2:12168840-12173570 REVERSE LENGTH=3068	1
mol-miR159c_1	AT5G65440.1	5	-1	1	21	2798	2818	AUUGGAUUGAAGGGAGCUCCA	UGGAGUUCUUCUCAACUCAAU	Translation	| Symbols: | unknown protein; INVOLVED IN: biological_process unknown; LOCATED IN: plasma membrane; EXPRESSED IN: 22 plant structures; EXPRESSED DURING: 13 growth stages; BEST Arabidopsis thaliana protein match is: unknown protein (TAIR:AT4G24610.1); Has 30201 Blast hits to 17322 proteins in 780 species: Archae - 12; Bacteria - 1396; Metazoa - 17338; Fungi - 3422; Plants - 5037; Viruses - 0; Othe…	1
mol-miR159c_1	AT5G65440.2	5	-1	1	21	2798	2818	AUUGGAUUGAAGGGAGCUCCA	UGGAGUUCUUCUCAACUCAAU	Translation	| Symbols: | unknown protein; INVOLVED IN: biological_process unknown; LOCATED IN: plasma membrane; EXPRESSED IN: 22 plant structures; EXPRESSED DURING: 13 growth stages; BEST Arabidopsis thaliana protein match is: unknown protein (TAIR:AT4G24610.1); Has 30201 Blast hits to 17322 proteins in 780 species: Archae - 12; Bacteria - 1396; Metazoa - 17338; Fungi - 3422; Plants - 5037; Viruses - 0; Othe…	1
mol-miR159c_1	AT5G65440.3	5	-1	1	21	3044	3064	AUUGGAUUGAAGGGAGCUCCA	UGGAGUUCUUCUCAACUCAAU	Translation	| Symbols: | unknown protein; INVOLVED IN: biological_process unknown; EXPRESSED IN: 22 plant structures; EXPRESSED DURING: 13 growth stages; BEST Arabidopsis thaliana protein match is: unknown protein (TAIR:AT4G24610.1). | chr5:26151421-26157066 FORWARD LENGTH=3832	1
mol-miR159c_1	AT5G03810.1	5	-1	1	21	738	758	AUUGGAUUGAAGGGAGCUCCA	UGCAGUUUCCUUCAAUACGAA	Cleavage	| Symbols: | GDSL-like Lipase/Acylhydrolase family protein | chr5:1013939-1015345 REVERSE LENGTH=1062	1
mol-miR159c_1	AT5G35720.1	5	-1	1	21	431	451	AUUGGAUUGAAGGGAGCUCCA	UGGGGCUGCCUUUAAACCAGG	Cleavage	| Symbols: | transposable element gene | chr5:13884063-13885277 REVERSE LENGTH=1215	1
mol-miR159c_1	AT3G59970.2	5	-1	1	21	61	81	AUUGGAUUGAAGGGAGCUCCA	UGGAUCUCAUUUCGAUUCAAC	Cleavage	| Symbols: MTHFR1 | methylenetetrahydrofolate reductase 1 | chr3:22151221-22154483 FORWARD LENGTH=1708	1
mol-miR159c_1	AT3G59970.3	5	-1	1	21	87	107	AUUGGAUUGAAGGGAGCUCCA	UGGAUCUCAUUUCGAUUCAAC	Cleavage	| Symbols: MTHFR1 | methylenetetrahydrofolate reductase 1 | chr3:22151195-22154483 FORWARD LENGTH=2047	1
mol-miR159c_1	AT3G59970.1	5	-1	1	21	61	81	AUUGGAUUGAAGGGAGCUCCA	UGGAUCUCAUUUCGAUUCAAC	Cleavage	| Symbols: MTHFR1 | methylenetetrahydrofolate reductase 1 | chr3:22151221-22154483 FORWARD LENGTH=2116	1
mol-miR159c_1	AT5G27550.1	5	-1	1	21	2215	2235	AUUGGAUUGAAGGGAGCUCCA	UGGAGUCCCCUUAAGUUCAAG	Cleavage	| Symbols: | P-loop containing nucleoside triphosphate hydrolases superfamily protein | chr5:9727454-9731341 REVERSE LENGTH=2496	1
mol-miR159c_1	AT3G17920.2	5	-1	1	21	408	429	AUUGGAUUGAAGGGAGC-UCCA	UGGAUGUUUCCUUCAAUCUUAU	Cleavage	| Symbols: | Outer arm dynein light chain 1 protein | chr3:6137828-6142023 FORWARD LENGTH=2653	1
mol-miR159c_1	AT3G17920.1	5	-1	1	21	788	809	AUUGGAUUGAAGGGAGC-UCCA	UGGAUGUUUCCUUCAAUCUUAU	Cleavage	| Symbols: | Outer arm dynein light chain 1 protein | chr3:6137255-6142023 FORWARD LENGTH=3033	1
mol-miR159c_1	AT5G29053.1	5	-1	1	21	146	166	AUUGGAUUGAAGGGAGCUCCA	UGGAGAUCUCUCCAGUUCAAA	Translation	| Symbols: | transposable element gene | chr5:11112540-11116875 REVERSE LENGTH=4336	1
mol-miR159c_1	AT1G68220.1	5	-1	1	21	526	546	AUUGGAUUGAAGGGAGCUCCA	UGGAGCUGCUUUCACUCUCAU	Cleavage	| Symbols: | Protein of unknown function (DUF1218) | chr1:25570231-25571712 FORWARD LENGTH=847	1
mol-miR159c_1	AT5G13120.2	5	-1	1	21	273	293	AUUGGAUUGAAGGGAGCUCCA	UGUUUCUCUGUUCAAUCCAAU	Cleavage	| Symbols: CYP20-2 | cyclophilin 20-2 | chr5:4162519-4164794 REVERSE LENGTH=1037	2
mol-miR159c_1	AT5G13120.1	5	-1	1	21	275	295	AUUGGAUUGAAGGGAGCUCCA	UGUUUCUCUGUUCAAUCCAAU	Cleavage	| Symbols: ATCYP20-2, CYP20-2 | cyclophilin 20-2 | chr5:4162503-4164784 REVERSE LENGTH=1055	2
mol-miR159c_1	AT2G23840.1	5	-1	1	21	155	175	AUUGGAUUGAAGGGAGCUCCA	UGGAUCUCCUUUGGUUCCAAU	Cleavage	| Symbols: | HNH endonuclease | chr2:10153797-10155647 REVERSE LENGTH=1087	1
mol-miR159c_1	AT5G35111.1	5	-1	1	21	800	820	AUUGGAUUGAAGGGAGCUCCA	UGGAUUUCCUUUAUAUCCAAU	Cleavage	| Symbols: | pseudogene, similar to peroxidase 6, blastp match of 72% identity and 1.1e-17 P-value to GP|5002334|gb|AAD37423.1|AF149281_1|AF149281 peroxidase 6 {Phaseolus vulgaris} | chr5:13366072-13367241 REVERSE LENGTH=1170	1
mol-miR159c_1	AT1G11900.1	5	-1	1	21	90	110	AUUGGAUUGAAGGGAGCUCCA	UGGAGGUUCCUUCAUUUCUAU	Cleavage	| Symbols: | Tetratricopeptide repeat (TPR)-like superfamily protein | chr1:4013121-4014681 REVERSE LENGTH=1200	1
mol-miR159c_1	AT2G04060.1	5	-1	1	21	1128	1148	AUUGGAUUGAAGGGAGCUCCA	UGUAGUUCUCUUCGGGCCAGU	Cleavage	| Symbols: | glycosyl hydrolase family 35 protein | chr2:1342137-1345164 REVERSE LENGTH=1410	1
mol-miR159c_1	AT4G16490.1	5	-1	1	21	1527	1547	AUUGGAUUGAAGGGAGCUCCA	UGGAGGUUUCAUCAGUCUAGU	Translation	| Symbols: | ARM repeat superfamily protein | chr4:9293543-9295625 REVERSE LENGTH=1862	1
mol-miR159c_1	AT1G60030.1	5	-1	1	21	1364	1384	AUUGGAUUGAAGGGAGCUCCA	UGGAGCUAUCUUUGCUUCGAU	Cleavage	| Symbols: ATNAT7, NAT7 | nucleobase-ascorbate transporter 7 | chr1:22113841-22116845 REVERSE LENGTH=1966	1
mol-miR159c_1	AT5G09420.1	5	-1	1	21	420	440	AUUGGAUUGAAGGGAGCUCCA	UGGAACUCCUAUUAAUCCAUU	Translation	| Symbols: ATTOC64-V, MTOM64, TOC64-V, OM64, AtmtOM64 | translocon at the outer membrane of chloroplasts 64-V | chr5:2928316-2931949 FORWARD LENGTH=2011	1
mol-miR171b_1	AT4G34720.1	5	-1	1	21	236	256	UUGAGCCGCGCCAAUAUCACA	AGUGGUGUUGGUGUGGCUUCU	Cleavage	| Symbols: AVA-P1, VHA-C1, ATVHA-C1 | ATPase, F0/V0 complex, subunit C protein | chr4:16567824-16569295 REVERSE LENGTH=1024	1
mol-miR171b_1	AT3G26750.1	5	-1	1	21	1126	1146	UUGAGCCGCGCCAAUAUCACA	UGUGAUGUUGGUGUAGUUGAA	Cleavage	| Symbols: | CONTAINS InterPro DOMAIN/s: Ubiquitin-conjugating enzyme E2C-binding protein (InterPro:IPR019193); Has 26 Blast hits to 25 proteins in 9 species: Archae - 0; Bacteria - 0; Metazoa - 0; Fungi - 0; Plants - 26; Viruses - 0; Other Eukaryotes - 0 (source: NCBI BLink). | chr3:9839976-9842079 REVERSE LENGTH=2104	1
mol-miR171b_1	AT1G07810.1	5	-1	1	21	2352	2372	UUGAGCCGCGCCAAUAUCACA	GCUGAUAUUGGUGUGGCUAUG	Cleavage	| Symbols: ECA1, ATECA1, ACA3 | ER-type Ca2+-ATPase 1 | chr1:2416265-2420757 FORWARD LENGTH=3499	2
mol-miR171b_1	AT1G07810.1	5	-1	1	21	347	367	UUGAGCCGCGCCAAUAUCACA	GCUGAUUUUGGAGCAGUUUAA	Translation	| Symbols: ECA1, ATECA1, ACA3 | ER-type Ca2+-ATPase 1 | chr1:2416265-2420757 FORWARD LENGTH=3499	2
mol-miR171b_1	AT1G07670.1	5	-1	1	21	2323	2343	UUGAGCCGCGCCAAUAUCACA	GCUGAUAUUGGUGUGGCUAUG	Cleavage	| Symbols: ATECA4, ECA4 | endomembrane-type CA-ATPase 4 | chr1:2370052-2374545 REVERSE LENGTH=3538	1
mol-miR171b_1	AT4G23400.1	5	-1	1	21	485	505	UUGAGCCGCGCCAAUAUCACA	UGUGGUGCUGGUGUGGUUAAA	Cleavage	| Symbols: PIP1D, PIP1;5 | plasma membrane intrinsic protein 1;5 | chr4:12220743-12222371 FORWARD LENGTH=1129	1
mol-miR171b_1	AT2G45770.2	5	-1	1	21	711	731	UUGAGCCGCGCCAAUAUCACA	UGUGAGAUUGUUGUGGCUGAA	Translation	| Symbols: CPFTSY | signal recognition particle receptor protein, chloroplast (FTSY) | chr2:18851216-18853424 FORWARD LENGTH=1176	1
mol-miR171b_1	AT2G45770.1	5	-1	1	21	688	708	UUGAGCCGCGCCAAUAUCACA	UGUGAGAUUGUUGUGGCUGAA	Translation	| Symbols: CPFTSY, FRD4 | signal recognition particle receptor protein, chloroplast (FTSY) | chr2:18851218-18853709 FORWARD LENGTH=1438	1
mol-miR171b_1	AT5G50340.1	5	-1	1	21	21	41	UUGAGCCGCGCCAAUAUCACA	UGUGAAAUUGGCGGGUUUCGA	Cleavage	| Symbols: | ATP-dependent peptidases;nucleotide binding;serine-type endopeptidases;DNA helicases;ATP binding;damaged DNA binding;nucleoside-triphosphatases | chr5:20491417-20495931 REVERSE LENGTH=2083	1
mol-miR171b_1	AT5G51120.3	5	-1	1	21	32	52	UUGAGCCGCGCCAAUAUCACA	GGUGGUGUUAGUGCGGCUGAG	Cleavage	| Symbols: PABN1 | polyadenylate-binding protein 1 | chr5:20779327-20781530 FORWARD LENGTH=737	1
mol-miR171b_1	AT5G51120.1	5	-1	1	21	348	368	UUGAGCCGCGCCAAUAUCACA	GGUGGUGUUAGUGCGGCUGAG	Cleavage	| Symbols: PABN1, ATPABN1 | polyadenylate-binding protein 1 | chr5:20779680-20781530 FORWARD LENGTH=1053	1
mol-miR171b_1	AT5G51120.2	5	-1	1	21	481	501	UUGAGCCGCGCCAAUAUCACA	AGUGGUGUUAGUGCGGCUGAG	Cleavage	| Symbols: PABN1 | polyadenylate-binding protein 1 | chr5:20779661-20781557 FORWARD LENGTH=1213	1
mol-miR171b_1	AT5G45900.1	5	-1	1	21	647	668	UUGAGCCGCGCCAAU-AUCACA	UGUAAUGAUUGGCGCGACUCAG	Cleavage	| Symbols: APG7, ATAPG7, ATG7, ATATG7 | ThiF family protein | chr5:18615222-18618560 FORWARD LENGTH=2300	1
mol-miR171b_1	AT2G01320.1	5	-1	1	21	174	194	UUGAGCCGCGCCAAUAUCACA	AAUGGUGUUGGCGGGGCUCUG	Cleavage	| Symbols: | ABC-2 type transporter family protein | chr2:154555-158182 REVERSE LENGTH=2411	1
mol-miR171b_1	AT2G01320.4	5	-1	1	21	174	194	UUGAGCCGCGCCAAUAUCACA	AAUGGUGUUGGCGGGGCUCUG	Cleavage	| Symbols: | ABC-2 type transporter family protein | chr2:154428-158182 REVERSE LENGTH=2428	1
mol-miR171b_1	AT2G01320.2	5	-1	1	21	174	194	UUGAGCCGCGCCAAUAUCACA	AAUGGUGUUGGCGGGGCUCUG	Cleavage	| Symbols: | ABC-2 type transporter family protein | chr2:154173-158182 REVERSE LENGTH=2617	1
mol-miR171b_1	AT2G01320.3	5	-1	1	21	174	194	UUGAGCCGCGCCAAUAUCACA	AAUGGUGUUGGCGGGGCUCUG	Cleavage	| Symbols: | ABC-2 type transporter family protein | chr2:154131-158182 REVERSE LENGTH=2662	1
mol-miR171b_1	AT4G24740.1	5	-1	1	21	313	333	UUGAGCCGCGCCAAUAUCACA	UGUGUUAAGGGUGUGGCUCGA	Cleavage	| Symbols: AFC2, AME1, FC2 | FUS3-complementing gene 2 | chr4:12754529-12757773 REVERSE LENGTH=1604	1
mol-miR171b_1	AT5G35970.1	5	-1	1	21	1430	1450	UUGAGCCGCGCCAAUAUCACA	UGUAGCAUUGGUGUGGCUCUA	Cleavage	| Symbols: | P-loop containing nucleoside triphosphate hydrolases superfamily protein | chr5:14118876-14123340 REVERSE LENGTH=3332	1
mol-miR171b_1	AT3G10380.1	5	-1	1	21	2533	2553	UUGAGCCGCGCCAAUAUCACA	UGAGAAAUUGAUGCGGCUUGA	Translation	| Symbols: SEC8, ATSEC8 | subunit of exocyst complex 8 | chr3:3219523-3228933 REVERSE LENGTH=3814	1
mol-miR171b_1	AT1G71980.1	5	-1	1	21	489	509	UUGAGCCGCGCCAAUAUCACA	GGUGAAAUUGGAGUGGUUUAU	Translation	| Symbols: | Protease-associated (PA) RING/U-box zinc finger family protein | chr1:27097903-27100139 FORWARD LENGTH=1952	1
mol-miR171b_1	AT2G44900.1	5	-1	1	21	987	1007	UUGAGCCGCGCCAAUAUCACA	AAUGAUAGUGGCGCGACAUGA	Cleavage	| Symbols: ARABIDILLO-1, ARABIDILLO1 | ARABIDILLO-1 | chr2:18511719-18516408 REVERSE LENGTH=3327	1
mol-miR171b_1	AT5G56790.1	5	-1	1	21	1866	1886	UUGAGCCGCGCCAAUAUCACA	GGUGGUUUUGGUUCGGUUCAC	Cleavage	| Symbols: | Protein kinase superfamily protein | chr5:22967939-22971536 FORWARD LENGTH=2826	1
mol-miR171b_1	AT5G54745.1	5	-1	1	21	109	129	UUGAGCCGCGCCAAUAUCACA	CGCGAUAUUGAUCUGGCUCAA	Translation	| Symbols: | Trypsin family protein | chr5:22240256-22241233 REVERSE LENGTH=597	1
mol-miR171b_1	AT5G33259.1	5	-1	1	21	198	218	UUGAGCCGCGCCAAUAUCACA	UUCUAUGUUGGAGUGGCUUAA	Translation	| Symbols: | transposable element gene | chr5:12532646-12533260 REVERSE LENGTH=615	1
mol-miR171b_1	AT1G73530.1	5	-1	1	21	153	173	UUGAGCCGCGCCAAUAUCACA	CGUGACAUUGGCGGGGUUUUA	Cleavage	| Symbols: | RNA-binding (RRM/RBD/RNP motifs) family protein | chr1:27643633-27645394 REVERSE LENGTH=722	1
mol-miR171b_1	AT3G11580.2	5	-1	1	21	534	554	UUGAGCCGCGCCAAUAUCACA	CGGCGUAUUGGAGCGGCUUGA	Translation	| Symbols: | AP2/B3-like transcriptional factor family protein | chr3:3650540-3651317 REVERSE LENGTH=778	1
mol-miR171b_1	AT3G11580.1	5	-1	1	21	549	569	UUGAGCCGCGCCAAUAUCACA	CGGCGUAUUGGAGCGGCUUGA	Translation	| Symbols: | AP2/B3-like transcriptional factor family protein | chr3:3648924-3651332 REVERSE LENGTH=1106	1
mol-miR171b_1	AT5G35073.1	5	-1	1	21	244	264	UUGAGCCGCGCCAAUAUCACA	UACGGUGUUGGCGUUGCUCAU	Cleavage	| Symbols: | transposable element gene | chr5:13340657-13341994 REVERSE LENGTH=1338	1
mol-miR171b_1	AT5G40510.1	5	-1	1	21	551	571	UUGAGCCGCGCCAAUAUCACA	AGUGAUCUUGGAGAGGUUUAA	Translation	| Symbols: | Sucrase/ferredoxin-like family protein | chr5:16229188-16231098 FORWARD LENGTH=1391	1
mol-miR171b_1	AT5G27240.1	5	-1	1	21	64	84	UUGAGCCGCGCCAAUAUCACA	GGUGAUUUUGUUGGGGCUCAG	Translation	| Symbols: | DNAJ heat shock N-terminal domain-containing protein | chr5:9597552-9600866 FORWARD LENGTH=3315	1
mol-miR171b_1	AT4G03430.1	5	-1	1	21	424	444	UUGAGCCGCGCCAAUAUCACA	UCUGAUAUUGGUCCUGCUCGU	Cleavage	| Symbols: STA1, EMB2770 | pre-mRNA splicing factor-related | chr4:1517134-1520563 REVERSE LENGTH=3430	1
mol-miR171b_1	AT5G29580.1	5	-1	1	21	2284	2304	UUGAGCCGCGCCAAUAUCACA	UAUGAUGUUGGUGAAGCUCAU	Cleavage	| Symbols: | transposable element gene | chr5:11268325-11271810 REVERSE LENGTH=3486	1
mol-miR171b_1	AT1G35940.1	5	-1	1	21	655	675	UUGAGCCGCGCCAAUAUCACA	AGUGAUACUGAUGUGGAUCAA	Translation	| Symbols: | transposable element gene | chr1:13377800-13383951 FORWARD LENGTH=5037	1
mol-miR171b_1	AT2G14470.1	5	-1	1	21	903	923	UUGAGCCGCGCCAAUAUCACA	AGUGAUACUGAUGUGGAUCAA	Translation	| Symbols: | transposable element gene | chr2:6155776-6161811 FORWARD LENGTH=6036	1
mol-miR171b_1	AT3G26930.1	5	-1	1	21	213	233	UUGAGCCGCGCCAAUAUCACA	GAAGAUGUUGCCUCGGCUUAA	Translation	| Symbols: | Protein with RNI-like/FBD-like domains | chr3:9925754-9927393 FORWARD LENGTH=1449	1
mol-miR171b_1	AT3G13840.1	5	-1	1	21	784	804	UUGAGCCGCGCCAAUAUCACA	AUUGAUAUUGGUGUUUCUCAC	Cleavage	| Symbols: | GRAS family transcription factor | chr3:4555305-4556837 REVERSE LENGTH=1533	1
mol-miR171b_1	AT2G38400.2	5	-1	1	21	635	655	UUGAGCCGCGCCAAUAUCACA	CAAGAUAUUGUGGCGGUUCGA	Translation	| Symbols: AGT3 | alanine:glyoxylate aminotransferase 3 | chr2:16083691-16086159 FORWARD LENGTH=1614	1
mol-miR171b_1	AT2G04100.1	5	-1	1	21	1001	1021	UUGAGCCGCGCCAAUAUCACA	AUGGGUAUUGGGGCGGCUGGA	Translation	| Symbols: | MATE efflux family protein | chr2:1376890-1379130 REVERSE LENGTH=1661	1
mol-miR171d_1	AT4G34720.1	5	-1	1	20	237	256	UUGAGCCGCGCCAAUAUCAC	GUGGUGUUGGUGUGGCUUCU	Cleavage	| Symbols: AVA-P1, VHA-C1, ATVHA-C1 | ATPase, F0/V0 complex, subunit C protein | chr4:16567824-16569295 REVERSE LENGTH=1024	1
mol-miR171d_1	AT1G07810.1	5	-1	1	20	2353	2372	UUGAGCCGCGCCAAUAUCAC	CUGAUAUUGGUGUGGCUAUG	Cleavage	| Symbols: ECA1, ATECA1, ACA3 | ER-type Ca2+-ATPase 1 | chr1:2416265-2420757 FORWARD LENGTH=3499	2
mol-miR171d_1	AT1G07810.1	5	-1	1	20	348	367	UUGAGCCGCGCCAAUAUCAC	CUGAUUUUGGAGCAGUUUAA	Translation	| Symbols: ECA1, ATECA1, ACA3 | ER-type Ca2+-ATPase 1 | chr1:2416265-2420757 FORWARD LENGTH=3499	2
mol-miR171d_1	AT1G07670.1	5	-1	1	20	2324	2343	UUGAGCCGCGCCAAUAUCAC	CUGAUAUUGGUGUGGCUAUG	Cleavage	| Symbols: ATECA4, ECA4 | endomembrane-type CA-ATPase 4 | chr1:2370052-2374545 REVERSE LENGTH=3538	1
mol-miR171d_1	AT5G51120.3	5	-1	1	20	33	52	UUGAGCCGCGCCAAUAUCAC	GUGGUGUUAGUGCGGCUGAG	Cleavage	| Symbols: PABN1 | polyadenylate-binding protein 1 | chr5:20779327-20781530 FORWARD LENGTH=737	1
mol-miR171d_1	AT5G51120.1	5	-1	1	20	349	368	UUGAGCCGCGCCAAUAUCAC	GUGGUGUUAGUGCGGCUGAG	Cleavage	| Symbols: PABN1, ATPABN1 | polyadenylate-binding protein 1 | chr5:20779680-20781530 FORWARD LENGTH=1053	1
mol-miR171d_1	AT5G51120.2	5	-1	1	20	482	501	UUGAGCCGCGCCAAUAUCAC	GUGGUGUUAGUGCGGCUGAG	Cleavage	| Symbols: PABN1 | polyadenylate-binding protein 1 | chr5:20779661-20781557 FORWARD LENGTH=1213	1
mol-miR171d_1	AT3G26750.1	5	-1	1	20	1127	1146	UUGAGCCGCGCCAAUAUCAC	GUGAUGUUGGUGUAGUUGAA	Cleavage	| Symbols: | CONTAINS InterPro DOMAIN/s: Ubiquitin-conjugating enzyme E2C-binding protein (InterPro:IPR019193); Has 26 Blast hits to 25 proteins in 9 species: Archae - 0; Bacteria - 0; Metazoa - 0; Fungi - 0; Plants - 26; Viruses - 0; Other Eukaryotes - 0 (source: NCBI BLink). | chr3:9839976-9842079 REVERSE LENGTH=2104	1
mol-miR171d_1	AT2G01320.1	5	-1	1	20	175	194	UUGAGCCGCGCCAAUAUCAC	AUGGUGUUGGCGGGGCUCUG	Cleavage	| Symbols: | ABC-2 type transporter family protein | chr2:154555-158182 REVERSE LENGTH=2411	1
mol-miR171d_1	AT2G01320.4	5	-1	1	20	175	194	UUGAGCCGCGCCAAUAUCAC	AUGGUGUUGGCGGGGCUCUG	Cleavage	| Symbols: | ABC-2 type transporter family protein | chr2:154428-158182 REVERSE LENGTH=2428	1
mol-miR171d_1	AT2G01320.2	5	-1	1	20	175	194	UUGAGCCGCGCCAAUAUCAC	AUGGUGUUGGCGGGGCUCUG	Cleavage	| Symbols: | ABC-2 type transporter family protein | chr2:154173-158182 REVERSE LENGTH=2617	1
mol-miR171d_1	AT2G01320.3	5	-1	1	20	175	194	UUGAGCCGCGCCAAUAUCAC	AUGGUGUUGGCGGGGCUCUG	Cleavage	| Symbols: | ABC-2 type transporter family protein | chr2:154131-158182 REVERSE LENGTH=2662	1
mol-miR171d_1	AT1G71980.1	5	-1	1	20	490	509	UUGAGCCGCGCCAAUAUCAC	GUGAAAUUGGAGUGGUUUAU	Translation	| Symbols: | Protease-associated (PA) RING/U-box zinc finger family protein | chr1:27097903-27100139 FORWARD LENGTH=1952	1
mol-miR171d_1	AT5G56790.1	5	-1	1	20	1867	1886	UUGAGCCGCGCCAAUAUCAC	GUGGUUUUGGUUCGGUUCAC	Cleavage	| Symbols: | Protein kinase superfamily protein | chr5:22967939-22971536 FORWARD LENGTH=2826	1
mol-miR171d_1	AT5G54745.1	5	-1	1	20	110	129	UUGAGCCGCGCCAAUAUCAC	GCGAUAUUGAUCUGGCUCAA	Translation	| Symbols: | Trypsin family protein | chr5:22240256-22241233 REVERSE LENGTH=597	1
mol-miR171d_1	AT5G33259.1	5	-1	1	20	199	218	UUGAGCCGCGCCAAUAUCAC	UCUAUGUUGGAGUGGCUUAA	Translation	| Symbols: | transposable element gene | chr5:12532646-12533260 REVERSE LENGTH=615	1
mol-miR171d_1	AT1G73530.1	5	-1	1	20	154	173	UUGAGCCGCGCCAAUAUCAC	GUGACAUUGGCGGGGUUUUA	Cleavage	| Symbols: | RNA-binding (RRM/RBD/RNP motifs) family protein | chr1:27643633-27645394 REVERSE LENGTH=722	1
mol-miR171d_1	AT3G11580.2	5	-1	1	20	535	554	UUGAGCCGCGCCAAUAUCAC	GGCGUAUUGGAGCGGCUUGA	Translation	| Symbols: | AP2/B3-like transcriptional factor family protein | chr3:3650540-3651317 REVERSE LENGTH=778	1
mol-miR171d_1	AT3G11580.1	5	-1	1	20	550	569	UUGAGCCGCGCCAAUAUCAC	GGCGUAUUGGAGCGGCUUGA	Translation	| Symbols: | AP2/B3-like transcriptional factor family protein | chr3:3648924-3651332 REVERSE LENGTH=1106	1
mol-miR171d_1	AT4G23400.1	5	-1	1	20	486	505	UUGAGCCGCGCCAAUAUCAC	GUGGUGCUGGUGUGGUUAAA	Cleavage	| Symbols: PIP1D, PIP1;5 | plasma membrane intrinsic protein 1;5 | chr4:12220743-12222371 FORWARD LENGTH=1129	1
mol-miR171d_1	AT2G45770.2	5	-1	1	20	712	731	UUGAGCCGCGCCAAUAUCAC	GUGAGAUUGUUGUGGCUGAA	Translation	| Symbols: CPFTSY | signal recognition particle receptor protein, chloroplast (FTSY) | chr2:18851216-18853424 FORWARD LENGTH=1176	1
mol-miR171d_1	AT5G35073.1	5	-1	1	20	245	264	UUGAGCCGCGCCAAUAUCAC	ACGGUGUUGGCGUUGCUCAU	Cleavage	| Symbols: | transposable element gene | chr5:13340657-13341994 REVERSE LENGTH=1338	1
mol-miR171d_1	AT5G40510.1	5	-1	1	20	552	571	UUGAGCCGCGCCAAUAUCAC	GUGAUCUUGGAGAGGUUUAA	Translation	| Symbols: | Sucrase/ferredoxin-like family protein | chr5:16229188-16231098 FORWARD LENGTH=1391	1
mol-miR171d_1	AT2G45770.1	5	-1	1	20	689	708	UUGAGCCGCGCCAAUAUCAC	GUGAGAUUGUUGUGGCUGAA	Translation	| Symbols: CPFTSY, FRD4 | signal recognition particle receptor protein, chloroplast (FTSY) | chr2:18851218-18853709 FORWARD LENGTH=1438	1
mol-miR171d_1	AT5G50340.1	5	-1	1	20	22	41	UUGAGCCGCGCCAAUAUCAC	GUGAAAUUGGCGGGUUUCGA	Cleavage	| Symbols: | ATP-dependent peptidases;nucleotide binding;serine-type endopeptidases;DNA helicases;ATP binding;damaged DNA binding;nucleoside-triphosphatases | chr5:20491417-20495931 REVERSE LENGTH=2083	1
mol-miR171d_1	AT5G27240.1	5	-1	1	20	65	84	UUGAGCCGCGCCAAUAUCAC	GUGAUUUUGUUGGGGCUCAG	Translation	| Symbols: | DNAJ heat shock N-terminal domain-containing protein | chr5:9597552-9600866 FORWARD LENGTH=3315	1
mol-miR171d_1	AT1G35940.1	5	-1	1	20	656	675	UUGAGCCGCGCCAAUAUCAC	GUGAUACUGAUGUGGAUCAA	Translation	| Symbols: | transposable element gene | chr1:13377800-13383951 FORWARD LENGTH=5037	1
mol-miR171d_1	AT2G14470.1	5	-1	1	20	904	923	UUGAGCCGCGCCAAUAUCAC	GUGAUACUGAUGUGGAUCAA	Translation	| Symbols: | transposable element gene | chr2:6155776-6161811 FORWARD LENGTH=6036	1
mol-miR171d_1	AT3G26930.1	5	-1	1	20	214	233	UUGAGCCGCGCCAAUAUCAC	AAGAUGUUGCCUCGGCUUAA	Translation	| Symbols: | Protein with RNI-like/FBD-like domains | chr3:9925754-9927393 FORWARD LENGTH=1449	1
mol-miR171d_1	AT3G13840.1	5	-1	1	20	785	804	UUGAGCCGCGCCAAUAUCAC	UUGAUAUUGGUGUUUCUCAC	Cleavage	| Symbols: | GRAS family transcription factor | chr3:4555305-4556837 REVERSE LENGTH=1533	1
mol-miR171d_1	AT2G38400.2	5	-1	1	20	636	655	UUGAGCCGCGCCAAUAUCAC	AAGAUAUUGUGGCGGUUCGA	Translation	| Symbols: AGT3 | alanine:glyoxylate aminotransferase 3 | chr2:16083691-16086159 FORWARD LENGTH=1614	1
mol-miR171d_1	AT2G04100.1	5	-1	1	20	1002	1021	UUGAGCCGCGCCAAUAUCAC	UGGGUAUUGGGGCGGCUGGA	Translation	| Symbols: | MATE efflux family protein | chr2:1376890-1379130 REVERSE LENGTH=1661	1
mol-miR171d_1	AT2G10900.1	5	-1	1	20	580	599	UUGAGCCGCGCCAAUAUCAC	CCGAUAUAGGUGAGGUUCAA	Cleavage	| Symbols: | transposable element gene | chr2:4293805-4295583 FORWARD LENGTH=1779	1
mol-miR171d_1	AT2G38400.1	5	-1	1	20	638	657	UUGAGCCGCGCCAAUAUCAC	AAGAUAUUGUGGCGGUUCGA	Translation	| Symbols: AGT3 | alanine:glyoxylate aminotransferase 3 | chr2:16083689-16086349 FORWARD LENGTH=1899	1
mol-miR171d_1	AT1G72770.2	5	-1	1	20	2056	2075	UUGAGCCGCGCCAAUAUCAC	CGGAUAUUGAUGUGGCACAA	Translation	| Symbols: HAB1 | homology to ABI1 | chr1:27390022-27393281 FORWARD LENGTH=2674	1
mol-miR171d_1	AT1G72770.3	5	-1	1	20	1933	1952	UUGAGCCGCGCCAAUAUCAC	CGGAUAUUGAUGUGGCACAA	Translation	| Symbols: HAB1 | homology to ABI1 | chr1:27390022-27393281 FORWARD LENGTH=2463	1
mol-miR171d_1	AT1G72770.1	5	-1	1	20	1933	1952	UUGAGCCGCGCCAAUAUCAC	CGGAUAUUGAUGUGGCACAA	Translation	| Symbols: HAB1 | homology to ABI1 | chr1:27390022-27393281 FORWARD LENGTH=2551	1
mol-miR171d_1	AT4G03430.1	5	-1	1	20	425	444	UUGAGCCGCGCCAAUAUCAC	CUGAUAUUGGUCCUGCUCGU	Cleavage	| Symbols: STA1, EMB2770 | pre-mRNA splicing factor-related | chr4:1517134-1520563 REVERSE LENGTH=3430	1
mol-miR171d_1	AT5G29580.1	5	-1	1	20	2285	2304	UUGAGCCGCGCCAAUAUCAC	AUGAUGUUGGUGAAGCUCAU	Cleavage	| Symbols: | transposable element gene | chr5:11268325-11271810 REVERSE LENGTH=3486	1
mol-miR171d_1	AT5G56240.1	5	-1	1	20	1173	1192	UUGAGCCGCGCCAAUAUCAC	UUGGUGUUGGUCCGGUUUAU	Cleavage	| Symbols: | BEST Arabidopsis thaliana protein match is: hapless 8 (TAIR:AT5G56250.1); Has 35333 Blast hits to 34131 proteins in 2444 species: Archae - 798; Bacteria - 22429; Metazoa - 974; Fungi - 991; Plants - 531; Viruses - 0; Other Eukaryotes - 9610 (source: NCBI BLink). | chr5:22759803-22764576 REVERSE LENGTH=3520	1
mol-miR171d_1	AT5G56240.2	5	-1	1	20	1184	1203	UUGAGCCGCGCCAAUAUCAC	UUGGUGUUGGUCCGGUUUAU	Cleavage	| Symbols: | INVOLVED IN: biological_process unknown; EXPRESSED IN: 22 plant structures; EXPRESSED DURING: 13 growth stages; BEST Arabidopsis thaliana protein match is: hapless 8 (TAIR:AT5G56250.1). | chr5:22759805-22764587 REVERSE LENGTH=3532	1
mol-miR171d_1	AT3G30560.1	5	-1	1	20	2953	2972	UUGAGCCGCGCCAAUAUCAC	AAGAUGUUGCCGCAGCUUAA	Translation	| Symbols: | transposable element gene | chr3:12151949-12157542 FORWARD LENGTH=4422	1
mol-miR171d_1	AT5G24510.1	5	-1	1	20	194	213	UUGAGCCGCGCCAAUAUCAC	GUGGUUGUGGUGUGGCUCGU	Cleavage	| Symbols: | 60S acidic ribosomal protein family | chr5:8369171-8369866 REVERSE LENGTH=460	1
mol-miR171d_1	AT2G35890.1	5	-1	1	20	715	735	UUGAGCCGCGCCAA-UAUCAC	GUCAUACUUGGUGUGGUUCAG	Cleavage	| Symbols: CPK25 | calcium-dependent protein kinase 25 | chr2:15067175-15069136 REVERSE LENGTH=1563	1
mol-miR171d_1	AT1G15310.1	5	-1	1	20	112	131	UUGAGCCGCGCCAAUAUCAC	AUGGUGUUGGCGGAGCUCGG	Cleavage	| Symbols: ATHSRP54A, SRP54-1 | signal recognition particle 54 kDa subunit | chr1:5269019-5272058 REVERSE LENGTH=1705	1
mol-miR171d_1	AT3G30110.1	5	-1	1	20	1254	1273	UUGAGCCGCGCCAAUAUCAC	AUGGUAUUGGUGUUGUUGAA	Cleavage	| Symbols: | pseudogene, hypothetical protein | chr3:11746725-11748496 REVERSE LENGTH=1772	1
mol-miR171d_1	AT3G17430.1	5	-1	1	20	299	318	UUGAGCCGCGCCAAUAUCAC	UUGGUAUUGGUGCAGUGUAA	Cleavage	| Symbols: | Nucleotide-sugar transporter family protein | chr3:5965923-5969233 FORWARD LENGTH=1775	1
mol-miR171d_1	AT5G10790.1	5	-1	1	20	506	525	UUGAGCCGCGCCAAUAUCAC	CUGAUGUUGUUGCGGUUAGA	Translation	| Symbols: UBP22 | ubiquitin-specific protease 22 | chr5:3410539-3412633 FORWARD LENGTH=1847	1
mol-miR319e_1	AT3G51220.1	5	-1	1	19	50	68	UUGGACUGAAGGGAGCUCC	GGAGCUCCUUUCCGUUCUG	Cleavage	| Symbols: | Plant protein of unknown function (DUF827) | chr3:19021734-19022637 REVERSE LENGTH=795	1
mol-miR319e_1	AT1G03530.1	5	-1	1	19	1142	1160	UUGGACUGAAGGGAGCUCC	GGAGCUUCCUCCAGUUCCU	Cleavage	| Symbols: ATNAF1, NAF1 | nuclear assembly factor 1 | chr1:880496-883391 REVERSE LENGTH=2601	1
mol-miR319e_1	AT4G15530.2	5	-1	1	19	678	697	UUGGA-CUGAAGGGAGCUCC	AGAGUUUCCUUCAGAUCCAA	Cleavage	| Symbols: PPDK | pyruvate orthophosphate dikinase | chr4:8864828-8869273 REVERSE LENGTH=2718	1
mol-miR319e_1	AT4G15530.6	5	-1	1	19	868	887	UUGGA-CUGAAGGGAGCUCC	AGAGUUUCCUUCAGAUCCAA	Cleavage	| Symbols: PPDK | pyruvate orthophosphate dikinase | chr4:8864828-8870861 REVERSE LENGTH=2908	1
mol-miR319e_1	AT4G15530.5	5	-1	1	19	905	924	UUGGA-CUGAAGGGAGCUCC	AGAGUUUCCUUCAGAUCCAA	Cleavage	| Symbols: PPDK | pyruvate orthophosphate dikinase | chr4:8864828-8870801 REVERSE LENGTH=2945	1
mol-miR319e_1	AT4G15530.4	5	-1	1	19	923	942	UUGGA-CUGAAGGGAGCUCC	AGAGUUUCCUUCAGAUCCAA	Cleavage	| Symbols: PPDK | pyruvate orthophosphate dikinase | chr4:8864828-8870936 REVERSE LENGTH=2963	1
mol-miR319e_1	AT4G15530.1	5	-1	1	19	950	969	UUGGA-CUGAAGGGAGCUCC	AGAGUUUCCUUCAGAUCCAA	Cleavage	| Symbols: PPDK | pyruvate orthophosphate dikinase | chr4:8864828-8870967 REVERSE LENGTH=2990	1
mol-miR319e_1	AT4G15530.3	5	-1	1	19	986	1005	UUGGA-CUGAAGGGAGCUCC	AGAGUUUCCUUCAGAUCCAA	Cleavage	| Symbols: PPDK | pyruvate orthophosphate dikinase | chr4:8864828-8870907 REVERSE LENGTH=3026	1
mol-miR319e_1	AT4G26380.1	5	-1	1	19	378	396	UUGGACUGAAGGGAGCUCC	GGAGCUCUUUUCACUCCUU	Cleavage	| Symbols: | Cysteine/Histidine-rich C1 domain family protein | chr4:13338078-13341560 FORWARD LENGTH=3051	1
mol-miR319e_1	AT5G01390.3	5	-1	1	19	377	396	UUGGACU-GAAGGGAGCUCC	GGAGCUUCUUUCCGGUUCAA	Cleavage	| Symbols: | DNAJ heat shock family protein | chr5:160264-162299 REVERSE LENGTH=1053	1
mol-miR319e_1	AT1G31260.1	5	-1	1	19	73	92	UUGGACUGA-AGGGAGCUCC	GGAGCUCUCUCUCAAUCCAA	Cleavage	| Symbols: ZIP10 | zinc transporter 10 precursor | chr1:11175559-11177362 REVERSE LENGTH=1095	1
mol-miR319e_1	AT5G01390.2	5	-1	1	19	377	396	UUGGACU-GAAGGGAGCUCC	GGAGCUUCUUUCCGGUUCAA	Cleavage	| Symbols: | DNAJ heat shock family protein | chr5:160264-162299 REVERSE LENGTH=1170	1
mol-miR319e_1	AT5G01390.4	5	-1	1	19	377	396	UUGGACU-GAAGGGAGCUCC	GGAGCUUCUUUCCGGUUCAA	Cleavage	| Symbols: | DNAJ heat shock family protein | chr5:160264-162299 REVERSE LENGTH=1227	1
mol-miR319e_1	AT4G16620.1	5	-1	1	19	1033	1051	UUGGACUGAAGGGAGCUCC	GUGUCUCUCUUUAGUCCAA	Cleavage	| Symbols: | nodulin MtN21 /EamA-like transporter family protein | chr4:9358117-9360060 REVERSE LENGTH=1337	1
mol-miR319e_1	AT4G17070.1	5	-1	1	19	847	865	UUGGACUGAAGGGAGCUCC	AAUGCUCCCUUUGGUCCAC	Cleavage	| Symbols: | peptidyl-prolyl cis-trans isomerases | chr4:9595385-9598237 REVERSE LENGTH=1341	1
mol-miR319e_1	AT5G01390.1	5	-1	1	19	377	396	UUGGACU-GAAGGGAGCUCC	GGAGCUUCUUUCCGGUUCAA	Cleavage	| Symbols: | DNAJ heat shock family protein | chr5:160264-162299 REVERSE LENGTH=1344	1
mol-miR319e_1	AT4G02860.1	5	-1	1	19	261	279	UUGGACUGAAGGGAGCUCC	CAAGCUCGCUUCAGUCUAC	Cleavage	| Symbols: | Phenazine biosynthesis PhzC/PhzF protein | chr4:1268713-1270525 REVERSE LENGTH=1198	1
mol-miR319e_1	AT3G12250.2	5	-1	1	19	83	101	UUGGACUGAAGGGAGCUCC	UCAGUUUUUUUCAGUCCAU	Cleavage	| Symbols: TGA6, BZIP45 | TGACG motif-binding factor 6 | chr3:3905525-3908983 FORWARD LENGTH=1670	1
mol-miR319e_1	AT1G52000.1	5	-1	1	19	157	175	UUGGACUGAAGGGAGCUCC	GAACCUCCCUUAAGUCCCA	Cleavage	| Symbols: | Mannose-binding lectin superfamily protein | chr1:19333159-19336115 REVERSE LENGTH=2451	2
mol-miR319e_1	AT5G51010.1	5	-1	1	19	848	866	UUGGACUGAAGGGAGCUCC	GGACCUUCCUUUGGUCCCC	Cleavage	| Symbols: | Rubredoxin-like superfamily protein | chr5:20744566-20745703 FORWARD LENGTH=873	1
mol-miR319e_1	AT2G12580.1	5	-1	1	19	665	683	UUGGACUGAAGGGAGCUCC	CUAGUUUCUUUCAGUCAAA	Cleavage	| Symbols: | transposable element gene | chr2:5132376-5133590 FORWARD LENGTH=1215	1
mol-miR319e_1	AT3G54290.1	5	-1	1	19	953	971	UUGGACUGAAGGGAGCUCC	GAAGCUCUCUUUAGUCUUG	Cleavage	| Symbols: | FUNCTIONS IN: molecular_function unknown; INVOLVED IN: N-terminal protein myristoylation; LOCATED IN: chloroplast; EXPRESSED IN: 23 plant structures; EXPRESSED DURING: 13 growth stages; CONTAINS InterPro DOMAIN/s: Haemerythrin/HHE cation-binding motif (InterPro:IPR012312); Has 59 Blast hits to 59 proteins in 14 species: Archae - 0; Bacteria - 2; Metazoa - 0; Fungi - 0; Plants - 56; V…	1
mol-miR319e_1	AT5G67150.1	5	-1	1	19	1219	1237	UUGGACUGAAGGGAGCUCC	CUAGCUCUCCUCGGUUCAA	Translation	| Symbols: | HXXXD-type acyl-transferase family protein | chr5:26795771-26797312 REVERSE LENGTH=1542	1
mol-miR319e_1	AT2G05760.1	5	-1	1	19	294	312	UUGGACUGAAGGGAGCUCC	CAAGCUCUCUUUGGUACAA	Cleavage	| Symbols: | Xanthine/uracil permease family protein | chr2:2180919-2183904 FORWARD LENGTH=1816	1
mol-miR319e_1	AT5G08670.1	5	-1	1	19	1814	1832	UUGGACUGAAGGGAGCUCC	AUAGUUUCUUUUGGUUCAA	Cleavage	| Symbols: | ATP synthase alpha/beta family protein | chr5:2818117-2821176 REVERSE LENGTH=1976	1
mol-miR319e_1	AT1G10410.1	5	-1	1	19	1027	1045	UUGGACUGAAGGGAGCUCC	CAGGUUCCUUUCUGUCCAA	Cleavage	| Symbols: | Protein of unknown function (DUF1336) | chr1:3416680-3419639 REVERSE LENGTH=1995	1
mol-miR319e_1	AT5G22260.1	5	-1	1	19	573	591	UUGGACUGAAGGGAGCUCC	ACGGCUUCUUUCACUCCAA	Cleavage	| Symbols: MS1 | RING/FYVE/PHD zinc finger superfamily protein | chr5:7367635-7370295 REVERSE LENGTH=2194	1
mol-miR319e_1	AT3G53810.1	5	-1	1	19	1293	1311	UUGGACUGAAGGGAGCUCC	AGAGCUUCUUUUGGUUUAC	Cleavage	| Symbols: | Concanavalin A-like lectin protein kinase family protein | chr3:19932992-19935234 REVERSE LENGTH=2243	1
mol-miR319e_1	AT2G06980.1	5	-1	1	19	1520	1538	UUGGACUGAAGGGAGCUCC	CGAGCUCCUUUCGAUUCAC	Cleavage	| Symbols: | transposable element gene | chr2:2883425-2886166 FORWARD LENGTH=2742	1
mol-miR319e_1	AT3G24255.1	5	-1	1	19	795	813	UUGGACUGAAGGGAGCUCC	AGGGUUCCUUUUGGUCUAU	Cleavage	| Symbols: | RNA-directed DNA polymerase (reverse transcriptase)-related family protein | chr3:8788854-8793368 FORWARD LENGTH=2777	1
mol-miR319e_1	AT3G25690.3	5	-1	1	19	2529	2547	UUGGACUGAAGGGAGCUCC	CAAGCUUUCGUCAGUCCAG	Translation	| Symbols: CHUP1 | Hydroxyproline-rich glycoprotein family protein | chr3:9353010-9357953 FORWARD LENGTH=2995	1
mol-miR319e_1	AT3G25690.1	5	-1	1	19	2972	2990	UUGGACUGAAGGGAGCUCC	CAAGCUUUCGUCAGUCCAG	Translation	| Symbols: CHUP1 | Hydroxyproline-rich glycoprotein family protein | chr3:9353834-9357899 FORWARD LENGTH=3384	1
mol-miR319e_1	AT3G56370.1	5	-1	1	19	1629	1647	UUGGACUGAAGGGAGCUCC	GCAGUUCCCUUCGGUCUUU	Cleavage	| Symbols: | Leucine-rich repeat protein kinase family protein | chr3:20899099-20902981 REVERSE LENGTH=3416	1
mol-miR319e_1	AT3G25690.2	5	-1	1	19	2952	2970	UUGGACUGAAGGGAGCUCC	CAAGCUUUCGUCAGUCCAG	Translation	| Symbols: CHUP1 | Hydroxyproline-rich glycoprotein family protein | chr3:9353010-9357953 FORWARD LENGTH=3418	1
mol-miR319e_1	AT3G62725.1	5	-1	1	19	2918	2936	UUGGACUGAAGGGAGCUCC	AGGGUUCCUUUUGGUCUAU	Cleavage	| Symbols: | transposable element gene | chr3:23203792-23207565 REVERSE LENGTH=3774	1
mol-miR319e_1	AT1G51175.1	5	-1	1	19	2146	2164	UUGGACUGAAGGGAGCUCC	CCAGCUCCCGUCACUCCAA	Translation	| Symbols: | transposable element gene | chr1:18965955-18971576 REVERSE LENGTH=5622	1
mol-miR319e_1	AT2G15380.1	5	-1	1	19	3116	3134	UUGGACUGAAGGGAGCUCC	CAAGUUUCUUUCAGUCGAA	Cleavage	| Symbols: | transposable element gene | chr2:6700881-6706706 FORWARD LENGTH=5826	1
mol-miR319e_1	AT2G20450.1	5	-1	1	19	536	554	UUGGACUGAAGGGAGCUCC	UGAGUUUUUUUUAGUGCAA	Cleavage	| Symbols: | Ribosomal protein L14 | chr2:8813862-8815253 FORWARD LENGTH=648	1
mol-miR319e_1	AT2G28710.1	5	-1	1	19	189	207	UUGGACUGAAGGGAGCUCC	AGAGUUCCCGUCGUUCCAA	Translation	| Symbols: | C2H2-type zinc finger family protein | chr2:12322386-12323584 FORWARD LENGTH=677	1
mol-miR319e_1	AT3G29020.1	5	-1	1	19	231	249	UUGGACUGAAGGGAGCUCC	GGAGCUUGUUUCGGUUUAC	Cleavage	| Symbols: MYB110, AtMYB110 | myb domain protein 110 | chr3:11008614-11009413 REVERSE LENGTH=702	1
mol-miR319e_1	AT2G21045.1	5	-1	1	19	652	670	UUGGACUGAAGGGAGCUCC	UGGGCUUUCUUCGGCCUAA	Cleavage	| Symbols: | Rhodanese/Cell cycle control phosphatase superfamily protein | chr2:9027852-9029020 FORWARD LENGTH=731	1
mol-miR319e_1	AT3G51510.1	5	-1	1	19	686	704	UUGGACUGAAGGGAGCUCC	GGAGCUUGCUUCUGUUCAC	Cleavage	| Symbols: | unknown protein; FUNCTIONS IN: molecular_function unknown; INVOLVED IN: biological_process unknown; LOCATED IN: chloroplast thylakoid membrane, chloroplast; EXPRESSED IN: 22 plant structures; EXPRESSED DURING: 13 growth stages; Has 42 Blast hits to 42 proteins in 19 species: Archae - 0; Bacteria - 0; Metazoa - 0; Fungi - 0; Plants - 40; Viruses - 0; Other Eukaryotes - 2 (source: NCBI…	1
mol-miR319e_1	AT4G02733.1	5	-1	1	19	898	916	UUGGACUGAAGGGAGCUCC	GGGGCUUCCUUUAUUUUAC	Cleavage	| Symbols: | F-box family protein | chr4:1210140-1211532 REVERSE LENGTH=959	1
mol-miR319e_1	AT1G15540.1	5	-1	1	19	786	804	UUGGACUGAAGGGAGCUCC	AGGGUUCUUUUCGUUCCAA	Cleavage	| Symbols: | 2-oxoglutarate (2OG) and Fe(II)-dependent oxygenase superfamily protein | chr1:5342587-5343705 FORWARD LENGTH=963	1
mol-miR319e_1	AT2G13180.1	5	-1	1	19	722	740	UUGGACUGAAGGGAGCUCC	GGAGCUUUUUGCAGUUCGC	Cleavage	| Symbols: | transposable element gene | chr2:5463578-5464637 FORWARD LENGTH=1060	1
mol-miR319e_1	AT3G29020.2	5	-1	1	19	274	292	UUGGACUGAAGGGAGCUCC	GGAGCUUGUUUCGGUUUAC	Cleavage	| Symbols: MYB110 | myb domain protein 110 | chr3:11008117-11009456 REVERSE LENGTH=1071	1
mol-miR319e_1	AT2G46890.1	5	-1	1	19	141	159	UUGGACUGAAGGGAGCUCC	AGAGCUCUCUUCUAUUCAA	Cleavage	| Symbols: | Protein of unknown function (DUF1295) | chr2:19266733-19268170 REVERSE LENGTH=1151	1
mol-miR319e_1	AT2G29605.1	5	-1	1	19	553	571	UUGGACUGAAGGGAGCUCC	GGAGCUCCUAUCGUUCCAC	Translation	| Symbols: | Plant protein 1589 of unknown function | chr2:12657909-12660087 REVERSE LENGTH=1206	1
mol-miR319e_1	AT4G27330.1	5	-1	1	19	538	556	UUGGACUGAAGGGAGCUCC	UGAGCUCUCUUCAAUCUCA	Cleavage	| Symbols: SPL, NZZ | sporocyteless (SPL) | chr4:13682078-13683538 REVERSE LENGTH=1273	1
mol-miR319e_1	AT3G47630.2	5	-1	1	19	391	409	UUGGACUGAAGGGAGCUCC	GGAGUUCACUUCAAUCCGU	Cleavage	| Symbols: | CONTAINS InterPro DOMAIN/s: Mitochondrial matrix Mmp37 (InterPro:IPR015222); Has 35333 Blast hits to 34131 proteins in 2444 species: Archae - 798; Bacteria - 22429; Metazoa - 974; Fungi - 991; Plants - 531; Viruses - 0; Other Eukaryotes - 9610 (source: NCBI BLink). | chr3:17563046-17565429 REVERSE LENGTH=1339	1
mol-miR319e_1	AT2G45280.1	5	-1	1	19	1272	1290	UUGGACUGAAGGGAGCUCC	UGAGUUUUUUUCGGCCCAA	Cleavage	| Symbols: ATRAD51C, RAD51C | RAS associated with diabetes protein 51C | chr2:18670009-18672277 FORWARD LENGTH=1422	1
mol-miR319e_1	AT5G27395.1	5	-1	1	19	264	282	UUGGACUGAAGGGAGCUCC	UGAGUUCUCUUUGAUUCAA	Cleavage	| Symbols: | Mitochondrial inner membrane translocase complex, subunit Tim44-related protein | chr5:9671496-9674256 REVERSE LENGTH=1462	1
mol-miR390c-5p_1	AT2G41720.2	5	-1	1	21	476	497	GAGCUCAGGA-GGGAUAGCGCC	GGCGCUAUCUUAUUUUGAGCUC	Translation	| Symbols: EMB2654 | Tetratricopeptide repeat (TPR)-like superfamily protein | chr2:17403603-17406722 REVERSE LENGTH=2384	1
mol-miR390c-5p_1	AT2G41720.1	5	-1	1	21	806	827	GAGCUCAGGA-GGGAUAGCGCC	GGCGCUAUCUUAUUUUGAGCUC	Translation	| Symbols: EMB2654 | Tetratricopeptide repeat (TPR)-like superfamily protein | chr2:17403646-17407135 REVERSE LENGTH=2575	1
mol-miR390c-5p_1	AT2G29050.2	5	-1	1	21	709	729	GAGCUCAGGAGGGAUAGCGCC	GGUGCUAUGCUUUCAGAGCUU	Cleavage	| Symbols: ATRBL1, RBL1 | RHOMBOID-like 1 | chr2:12478146-12479653 FORWARD LENGTH=1140	1
mol-miR390c-5p_1	AT2G29050.1	5	-1	1	21	709	729	GAGCUCAGGAGGGAUAGCGCC	GGUGCUAUGCUUUCAGAGCUU	Cleavage	| Symbols: ATRBL1, RBL1 | RHOMBOID-like 1 | chr2:12478146-12480372 FORWARD LENGTH=1520	1
mol-miR390c-5p_1	AT5G62230.2	5	-1	1	21	1274	1294	GAGCUCAGGAGGGAUAGCGCC	GGUCCAAUCCCCUCUGAGCUU	Translation	| Symbols: ERL1 | ERECTA-like 1 | chr5:24996129-25002322 FORWARD LENGTH=3253	3
mol-miR390c-5p_1	AT5G62230.1	5	-1	1	21	1169	1189	GAGCUCAGGAGGGAUAGCGCC	GGUCCAAUCCCCUCUGAGCUU	Translation	| Symbols: ERL1 | ERECTA-like 1 | chr5:24996234-25002340 FORWARD LENGTH=3310	3
mol-miR390c-5p_1	AT2G01840.1	5	-1	1	21	4380	4400	GAGCUCAGGAGGGAUAGCGCC	GGCGCUGUUUAUCCGGAGCUU	Translation	| Symbols: | transposable element gene | chr2:373125-378447 REVERSE LENGTH=5323	1
mol-miR390c-5p_1	AT1G12460.1	5	-1	1	21	2828	2848	GAGCUCAGGAGGGAUAGCGCC	GGUGUGGUUCUUCUUGAGCUG	Cleavage	| Symbols: | Leucine-rich repeat protein kinase family protein | chr1:4247249-4250630 FORWARD LENGTH=3289	1
mol-miR390c-5p_1	AT2G34710.1	5	-1	1	21	33	53	GAGCUCAGGAGGGAUAGCGCC	GGCGUUUUCUGUCUUGAGCUA	Translation	| Symbols: PHB, ATHB14, ATHB-14, PHB-1D | Homeobox-leucine zipper family protein / lipid-binding START domain-containing protein | chr2:14639323-14644273 REVERSE LENGTH=3064	1
mol-miR390c-5p_1	AT5G11360.3	5	-1	1	21	319	339	GAGCUCAGGAGGGAUAGCGCC	GGCGUGAUCUUGCUUGAGCUU	Translation	| Symbols: | Interleukin-1 receptor-associated kinase 4 protein | chr5:3625836-3626604 REVERSE LENGTH=588	1
mol-miR390c-5p_1	AT5G11360.1	5	-1	1	21	418	438	GAGCUCAGGAGGGAUAGCGCC	GGCGUGAUCUUGCUUGAGCUU	Translation	| Symbols: | Interleukin-1 receptor-associated kinase 4 protein | chr5:3625570-3626700 REVERSE LENGTH=953	1
mol-miR390c-5p_1	AT1G61520.3	5	-1	1	21	468	488	GAGCUCAGGAGGGAUAGCGCC	GGAGCUAUUGCUCCUGAGAUU	Cleavage	| Symbols: LHCA3 | photosystem I light harvesting complex gene 3 | chr1:22699715-22701169 FORWARD LENGTH=973	1
mol-miR390c-5p_1	AT1G61520.1	5	-1	1	21	479	499	GAGCUCAGGAGGGAUAGCGCC	GGAGCUAUUGCUCCUGAGAUU	Cleavage	| Symbols: LHCA3 | photosystem I light harvesting complex gene 3 | chr1:22700010-22701383 FORWARD LENGTH=1198	1
mol-miR390c-5p_1	AT1G61520.2	5	-1	1	21	592	612	GAGCUCAGGAGGGAUAGCGCC	GGAGCUAUUGCUCCUGAGAUU	Cleavage	| Symbols: LHCA3 | photosystem I light harvesting complex gene 3 | chr1:22700073-22701383 FORWARD LENGTH=1311	1
mol-miR390c-5p_1	AT1G49750.1	5	-1	1	21	800	820	GAGCUCAGGAGGGAUAGCGCC	GGCUCUGUUCCUCCUCAGGUC	Cleavage	| Symbols: | Leucine-rich repeat (LRR) family protein | chr1:18410929-18412801 REVERSE LENGTH=1755	1
mol-miR390c-5p_1	AT1G27040.1	5	-1	1	21	1670	1690	GAGCUCAGGAGGGAUAGCGCC	UGCACUAUCUCUUCUGGGCAA	Cleavage	| Symbols: | Major facilitator superfamily protein | chr1:9386784-9390042 REVERSE LENGTH=1837	1
mol-miR390c-5p_1	AT1G27040.2	5	-1	1	21	1710	1730	GAGCUCAGGAGGGAUAGCGCC	UGCACUAUCUCUUCUGGGCAA	Cleavage	| Symbols: | Major facilitator superfamily protein | chr1:9386784-9389914 REVERSE LENGTH=1877	1
mol-miR390c-5p_1	AT4G22730.1	5	-1	1	21	929	949	GAGCUCAGGAGGGAUAGCGCC	GGCUUUGUUCCUCCUGGUCUU	Cleavage	| Symbols: | Leucine-rich repeat protein kinase family protein | chr4:11941131-11943885 FORWARD LENGTH=2509	1
mol-miR390c-5p_1	AT4G08850.2	5	-1	1	21	1272	1292	GAGCUCAGGAGGGAUAGCGCC	AUUGCUAACUCUACAGAGCUC	Cleavage	| Symbols: | Leucine-rich repeat receptor-like protein kinase family protein | chr4:5637338-5640636 REVERSE LENGTH=3299	2
mol-miR390c-5p_1	AT4G08850.1	5	-1	1	21	1272	1292	GAGCUCAGGAGGGAUAGCGCC	AUUGCUAACUCUACAGAGCUC	Cleavage	| Symbols: | Leucine-rich repeat receptor-like protein kinase family protein | chr4:5636489-5640636 REVERSE LENGTH=3482	2
mol-miR390c-5p_1	AT5G48940.1	5	-1	1	21	433	453	GAGCUCAGGAGGGAUAGCGCC	GGAGCUAUAUCUUCUGAGAUC	Cleavage	| Symbols: | Leucine-rich repeat transmembrane protein kinase family protein | chr5:19839710-19843807 FORWARD LENGTH=3546	1
mol-miR390c-5p_1	AT3G02130.1	5	-1	1	21	2089	2109	GAGCUCAGGAGGGAUAGCGCC	GGCGGUAUUCCUCAUGAUUUC	Cleavage	| Symbols: RPK2, TOAD2, CLI1 | receptor-like protein kinase 2 | chr3:380726-384405 FORWARD LENGTH=3680	1
mol-miR390c-5p_1	AT3G07810.2	5	-1	1	21	1948	1968	GAGCUCAGGAGGGAUAGCGCC	UUCAUUGUUCCUCCUAGGCUU	Cleavage	| Symbols: | RNA-binding (RRM/RBD/RNP motifs) family protein | chr3:2492293-2495750 FORWARD LENGTH=2451	1
mol-miR390c-5p_1	AT5G33280.1	5	-1	1	21	1537	1557	GAGCUCAGGAGGGAUAGCGCC	UGUGUUAUUCUCCUUGAGCUG	Translation	| Symbols: | Voltage-gated chloride channel family protein | chr5:12549280-12552507 FORWARD LENGTH=2500	1
mol-miR390c-5p_1	AT3G07810.1	5	-1	1	21	2015	2035	GAGCUCAGGAGGGAUAGCGCC	UUCAUUGUUCCUCCUAGGCUU	Cleavage	| Symbols: | RNA-binding (RRM/RBD/RNP motifs) family protein | chr3:2492273-2495750 FORWARD LENGTH=2518	1
mol-miR390c-5p_1	AT5G42950.1	5	-1	1	21	4165	4185	GAGCUCAGGAGGGAUAGCGCC	CCGGCUAUUCCUUCUGGGCCU	Cleavage	| Symbols: | GYF domain-containing protein | chr5:17224436-17231355 FORWARD LENGTH=5456	1
mol-miR390c-5p_1	AT4G32290.1	5	-1	1	21	262	282	GAGCUCAGGAGGGAUAGCGCC	UGCGUUAUCUCGCCGGAGUUU	Translation	| Symbols: | Core-2/I-branching beta-1,6-N-acetylglucosaminyltransferase family protein | chr4:15589674-15591164 REVERSE LENGTH=1491	1
mol-miR390c-5p_1	AT1G55560.1	5	-1	1	21	1471	1491	GAGCUCAGGAGGGAUAGCGCC	UUCGCUGUCGCUUCUGAGCCA	Cleavage	| Symbols: sks14 | SKU5 similar 14 | chr1:20754321-20756656 REVERSE LENGTH=1932	1
mol-miR390c-5p_1	AT5G45780.1	5	-1	1	21	349	369	GAGCUCAGGAGGGAUAGCGCC	GGUCCGAUUCCUUCUGAGUUA	Cleavage	| Symbols: | Leucine-rich repeat protein kinase family protein | chr5:18566812-18569625 REVERSE LENGTH=1979	1
mol-miR390c-5p_1	AT1G56120.1	5	-1	1	21	262	282	GAGCUCAGGAGGGAUAGCGCC	GGACCUAUACCUCCAGAGCUC	Cleavage	| Symbols: | Leucine-rich repeat transmembrane protein kinase | chr1:20987288-20993072 REVERSE LENGTH=3144	1
mol-miR390c-5p_1	AT1G67720.1	5	-1	1	21	46	66	GAGCUCAGGAGGGAUAGCGCC	CACGCUUUCCUUCUUUAUCUC	Cleavage	| Symbols: | Leucine-rich repeat protein kinase family protein | chr1:25386341-25391073 FORWARD LENGTH=3160	1
mol-miR390c-5p_1	AT2G37050.1	5	-1	1	21	2678	2698	GAGCUCAGGAGGGAUAGCGCC	GGAGUCAUUCUUCUUGAGCUA	Cleavage	| Symbols: | Leucine-rich repeat protein kinase family protein | chr2:15568986-15573726 FORWARD LENGTH=3355	1
mol-miR390c-5p_1	AT2G37050.3	5	-1	1	21	2681	2701	GAGCUCAGGAGGGAUAGCGCC	GGAGUCAUUCUUCUUGAGCUA	Cleavage	| Symbols: | Leucine-rich repeat protein kinase family protein | chr2:15568986-15573726 FORWARD LENGTH=3358	1
mol-miR390c-5p_1	AT2G37050.2	5	-1	1	21	2753	2773	GAGCUCAGGAGGGAUAGCGCC	GGAGUCAUUCUUCUUGAGCUA	Cleavage	| Symbols: | Leucine-rich repeat protein kinase family protein | chr2:15568986-15573726 FORWARD LENGTH=3430	1
mol-miR390c-5p_1	AT5G44700.1	5	-1	1	21	1768	1788	GAGCUCAGGAGGGAUAGCGCC	GGAGAUAUACCUCUUGAGCUA	Cleavage	| Symbols: EDA23, GSO2 | Leucine-rich repeat transmembrane protein kinase | chr5:18032864-18036894 REVERSE LENGTH=3944	1
mol-miR390c-5p_1	AT2G47895.1	5	-1	1	21	132	152	GAGCUCAGGAGGGAUAGCGCC	GGUGGUUUCUUUUCUGGGUUC	Cleavage	| Symbols: | other RNA | chr2:19610473-19610962 FORWARD LENGTH=417	1
mol-miR390c-5p_1	AT5G48510.1	5	-1	1	21	587	608	GAGCU-CAGGAGGGAUAGCGCC	UACGCUGUUCCUCCUGUGGUUC	Cleavage	| Symbols: | BTB/POZ domain-containing protein | chr5:19658080-19658882 FORWARD LENGTH=675	1
mol-miR390c-5p_1	AT5G23110.1	5	-1	1	21	4749	4769	GAGCUCAGGAGGGAUAGCGCC	UGUGUUAUCCCUCUUCACUUC	Cleavage	| Symbols: | Zinc finger, C3HC4 type (RING finger) family protein | chr5:7758307-7775671 FORWARD LENGTH=14283	1
mol-miR390c-5p_1	AT3G59490.1	5	-1	1	21	272	293	GAGCUCAGGAGG-GAUAGCGCC	UUUGCUGUCACUUCUUGAGCUC	Cleavage	| Symbols: | unknown protein; Has 30 Blast hits to 30 proteins in 12 species: Archae - 0; Bacteria - 0; Metazoa - 0; Fungi - 0; Plants - 28; Viruses - 0; Other Eukaryotes - 2 (source: NCBI BLink). | chr3:21984631-21986351 REVERSE LENGTH=992	1
mol-miR390c-5p_1	AT3G59490.2	5	-1	1	21	272	293	GAGCUCAGGAGG-GAUAGCGCC	UUUGCUGUCACUUCUUGAGCUC	Cleavage	| Symbols: | unknown protein; FUNCTIONS IN: molecular_function unknown; INVOLVED IN: biological_process unknown; EXPRESSED IN: 22 plant structures; EXPRESSED DURING: 13 growth stages; Has 30201 Blast hits to 17322 proteins in 780 species: Archae - 12; Bacteria - 1396; Metazoa - 17338; Fungi - 3422; Plants - 5037; Viruses - 0; Other Eukaryotes - 2996 (source: NCBI BLink). | chr3:21984596-21986351 …	1
mol-miR390c-5p_1	AT1G21690.4	5	-1	1	21	34	54	GAGCUCAGGAGGGAUAGCGCC	GGCGCCAGUUCUUCAGAGCUC	Cleavage	| Symbols: EMB1968 | ATPase family associated with various cellular activities (AAA) | chr1:7615644-7618501 FORWARD LENGTH=1169	1
mol-miR390c-5p_1	AT5G26210.1	5	-1	1	21	355	375	GAGCUCAGGAGGGAUAGCGCC	GAAGAGGUUCCUCCUGAGCUC	Cleavage	| Symbols: AL4 | alfin-like 4 | chr5:9158318-9160383 REVERSE LENGTH=1178	1
mol-miR390c-5p_1	AT3G17640.1	5	-1	1	21	310	330	GAGCUCAGGAGGGAUAGCGCC	GGUCCUCUCCCUCCUCGGUUC	Cleavage	| Symbols: | Leucine-rich repeat (LRR) family protein | chr3:6032393-6033583 FORWARD LENGTH=1191	1
mol-miR390c-5p_1	AT1G21690.3	5	-1	1	21	64	84	GAGCUCAGGAGGGAUAGCGCC	GGCGCCAGUUCUUCAGAGCUC	Cleavage	| Symbols: EMB1968 | ATPase family associated with various cellular activities (AAA) | chr1:7615614-7618566 FORWARD LENGTH=1232	1
mol-miR390c-5p_1	AT1G21690.2	5	-1	1	21	34	54	GAGCUCAGGAGGGAUAGCGCC	GGCGCCAGUUCUUCAGAGCUC	Cleavage	| Symbols: EMB1968, RFC4 | ATPase family associated with various cellular activities (AAA) | chr1:7615644-7618605 FORWARD LENGTH=1258	1
mol-miR390c-5p_1	AT1G21690.1	5	-1	1	21	56	76	GAGCUCAGGAGGGAUAGCGCC	GGCGCCAGUUCUUCAGAGCUC	Cleavage	| Symbols: EMB1968, RFC4 | ATPase family associated with various cellular activities (AAA) | chr1:7615622-7618605 FORWARD LENGTH=1316	1
mol-miR390c-5p_1	AT1G14510.1	5	-1	1	21	467	487	GAGCUCAGGAGGGAUAGCGCC	GAGGAGGUCCCUCCUGAGCUU	Cleavage	| Symbols: AL7 | alfin-like 7 | chr1:4961886-4964428 REVERSE LENGTH=1318	1
mol-miR390c-5p_1	AT1G73280.1	5	-1	1	21	121	141	GAGCUCAGGAGGGAUAGCGCC	GGCCCUCUUCCCUUUGAGCUC	Translation	| Symbols: scpl3 | serine carboxypeptidase-like 3 | chr1:27552970-27555322 REVERSE LENGTH=1326	1
mol-miR390c-5p_1	AT1G73310.1	5	-1	1	21	121	141	GAGCUCAGGAGGGAUAGCGCC	GGCCCUCUUCCCUUUGAGCUC	Translation	| Symbols: scpl4 | serine carboxypeptidase-like 4 | chr1:27562815-27565177 REVERSE LENGTH=1326	1
mol-miR397b-5p_1	AT4G27830.1	5	-1	1	21	1274	1294	UCAUUGAGCGCAGCGUUGAUG	CAUUGGUGCUAUGCUCAAUGC	Translation	| Symbols: BGLU10 | beta glucosidase 10 | chr4:13861718-13864500 REVERSE LENGTH=1614	1
mol-miR397b-5p_1	AT2G39800.2	5	-1	1	21	742	762	UCAUUGAGCGCAGCGUUGAUG	AGUCAAAGCUGCAGUCAAUGC	Cleavage	| Symbols: P5CS1, ATP5CS | delta1-pyrroline-5-carboxylate synthase 1 | chr2:16598167-16603059 REVERSE LENGTH=2519	2
mol-miR397b-5p_1	AT2G39800.3	5	-1	1	21	848	868	UCAUUGAGCGCAGCGUUGAUG	AGUCAAAGCUGCAGUCAAUGC	Cleavage	| Symbols: P5CS1 | delta1-pyrroline-5-carboxylate synthase 1 | chr2:16598072-16603061 REVERSE LENGTH=2614	2
mol-miR397b-5p_1	AT2G39800.4	5	-1	1	21	848	868	UCAUUGAGCGCAGCGUUGAUG	AGUCAAAGCUGCAGUCAAUGC	Cleavage	| Symbols: P5CS1 | delta1-pyrroline-5-carboxylate synthase 1 | chr2:16598072-16603061 REVERSE LENGTH=2623	2
mol-miR397b-5p_1	AT2G39800.1	5	-1	1	21	1106	1126	UCAUUGAGCGCAGCGUUGAUG	AGUCAAAGCUGCAGUCAAUGC	Cleavage	| Symbols: P5CS1, ATP5CS | delta1-pyrroline-5-carboxylate synthase 1 | chr2:16598164-16603319 REVERSE LENGTH=2886	2
mol-miR397b-5p_1	AT1G61580.1	5	-1	1	21	1126	1146	UCAUUGAGCGCAGCGUUGAUG	CAUUGACGCUGCUUCCAAUGG	Cleavage	| Symbols: RPL3B, ARP2 | R-protein L3 B | chr1:22720692-22723152 REVERSE LENGTH=1354	1
mol-miR397b-5p_1	AT1G39270.1	5	-1	1	21	4202	4222	UCAUUGAGCGCAGCGUUGAUG	CAUUAAUGUUGAGUUAAAUGA	Translation	| Symbols: | transposable element gene | chr1:14598690-14604275 REVERSE LENGTH=5586	1
mol-miR397b-5p_1	AT3G18220.1	5	-1	1	21	278	298	UCAUUGAGCGCAGCGUUGAUG	CAUCGACAUUGUACUCAAUGU	Cleavage	| Symbols: | Phosphatidic acid phosphatase (PAP2) family protein | chr3:6247914-6249960 FORWARD LENGTH=1264	1
mol-miR397b-5p_1	AT1G75780.1	5	-1	1	21	377	397	UCAUUGAGCGCAGCGUUGAUG	UAUUGAUGCUGUUCUCGAUGU	Cleavage	| Symbols: TUB1 | tubulin beta-1 chain | chr1:28451141-28453640 REVERSE LENGTH=1619	1
mol-miR397b-5p_1	AT5G12250.1	5	-1	1	21	471	491	UCAUUGAGCGCAGCGUUGAUG	UAUUGAUGCUGUACUCGAUGU	Cleavage	| Symbols: TUB6 | beta-6 tubulin | chr5:3961106-3963522 REVERSE LENGTH=1696	1
mol-miR397b-5p_1	AT1G05120.1	5	-1	1	21	1296	1316	UCAUUGAGCGCAGCGUUGAUG	CAUCAAAGCUGCCCUCACUGU	Cleavage	| Symbols: | Helicase protein with RING/U-box domain | chr1:1471406-1476078 REVERSE LENGTH=2731	1
mol-miR397b-5p_1	AT5G32070.1	5	-1	1	21	234	254	UCAUUGAGCGCAGCGUUGAUG	CACCGGUGCUGUUUUCAAUGA	Cleavage	| Symbols: | transposable element gene | chr5:11447667-11449552 FORWARD LENGTH=1020	1
mol-miR397b-5p_1	AT3G58090.1	5	-1	1	21	152	172	UCAUUGAGCGCAGCGUUGAUG	UAUCAAUGGUGUGCCUGAUGA	Cleavage	| Symbols: | Disease resistance-responsive (dirigent-like protein) family protein | chr3:21512319-21514281 REVERSE LENGTH=1044	1
mol-miR397b-5p_1	AT4G26570.1	5	-1	1	21	387	407	UCAUUGAGCGCAGCGUUGAUG	CAGCAGUGCUGUGAUUGAUGA	Cleavage	| Symbols: ATCBL3, CBL3 | calcineurin B-like 3 | chr4:13408422-13411070 REVERSE LENGTH=1083	1
mol-miR397b-5p_1	AT4G26570.2	5	-1	1	21	387	407	UCAUUGAGCGCAGCGUUGAUG	CAGCAGUGCUGUGAUUGAUGA	Cleavage	| Symbols: ATCBL3, CBL3 | calcineurin B-like 3 | chr4:13408422-13411070 REVERSE LENGTH=1095	1
mol-miR397b-5p_1	AT5G05080.2	5	-1	1	21	350	370	UCAUUGAGCGCAGCGUUGAUG	CAUCAAGGUUGUGGUAAAUGA	Cleavage	| Symbols: UBC22, ATUBC22 | ubiquitin-conjugating enzyme 22 | chr5:1498553-1500756 REVERSE LENGTH=1193	1
mol-miR397b-5p_1	AT5G05080.1	5	-1	1	21	386	406	UCAUUGAGCGCAGCGUUGAUG	CAUCAAGGUUGUGGUAAAUGA	Cleavage	| Symbols: UBC22, ATUBC22 | ubiquitin-conjugating enzyme 22 | chr5:1498553-1500784 REVERSE LENGTH=1229	1
mol-miR397b-5p_1	AT5G26250.1	5	-1	1	21	1316	1336	UCAUUGAGCGCAGCGUUGAUG	UAUCGAUGCUUUGCGCGAUGA	Translation	| Symbols: | Major facilitator superfamily protein | chr5:9196758-9198801 FORWARD LENGTH=1644	1
mol-miR397b-5p_1	AT4G18770.1	5	-1	1	21	1259	1279	UCAUUGAGCGCAGCGUUGAUG	CAUUGACUCUUUGCUUGAUGA	Translation	| Symbols: MYB98, AtMYB98 | myb domain protein 98 | chr4:10311030-10313104 FORWARD LENGTH=1869	1
mol-miR397b-5p_1	AT2G30480.4	5	-1	1	21	1787	1807	UCAUUGAGCGCAGCGUUGAUG	CAUUAAAGCUUCGCUUAAUCA	Translation	| Symbols: | unknown protein; FUNCTIONS IN: molecular_function unknown; INVOLVED IN: biological_process unknown; LOCATED IN: cellular_component unknown; EXPRESSED IN: 12 plant structures; EXPRESSED DURING: 4 anthesis, F mature embryo stage, petal differentiation and expansion stage, E expanded cotyledon stage, D bilateral stage; Has 30201 Blast hits to 17322 proteins in 780 species: Archae - 12; …	1
mol-miR397b-5p_1	AT4G11470.1	5	-1	1	21	1707	1727	UCAUUGAGCGCAGCGUUGAUG	CAUCGACCCUGCGAUUAAGGA	Cleavage	| Symbols: CRK31 | cysteine-rich RLK (RECEPTOR-like protein kinase) 31 | chr4:6967729-6970161 FORWARD LENGTH=2001	1
mol-miR397b-5p_1	AT2G30480.1	5	-1	1	21	2342	2362	UCAUUGAGCGCAGCGUUGAUG	CAUUAAAGCUUCGCUUAAUCA	Translation	| Symbols: | unknown protein; Has 35333 Blast hits to 34131 proteins in 2444 species: Archae - 798; Bacteria - 22429; Metazoa - 974; Fungi - 991; Plants - 531; Viruses - 0; Other Eukaryotes - 9610 (source: NCBI BLink). | chr2:12987096-12992727 REVERSE LENGTH=2479	1
mol-miR397b-5p_1	AT5G26240.1	5	-1	1	21	1754	1774	UCAUUGAGCGCAGCGUUGAUG	CGUCGGUGAUGCUUUCAAUGA	Cleavage	| Symbols: CLC-D, ATCLC-D | chloride channel D | chr5:9189524-9194731 FORWARD LENGTH=2861	1
mol-miR397b-5p_1	AT3G48050.2	5	-1	1	21	3036	3056	UCAUUGAGCGCAGCGUUGAUG	CAAUAAUGUUGCGUUUAAUCA	Cleavage	| Symbols: | BAH domain ;TFIIS helical bundle-like domain | chr3:17733533-17739412 REVERSE LENGTH=5402	1
mol-miR397b-5p_1	AT3G48050.1	5	-1	1	21	3036	3056	UCAUUGAGCGCAGCGUUGAUG	CAAUAAUGUUGCGUUUAAUCA	Cleavage	| Symbols: | BAH domain ;TFIIS helical bundle-like domain | chr3:17733533-17739412 REVERSE LENGTH=5482	1
mol-miR397b-5p_1	AT4G04390.1	5	-1	1	21	2748	2767	UCAUUGAGCGCAGCGUUGAUG	CGUUGACGCUG-GCUUGAUGA	Translation	| Symbols: | transposable element gene | chr4:2142825-2147224 FORWARD LENGTH=2892	1
mol-miR397b-5p_1	AT5G30520.1	5	-1	1	21	312	332	UCAUUGAGCGCAGCGUUGAUG	AAUUAACGUGGUUUUCAAUGA	Cleavage	| Symbols: | unknown protein; Has 50 Blast hits to 50 proteins in 2 species: Archae - 0; Bacteria - 0; Metazoa - 0; Fungi - 0; Plants - 50; Viruses - 0; Other Eukaryotes - 0 (source: NCBI BLink). | chr5:11636192-11636638 REVERSE LENGTH=363	1
mol-miR397b-5p_1	AT1G05440.1	5	-1	1	21	200	220	UCAUUGAGCGCAGCGUUGAUG	UCUCAACGCUACGCUUGAUCU	Translation	| Symbols: | C-8 sterol isomerases | chr1:1596007-1597848 REVERSE LENGTH=1527	1
mol-miR397b-5p_1	AT5G64020.1	5	-1	1	20	1	20	UCAUUGAGCGCAGCGUUGAU	AUCAACGUUGAAUUUGAUGA	Translation	| Symbols: TBL14 | TRICHOME BIREFRINGENCE-LIKE 14 | chr5:25620308-25622573 REVERSE LENGTH=1683	1
mol-miR397b-5p_1	AT1G43710.1	5	-1	1	21	1271	1291	UCAUUGAGCGCAGCGUUGAUG	GAUUAGCGCCAUGCUUAAUGA	Translation	| Symbols: emb1075 | Pyridoxal phosphate (PLP)-dependent transferases superfamily protein | chr1:16486320-16488384 REVERSE LENGTH=1749	1
mol-miR397b-5p_1	AT4G15110.1	5	-1	1	21	1226	1246	UCAUUGAGCGCAGCGUUGAUG	GAUUGAUGCUGUGCUUGGUCA	Cleavage	| Symbols: CYP97B3 | cytochrome P450, family 97, subfamily B, polypeptide 3 | chr4:8629773-8633055 REVERSE LENGTH=1954	1
mol-miR397b-5p_1	AT3G05350.1	5	-1	1	21	1767	1787	UCAUUGAGCGCAGCGUUGAUG	CGUAGGUGCUGCACUCAAUGU	Cleavage	| Symbols: | Metallopeptidase M24 family protein | chr3:1526963-1533867 REVERSE LENGTH=2297	1
mol-miR397b_2	AT1G54520.1	5	-1	1	21	1455	1475	UCAUUGAGUGCAUCGUUGAUG	CAUUAAUGAUGCAUUUAGUAU	Cleavage	| Symbols: | unknown protein; FUNCTIONS IN: molecular_function unknown; INVOLVED IN: biological_process unknown; LOCATED IN: chloroplast; EXPRESSED IN: 24 plant structures; EXPRESSED DURING: 15 growth stages; CONTAINS InterPro DOMAIN/s: Protein of unknown function DUF1517 (InterPro:IPR010903); Has 276 Blast hits to 275 proteins in 83 species: Archae - 0; Bacteria - 108; Metazoa - 6; Fungi - 0; Pl…	1
mol-miR397b_2	AT4G24460.2	5	-1	1	21	1173	1193	UCAUUGAGUGCAUCGUUGAUG	CAUUAGCGGUGUACAUAAUGU	Cleavage	| Symbols: CLT2 | CRT (chloroquine-resistance transporter)-like transporter 2 | chr4:12642854-12645501 FORWARD LENGTH=1422	1
mol-miR397b_2	AT4G24460.1	5	-1	1	21	1140	1160	UCAUUGAGUGCAUCGUUGAUG	CAUUAGCGGUGUACAUAAUGU	Cleavage	| Symbols: CLT2 | CRT (chloroquine-resistance transporter)-like transporter 2 | chr4:12642887-12645447 FORWARD LENGTH=1434	1
mol-miR397b_2	AT2G31750.1	5	-1	1	21	280	300	UCAUUGAGUGCAUCGUUGAUG	CAUUGACGAUGGAUUCGAGGA	Translation	| Symbols: UGT74D1 | UDP-glucosyl transferase 74D1 | chr2:13497233-13500023 FORWARD LENGTH=1603	1
mol-miR397b_2	AT4G19090.1	5	-1	1	21	1518	1538	UCAUUGAGUGCAUCGUUGAUG	CAUCAAUGAUCUGUUCUAUGA	Translation	| Symbols: | Protein of unknown function (DUF594) | chr4:10449900-10452757 FORWARD LENGTH=2256	1
mol-miR397b_2	AT5G23450.1	5	-1	1	21	1237	1257	UCAUUGAGUGCAUCGUUGAUG	CAUCAAUGAGGUUCUUAAUGG	Cleavage	| Symbols: ATLCBK1, LCBK1 | long-chain base (LCB) kinase 1 | chr5:7904753-7909549 REVERSE LENGTH=2866	1
mol-miR397b_2	AT5G23450.2	5	-1	1	21	1407	1427	UCAUUGAGUGCAUCGUUGAUG	CAUCAAUGAGGUUCUUAAUGG	Cleavage	| Symbols: ATLCBK1, LCBK1 | long-chain base (LCB) kinase 1 | chr5:7904753-7909585 REVERSE LENGTH=3036	1
mol-miR397b_2	AT2G27950.1	5	-1	1	21	1481	1501	UCAUUGAGUGCAUCGUUGAUG	CAUCAAUGAUGCAGACGGUGG	Cleavage	| Symbols: | Ring/U-Box superfamily protein | chr2:11899205-11904007 REVERSE LENGTH=3144	1
mol-miR397b_2	AT3G09560.2	5	-1	1	21	1221	1241	UCAUUGAGUGCAUCGUUGAUG	CAUUAAUGAUGAGCGUAAUGA	Translation	| Symbols: | Lipin family protein | chr3:2934617-2939456 REVERSE LENGTH=3465	1
mol-miR397b_2	AT3G09560.3	5	-1	1	21	1228	1248	UCAUUGAGUGCAUCGUUGAUG	CAUUAAUGAUGAGCGUAAUGA	Translation	| Symbols: | Lipin family protein | chr3:2934617-2939456 REVERSE LENGTH=3472	1
mol-miR397b_2	AT3G09560.1	5	-1	1	21	1267	1287	UCAUUGAGUGCAUCGUUGAUG	CAUUAAUGAUGAGCGUAAUGA	Translation	| Symbols: ATPAH1, PAH1 | Lipin family protein | chr3:2934617-2939456 REVERSE LENGTH=3511	1
[truncated: 83 more rows]

## Sheet: NTC
miRNA_Acc.	Target_Acc.	Expectation	UPE$	miRNA_start	miRNA_end	Target_start	Target_end	miRNA_aligned_fragment	Target_aligned_fragment	Inhibition	Target_Desc.	Multiplicity
[truncated: 3,011 more rows]

[truncated: 3 more sheets: NTL, SEED, Backbone]
